# Supplementary material for: A multi-adenylate cyclase regulator at the flagellar tip controls African trypanosome transmission
Source: Nat Commun. 2022 Sep 16;13:5445. doi: 10.1038/s41467-022-33108-z (PMC9481589; doi:10.1038/s41467-022-33108-z)
Supplement: Supplementary file 5 — Supplementary Dataset 2 [file 41467_2022_33108_MOESM5_ESM.xlsx]

## Sheet: SData2_ESAG4-GFP sign. enriched
Supplementary Data 2. ESAG4-GFP pull-down in bloodstream forms
ESAG4 interacting proteins identified by GFP trap pull-down in bloodstream forms of T. brucei MiTat 1.2 13-90 ESAG4-GFP compared to parental 13-90 cells. Significantly enriched proteins are shown with p≤0.05.
Protein IDs	Majority protein IDs	Product Description	Gene Name or Symbol	Fasta headers	Mol. weight [kDa]	Score	Intensity	MS/MS count	Number of proteins	Peptides Ctrl1_r1	Peptides Ctrl1_r2	Peptides Ctrl1_r3	Peptides Ctrl2_r1	Peptides Ctrl2_r2	Peptides Ctrl2_r3	Peptides E4G1_r1	Peptides E4G1_r2	Peptides E4G1_r3	Peptides E4G2_r1	Peptides E4G2_r2	Peptides E4G2_r3	Razor + unique peptides Ctrl1_r1	Razor + unique peptides Ctrl1_r2	Razor + unique peptides Ctrl1_r3	Razor + unique peptides Ctrl2_r1	Razor + unique peptides Ctrl2_r2	Razor + unique peptides Ctrl2_r3	Razor + unique peptides E4G1_r1	Razor + unique peptides E4G1_r2	Razor + unique peptides E4G1_r3	Razor + unique peptides E4G2_r1	Razor + unique peptides E4G2_r2	Razor + unique peptides E4G2_r3	Unique peptides Ctrl1_r1	Unique peptides Ctrl1_r2	Unique peptides Ctrl1_r3	Unique peptides Ctrl2_r1	Unique peptides Ctrl2_r2	Unique peptides Ctrl2_r3	Unique peptides E4G1_r1	Unique peptides E4G1_r2	Unique peptides E4G1_r3	Unique peptides E4G2_r1	Unique peptides E4G2_r2	Unique peptides E4G2_r3	Sequence length	Sequence coverage Ctrl1_r1 [%]	Sequence coverage Ctrl1_r2 [%]	Sequence coverage Ctrl1_r3 [%]
Tb427.BES56.6;Tb427.BES40.13;H25N7.26;Tb427.BES65.5;Tb427.BES153.6;N19B2.195;13J3.16	Tb427.BES56.6;Tb427.BES40.13;H25N7.26;Tb427.BES65.5;Tb427.BES153.6	receptor-type adenylate cyclase, putative	ESAG4	Tb427.BES56.6 | transcript=Tb427.BES56.6:mRNA | gene=Tb427.BES56.6 | organism=Trypanosoma_brucei_Lister_strain_427 | gene_product=receptor-type adenylate cyclase, putative | transcript_product=receptor-type adenylate cyclase, putative | location=Tb	139.4	323.31	94375000000	1700	7	0	3	7	3	1	5	102	104	106	101	104	101	0	3	7	3	1	5	102	104	106	101	104	101	0	0	0	0	0	1	8	10	9	8	9	9	1268	0	4.7	9.2
Tb427.10.2430	Tb427.10.2430	receptor-type adenylate cyclase GRESAG 4, putative	GRESAG 4	Tb427.10.2430 | transcript=Tb427.10.2430-t26_1 | gene=Tb427.10.2430 | organism=Trypanosoma_brucei_Lister_strain_427 | gene_product=receptor-type adenylate cyclase GRESAG 4, putative | transcript_product=receptor-type adenylate cyclase GRESAG 4, pu	136.96	58.918	5575800000	85	1	0	0	0	0	0	0	10	10	10	10	10	11	0	0	0	0	0	0	4	4	4	4	4	4	0	0	0	0	0	0	4	4	4	4	4	4	1242	0	0	0
Tb427tmp.02.5500;Tb427tmp.02.5450	Tb427tmp.02.5500;Tb427tmp.02.5450	luminal binding protein 1 (BiP), putative	BiP	Tb427tmp.02.5500 | transcript=Tb427tmp.02.5500-t26_1 | gene=Tb427tmp.02.5500 | organism=Trypanosoma_brucei_Lister_strain_427 | gene_product=glucose-regulated protein 78, putative | transcript_product=glucose-regulated protein 78, putative | locati	71.335	323.31	10597000000	790	2	3	5	9	13	12	12	51	52	55	51	55	50	3	5	9	13	12	12	51	52	55	51	55	50	3	5	9	13	12	12	51	52	55	51	55	50	653	5.5	10.3	17.8
Tb427.05.2230;Tb427.05.2200;Tb427.05.2170;Tb427.05.2160	Tb427.05.2230;Tb427.05.2200;Tb427.05.2170;Tb427.05.2160	META domain containing protein, putative		Tb427.05.2230 | transcript=Tb427.05.2230-t26_1 | gene=Tb427.05.2230 | organism=Trypanosoma_brucei_Lister_strain_427 | gene_product=hypothetical protein, conserved | transcript_product=hypothetical protein, conserved | location=Tb427_05_v4:701088-7	14.399	15.092	15899000	9	4	0	0	0	0	0	1	1	1	1	1	1	1	0	0	0	0	0	1	1	1	1	1	1	1	0	0	0	0	0	1	1	1	1	1	1	1	134	0	0	0
Tb427.BES40.4;N19B2.175;Tb427.BES98.3;Tb427.BES5.3;Tb427.BES28.5;Tb427.BES129.5;H25N7.16;Tb427.07.6860;Tb427.BES134.4;Tb427.BES56.4;Tb427.BES29.4;Tb427.BES4.3;Tb427.BES15.4;Tb427.BES122.3;Tb427.BES126.4	Tb427.BES40.4;N19B2.175;Tb427.BES98.3;Tb427.BES5.3;Tb427.BES28.5;Tb427.BES129.5;H25N7.16	expression site-associated gene 5 (ESAG5, pseudogene), putative		Tb427.BES40.4 | transcript=Tb427.BES40.4:pseudogenic_transcript | gene=Tb427.BES40.4 | organism=Trypanosoma_brucei_Lister_strain_427 | gene_product=expression site-associated gene 5 (ESAG5, pseudogene), putative | transcript_produ	52.691	240.56	233090000	49	15	0	1	1	1	1	1	5	5	6	5	5	5	0	1	1	1	1	1	5	5	6	5	5	5	0	1	1	1	1	1	5	5	6	5	5	5	477	0	2.1	2.1
Tb427tmp.211.1750	Tb427tmp.211.1750	mitochondrial carrier protein, putative		Tb427tmp.211.1750 | transcript=Tb427tmp.211.1750-t26_1 | gene=Tb427tmp.211.1750 | organism=Trypanosoma_brucei_Lister_strain_427 | gene_product=mitochondrial carrier protein, putative | transcript_product=mitochondrial carrier protein, putative | l	34.194	48.531	67791000	30	1	0	1	0	1	0	2	4	3	3	3	4	4	0	1	0	1	0	2	4	3	3	3	4	4	0	1	0	1	0	2	4	3	3	3	4	4	317	0	4.7	0
H25N7.20;Tb427.BES40.7;Tb427.06.310;Tb427.06.170;Tb427.06.390;Tb427.06.280;Tb427.06.300;Tb427.06.290;Tb427.06.340;Tb427.06.180;Tb427.06.190;Tb427.06.200;Tb427.06.430;Tb427.06.780;Tb427.06.800;Tb427.06.760;Tb427.06.790;Tb427.06.320;Tb427.08.7590;Tb427.06.770;Tb427tmp.01.5310;Tb427.07.6040;Tb427.07.6080;Tb427.07.6060;Tb427.05.650;Tb427.07.6070;Tb427.07.7470;Tb427.07.6050;Tb427.05.330;Tb427.05.320;T…	H25N7.20;Tb427.BES40.7	receptor-type adenylate cyclase, putative	AC	H25N7.20 | transcript=H25N7.20:mRNA | gene=H25N7.20 | organism=Trypanosoma_brucei_Lister_strain_427 | gene_product=receptor-type adenylate cyclase, putative | transcript_product=receptor-type adenylate cyclase, putative | location=TPH25N7:88047-918	139.25	96.835	270860000	52	36	0	2	5	3	1	3	83	83	82	83	84	82	0	0	0	0	0	0	6	5	5	5	6	5	0	0	0	0	0	0	0	0	0	0	0	0	1268	0	3.5	6.9
Tb427tmp.01.3110;Tb427tmp.01.3080	Tb427tmp.01.3110	heat shock protein 70	HSP70	Tb427tmp.01.3110 | transcript=Tb427tmp.01.3110-t26_1 | gene=Tb427tmp.01.3110 | organism=Trypanosoma_brucei_Lister_strain_427 | gene_product=heat shock protein 70 | transcript_product=heat shock protein 70 | location=Tb427_11_01_v4:2971889-2973997(	75.716	323.31	3033100000	435	2	6	8	12	9	10	14	38	39	42	38	44	39	6	8	12	9	10	14	38	39	42	38	44	39	4	6	10	8	9	13	34	35	38	34	40	35	702	11	16.1	22.5
Tb427.08.7270	Tb427.08.7270	Endoplasmic Reticulum-Golgi Intermediate Compartment (ERGIC)/Endoplasmic reticulum vesicle transporter, putative		Tb427.08.7270 | transcript=Tb427.08.7270-t26_1 | gene=Tb427.08.7270 | organism=Trypanosoma_brucei_Lister_strain_427 | gene_product=hypothetical protein, conserved | transcript_product=hypothetical protein, conserved | location=Tb427_08_v4:2088773-	44.939	116.59	155330000	65	1	0	0	0	0	0	0	6	6	7	7	7	7	0	0	0	0	0	0	6	6	7	7	7	7	0	0	0	0	0	0	6	6	7	7	7	7	405	0	0	0
Tb427.07.710	Tb427.07.710	heat shock 70 kDa protein, putative	HSP70	Tb427.07.710 | transcript=Tb427.07.710-t26_1 | gene=Tb427.07.710 | organism=Trypanosoma_brucei_Lister_strain_427 | gene_product=heat shock 70 kDa protein, putative | transcript_product=heat shock 70 kDa protein, putative | location=Tb427_07_v4:156	70.211	123.17	107680000	64	1	2	3	2	1	1	1	10	10	11	11	10	12	0	1	0	0	0	0	6	6	7	7	6	8	0	1	0	0	0	0	6	6	7	7	6	8	639	4.7	8.3	4.7
Tb427tmp.01.8480	Tb427tmp.01.8480	chaperone protein DNAj, putative		Tb427tmp.01.8480 | transcript=Tb427tmp.01.8480-t26_1 | gene=Tb427tmp.01.8480 | organism=Trypanosoma_brucei_Lister_strain_427 | gene_product=chaperone protein DNAj, putative | transcript_product=chaperone protein DNAj, putative | location=Tb427_11_	42.758	50.745	33896000	20	1	0	0	0	0	0	0	3	2	3	3	3	3	0	0	0	0	0	0	3	2	3	3	3	3	0	0	0	0	0	0	3	2	3	3	3	3	384	0	0	0
Tb427.08.5465;Tb427.08.5440;Tb427.08.5470;Tb427.08.5460	Tb427.08.5465;Tb427.08.5440;Tb427.08.5470;Tb427.08.5460	24 kDa calcimedin	Tb-24	Tb427.08.5465 | transcript=Tb427.08.5465-t26_1 | gene=Tb427.08.5465 | organism=Trypanosoma_brucei_Lister_strain_427 | gene_product=24 kDa calcimedin | transcript_product=24 kDa calcimedin | location=Tb427_08_v4:1619408-1620064(+) | protein_length=	24.146	6.9975	6498400	6	4	0	0	0	0	0	0	1	1	1	1	1	1	0	0	0	0	0	0	1	1	1	1	1	1	0	0	0	0	0	0	1	1	1	1	1	1	218	0	0	0
Tb427.BES40.22	Tb427.BES40.22	variant surface glycoprotein (VSG)	VSG 427-2	Tb427.BES40.22 | transcript=Tb427.BES40.22:mRNA | gene=Tb427.BES40.22 | organism=Trypanosoma_brucei_Lister_strain_427 | gene_product=variant surface glycoprotein (VSG) | transcript_product=variant surface glycoprotein (VSG) | location=Tb427_telo40_	51.041	132.53	349040000	99	1	2	3	4	2	2	2	13	10	11	13	14	14	2	3	4	2	2	2	13	10	11	13	14	14	2	3	4	2	2	2	13	10	11	13	14	14	476	6.7	8.6	11.1
Tb427tmp.02.5080	Tb427tmp.02.5080	Endoplasmic Reticulum-Golgi Intermediate Compartment (ERGIC)/Endoplasmic reticulum vesicle transporter, putative		Tb427tmp.02.5080 | transcript=Tb427tmp.02.5080-t26_1 | gene=Tb427tmp.02.5080 | organism=Trypanosoma_brucei_Lister_strain_427 | gene_product=hypothetical protein, conserved | transcript_product=hypothetical protein, conserved | location=Tb427_11_01	43.643	48.095	36515000	23	1	0	0	0	0	0	0	4	4	4	5	4	4	0	0	0	0	0	0	4	4	4	5	4	4	0	0	0	0	0	0	4	4	4	5	4	4	391	0	0	0
Tb427.02.2970	Tb427.02.2970	mitochondrial carrier protein, putative		Tb427.02.2970 | transcript=Tb427.02.2970-t26_1 | gene=Tb427.02.2970 | organism=Trypanosoma_brucei_Lister_strain_427 | gene_product=mitochondrial carrier protein, putative | transcript_product=mitochondrial carrier protein, putative | location=Tb42	33.734	28.586	28596000	20	1	0	0	1	0	0	1	2	1	1	1	2	2	0	0	1	0	0	1	2	1	1	1	2	2	0	0	1	0	0	1	2	1	1	1	2	2	312	0	0	3.8
Tb427tmp.02.5280	Tb427tmp.02.5280	glycerol-3-phosphate dehydrogenase (FAD-dependent), mitochondrial		Tb427tmp.02.5280 | transcript=Tb427tmp.02.5280-t26_1 | gene=Tb427tmp.02.5280 | organism=Trypanosoma_brucei_Lister_strain_427 | gene_product=glycerol-3-phosphate dehydrogenase (FAD-dependent), mitochondrial | transcript_product=glycerol-3-phosphate	66.848	89.751	56671000	50	1	0	0	0	1	0	1	3	4	3	6	3	5	0	0	0	1	0	1	3	4	3	6	3	5	0	0	0	1	0	1	3	4	3	6	3	5	603	0	0	0
Tb427.07.5340	Tb427.07.5340	cAMP response protein 3	CARP3	Tb427.07.5340 | transcript=Tb427.07.5340-t26_1 | gene=Tb427.07.5340 | organism=Trypanosoma_brucei_Lister_strain_427 | gene_product=hypothetical protein, conserved | transcript_product=hypothetical protein, conserved | location=Tb427_07_v4:1420112-	56.822	11.144	4271700	2	1	0	0	0	0	0	0	1	2	1	1	1	1	0	0	0	0	0	0	1	2	1	1	1	1	0	0	0	0	0	0	1	2	1	1	1	1	498	0	0	0
Tb427.03.1840	Tb427.03.1840	3-oxo-5-alpha-steroid 4-dehydrogenase, putative		Tb427.03.1840 | transcript=Tb427.03.1840-t26_1 | gene=Tb427.03.1840 | organism=Trypanosoma_brucei_Lister_strain_427 | gene_product=3-oxo-5-alpha-steroid 4-dehydrogenase, putative | transcript_product=3-oxo-5-alpha-steroid 4-dehydrogenase, putative	33.355	19.796	32719000	14	1	1	0	1	1	0	1	1	1	1	1	2	2	1	0	1	1	0	1	1	1	1	1	2	2	1	0	1	1	0	1	1	1	1	1	2	2	298	3.4	0	3.4
Tb427tmp.02.2960	Tb427tmp.02.2960	mitochondrial carrier protein, putative		Tb427tmp.02.2960 | transcript=Tb427tmp.02.2960-t26_1 | gene=Tb427tmp.02.2960 | organism=Trypanosoma_brucei_Lister_strain_427 | gene_product=mitochondrial carrier protein, putative | transcript_product=mitochondrial carrier protein, putative | loca	29.883	48.122	42102000	15	1	0	0	0	0	0	0	3	3	3	3	5	4	0	0	0	0	0	0	3	3	3	3	5	4	0	0	0	0	0	0	3	3	3	3	5	4	282	0	0	0
Tb427.02.5160	Tb427.02.5160	chaperone protein DNAj, putative		Tb427.02.5160 | transcript=Tb427.02.5160-t26_1 | gene=Tb427.02.5160 | organism=Trypanosoma_brucei_Lister_strain_427 | gene_product=chaperone protein DNAj, putative | transcript_product=chaperone protein DNAj, putative | location=Tb427_02_v4:911233	44.327	27.93	19301000	8	1	0	0	0	0	0	0	2	1	1	2	2	2	0	0	0	0	0	0	2	1	1	2	2	2	0	0	0	0	0	0	2	1	1	2	2	2	400	0	0	0
Tb427tmp.03.0580;Tb427tmp.03.0620	Tb427tmp.03.0580;Tb427tmp.03.0620	RNA-binding protein, putative		Tb427tmp.03.0580 | transcript=Tb427tmp.03.0580-t26_1 | gene=Tb427tmp.03.0580 | organism=Trypanosoma_brucei_Lister_strain_427 | gene_product=unspecified product | transcript_product=unspecified product | location=Tb427_11_01_v4:127590-128117(-) | p	19.559	19.856	10985000	9	2	0	0	0	0	0	0	1	1	1	1	1	1	0	0	0	0	0	0	1	1	1	1	1	1	0	0	0	0	0	0	1	1	1	1	1	1	175	0	0	0
Tb427tmp.160.2230	Tb427tmp.160.2230	hypothetical protein, conserved		Tb427tmp.160.2230 | transcript=Tb427tmp.160.2230-t26_1 | gene=Tb427tmp.160.2230 | organism=Trypanosoma_brucei_Lister_strain_427 | gene_product=hypothetical protein, conserved | transcript_product=hypothetical protein, conserved | location=Tb427_09	25.209	6.9363	5592700	6	1	0	0	0	0	0	0	1	1	1	1	0	1	0	0	0	0	0	0	1	1	1	1	0	1	0	0	0	0	0	0	1	1	1	1	0	1	231	0	0	0
Tb427.03.4080;Tb427.03.4100;Tb427.03.4090;Tb427.03.4070;Tb427.03.4110	Tb427.03.4080;Tb427.03.4100;Tb427.03.4090;Tb427.03.4070;Tb427.03.4110	pyruvate transporter, putative		Tb427.03.4080 | transcript=Tb427.03.4080-t26_1 | gene=Tb427.03.4080 | organism=Trypanosoma_brucei_Lister_strain_427 | gene_product=hypothetical protein, conserved | transcript_product=hypothetical protein, conserved | location=Tb427_03_v4:1151644-	62.589	12.755	15524000	14	5	0	0	0	0	0	0	1	1	1	1	1	1	0	0	0	0	0	0	1	1	1	1	1	1	0	0	0	0	0	0	1	1	1	1	1	1	571	0	0	0
[truncated: 31 more columns]

## Sheet: ESAG4-GFP all
Protein IDs	Majority protein IDs	Fasta headers	Mol. weight [kDa]	Score	Intensity	MS/MS count	Number of proteins	Peptides Ctrl1_r1	Peptides Ctrl1_r2	Peptides Ctrl1_r3	Peptides Ctrl2_r1	Peptides Ctrl2_r2	Peptides Ctrl2_r3	Peptides E4G1_r1	Peptides E4G1_r2	Peptides E4G1_r3	Peptides E4G2_r1	Peptides E4G2_r2	Peptides E4G2_r3	Razor + unique peptides Ctrl1_r1	Razor + unique peptides Ctrl1_r2	Razor + unique peptides Ctrl1_r3	Razor + unique peptides Ctrl2_r1	Razor + unique peptides Ctrl2_r2	Razor + unique peptides Ctrl2_r3	Razor + unique peptides E4G1_r1	Razor + unique peptides E4G1_r2	Razor + unique peptides E4G1_r3	Razor + unique peptides E4G2_r1	Razor + unique peptides E4G2_r2	Razor + unique peptides E4G2_r3	Unique peptides Ctrl1_r1	Unique peptides Ctrl1_r2	Unique peptides Ctrl1_r3	Unique peptides Ctrl2_r1	Unique peptides Ctrl2_r2	Unique peptides Ctrl2_r3	Unique peptides E4G1_r1	Unique peptides E4G1_r2	Unique peptides E4G1_r3	Unique peptides E4G2_r1	Unique peptides E4G2_r2	Unique peptides E4G2_r3	Sequence length	Sequence coverage Ctrl1_r1 [%]	Sequence coverage Ctrl1_r2 [%]	Sequence coverage Ctrl1_r3 [%]	Sequence coverage Ctrl2_r1 [%]	Sequence coverage Ctrl2_r2 [%]
Tb427.08.7270	Tb427.08.7270	Tb427.08.7270 | transcript=Tb427.08.7270-t26_1 | gene=Tb427.08.7270 | organism=Trypanosoma_brucei_Lister_strain_427 | gene_product=hypothetical protein, conserved | transcript_product=hypothetical protein, conserved | location=Tb427_08_v4:2088773-	44.939	116.59	155330000	65	1	0	0	0	0	0	0	6	6	7	7	7	7	0	0	0	0	0	0	6	6	7	7	7	7	0	0	0	0	0	0	6	6	7	7	7	7	405	0	0	0	0	0
Tb427.BES40.4;N19B2.175;Tb427.BES98.3;Tb427.BES5.3;Tb427.BES28.5;Tb427.BES129.5;H25N7.16;Tb427.07.6860;Tb427.BES134.4;Tb427.BES56.4;Tb427.BES29.4;Tb427.BES4.3;Tb427.BES15.4;Tb427.BES122.3;Tb427.BES126.4	Tb427.BES40.4;N19B2.175;Tb427.BES98.3;Tb427.BES5.3;Tb427.BES28.5;Tb427.BES129.5;H25N7.16	Tb427.BES40.4 | transcript=Tb427.BES40.4:pseudogenic_transcript | gene=Tb427.BES40.4 | organism=Trypanosoma_brucei_Lister_strain_427 | gene_product=expression site-associated gene 5 (ESAG5, pseudogene), putative | transcript_produ	52.691	240.56	233090000	49	15	0	1	1	1	1	1	5	5	6	5	5	5	0	1	1	1	1	1	5	5	6	5	5	5	0	1	1	1	1	1	5	5	6	5	5	5	477	0	2.1	2.1	2.1	2.1
Tb427.10.2430	Tb427.10.2430	Tb427.10.2430 | transcript=Tb427.10.2430-t26_1 | gene=Tb427.10.2430 | organism=Trypanosoma_brucei_Lister_strain_427 | gene_product=receptor-type adenylate cyclase GRESAG 4, putative | transcript_product=receptor-type adenylate cyclase GRESAG 4, pu	136.96	58.918	5575800000	85	1	0	0	0	0	0	0	10	10	10	10	10	11	0	0	0	0	0	0	4	4	4	4	4	4	0	0	0	0	0	0	4	4	4	4	4	4	1242	0	0	0	0	0
Tb427.08.5465;Tb427.08.5440;Tb427.08.5470;Tb427.08.5460	Tb427.08.5465;Tb427.08.5440;Tb427.08.5470;Tb427.08.5460	Tb427.08.5465 | transcript=Tb427.08.5465-t26_1 | gene=Tb427.08.5465 | organism=Trypanosoma_brucei_Lister_strain_427 | gene_product=24 kDa calcimedin | transcript_product=24 kDa calcimedin | location=Tb427_08_v4:1619408-1620064(+) | protein_length=	24.146	6.9975	6498400	6	4	0	0	0	0	0	0	1	1	1	1	1	1	0	0	0	0	0	0	1	1	1	1	1	1	0	0	0	0	0	0	1	1	1	1	1	1	218	0	0	0	0	0
Tb427.05.2230;Tb427.05.2200;Tb427.05.2170;Tb427.05.2160	Tb427.05.2230;Tb427.05.2200;Tb427.05.2170;Tb427.05.2160	Tb427.05.2230 | transcript=Tb427.05.2230-t26_1 | gene=Tb427.05.2230 | organism=Trypanosoma_brucei_Lister_strain_427 | gene_product=hypothetical protein, conserved | transcript_product=hypothetical protein, conserved | location=Tb427_05_v4:701088-7	14.399	15.092	15899000	9	4	0	0	0	0	0	1	1	1	1	1	1	1	0	0	0	0	0	1	1	1	1	1	1	1	0	0	0	0	0	1	1	1	1	1	1	1	134	0	0	0	0	0
Tb427.07.5340	Tb427.07.5340	Tb427.07.5340 | transcript=Tb427.07.5340-t26_1 | gene=Tb427.07.5340 | organism=Trypanosoma_brucei_Lister_strain_427 | gene_product=hypothetical protein, conserved | transcript_product=hypothetical protein, conserved | location=Tb427_07_v4:1420112-	56.822	11.144	4271700	2	1	0	0	0	0	0	0	1	2	1	1	1	1	0	0	0	0	0	0	1	2	1	1	1	1	0	0	0	0	0	0	1	2	1	1	1	1	498	0	0	0	0	0
Tb427.02.2970	Tb427.02.2970	Tb427.02.2970 | transcript=Tb427.02.2970-t26_1 | gene=Tb427.02.2970 | organism=Trypanosoma_brucei_Lister_strain_427 | gene_product=mitochondrial carrier protein, putative | transcript_product=mitochondrial carrier protein, putative | location=Tb42	33.734	28.586	28596000	20	1	0	0	1	0	0	1	2	1	1	1	2	2	0	0	1	0	0	1	2	1	1	1	2	2	0	0	1	0	0	1	2	1	1	1	2	2	312	0	0	3.8	0	0
Tb427tmp.160.2230	Tb427tmp.160.2230	Tb427tmp.160.2230 | transcript=Tb427tmp.160.2230-t26_1 | gene=Tb427tmp.160.2230 | organism=Trypanosoma_brucei_Lister_strain_427 | gene_product=hypothetical protein, conserved | transcript_product=hypothetical protein, conserved | location=Tb427_09	25.209	6.9363	5592700	6	1	0	0	0	0	0	0	1	1	1	1	0	1	0	0	0	0	0	0	1	1	1	1	0	1	0	0	0	0	0	0	1	1	1	1	0	1	231	0	0	0	0	0
Tb427tmp.02.5280	Tb427tmp.02.5280	Tb427tmp.02.5280 | transcript=Tb427tmp.02.5280-t26_1 | gene=Tb427tmp.02.5280 | organism=Trypanosoma_brucei_Lister_strain_427 | gene_product=glycerol-3-phosphate dehydrogenase (FAD-dependent), mitochondrial | transcript_product=glycerol-3-phosphate	66.848	89.751	56671000	50	1	0	0	0	1	0	1	3	4	3	6	3	5	0	0	0	1	0	1	3	4	3	6	3	5	0	0	0	1	0	1	3	4	3	6	3	5	603	0	0	0	2	0
Tb427.08.7260	Tb427.08.7260	Tb427.08.7260 | transcript=Tb427.08.7260-t26_1 | gene=Tb427.08.7260 | organism=Trypanosoma_brucei_Lister_strain_427 | gene_product=kinetoplast-associated protein, putative | transcript_product=kinetoplast-associated protein, putative | location=Tb	114.15	13.137	14431000	8	1	1	2	2	2	2	2	1	2	1	1	0	1	1	2	2	2	2	2	1	2	1	1	0	1	1	2	2	2	2	2	1	2	1	1	0	1	1028	1.6	3	3	3	3
Tb427tmp.01.8480	Tb427tmp.01.8480	Tb427tmp.01.8480 | transcript=Tb427tmp.01.8480-t26_1 | gene=Tb427tmp.01.8480 | organism=Trypanosoma_brucei_Lister_strain_427 | gene_product=chaperone protein DNAj, putative | transcript_product=chaperone protein DNAj, putative | location=Tb427_11_	42.758	50.745	33896000	20	1	0	0	0	0	0	0	3	2	3	3	3	3	0	0	0	0	0	0	3	2	3	3	3	3	0	0	0	0	0	0	3	2	3	3	3	3	384	0	0	0	0	0
Tb427.03.4080;Tb427.03.4100;Tb427.03.4090;Tb427.03.4070;Tb427.03.4110	Tb427.03.4080;Tb427.03.4100;Tb427.03.4090;Tb427.03.4070;Tb427.03.4110	Tb427.03.4080 | transcript=Tb427.03.4080-t26_1 | gene=Tb427.03.4080 | organism=Trypanosoma_brucei_Lister_strain_427 | gene_product=hypothetical protein, conserved | transcript_product=hypothetical protein, conserved | location=Tb427_03_v4:1151644-	62.589	12.755	15524000	14	5	0	0	0	0	0	0	1	1	1	1	1	1	0	0	0	0	0	0	1	1	1	1	1	1	0	0	0	0	0	0	1	1	1	1	1	1	571	0	0	0	0	0
H25N7.20;Tb427.BES40.7;Tb427.06.310;Tb427.06.170;Tb427.06.390;Tb427.06.280;Tb427.06.300;Tb427.06.290;Tb427.06.340;Tb427.06.180;Tb427.06.190;Tb427.06.200;Tb427.06.430;Tb427.06.780;Tb427.06.800;Tb427.06.760;Tb427.06.790;Tb427.06.320;Tb427.08.7590;Tb427.06.770;Tb427tmp.01.5310;Tb427.07.6040;Tb427.07.6080;Tb427.07.6060;Tb427.05.650;Tb427.07.6070;Tb427.07.7470;Tb427.07.6050;Tb427.05.330;Tb427.05.320;T…	H25N7.20;Tb427.BES40.7	H25N7.20 | transcript=H25N7.20:mRNA | gene=H25N7.20 | organism=Trypanosoma_brucei_Lister_strain_427 | gene_product=receptor-type adenylate cyclase, putative | transcript_product=receptor-type adenylate cyclase, putative | location=TPH25N7:88047-918	139.25	96.835	270860000	52	36	0	2	5	3	1	3	83	83	82	83	84	82	0	0	0	0	0	0	6	5	5	5	6	5	0	0	0	0	0	0	0	0	0	0	0	0	1268	0	3.5	6.9	3.9	2.1
Tb427.BES40.22	Tb427.BES40.22	Tb427.BES40.22 | transcript=Tb427.BES40.22:mRNA | gene=Tb427.BES40.22 | organism=Trypanosoma_brucei_Lister_strain_427 | gene_product=variant surface glycoprotein (VSG) | transcript_product=variant surface glycoprotein (VSG) | location=Tb427_telo40_	51.041	132.53	349040000	99	1	2	3	4	2	2	2	13	10	11	13	14	14	2	3	4	2	2	2	13	10	11	13	14	14	2	3	4	2	2	2	13	10	11	13	14	14	476	6.7	8.6	11.1	4.6	4.6
Tb427.03.1840	Tb427.03.1840	Tb427.03.1840 | transcript=Tb427.03.1840-t26_1 | gene=Tb427.03.1840 | organism=Trypanosoma_brucei_Lister_strain_427 | gene_product=3-oxo-5-alpha-steroid 4-dehydrogenase, putative | transcript_product=3-oxo-5-alpha-steroid 4-dehydrogenase, putative	33.355	19.796	32719000	14	1	1	0	1	1	0	1	1	1	1	1	2	2	1	0	1	1	0	1	1	1	1	1	2	2	1	0	1	1	0	1	1	1	1	1	2	2	298	3.4	0	3.4	3.4	0
Tb427tmp.03.0580;Tb427tmp.03.0620	Tb427tmp.03.0580;Tb427tmp.03.0620	Tb427tmp.03.0580 | transcript=Tb427tmp.03.0580-t26_1 | gene=Tb427tmp.03.0580 | organism=Trypanosoma_brucei_Lister_strain_427 | gene_product=unspecified product | transcript_product=unspecified product | location=Tb427_11_01_v4:127590-128117(-) | p	19.559	19.856	10985000	9	2	0	0	0	0	0	0	1	1	1	1	1	1	0	0	0	0	0	0	1	1	1	1	1	1	0	0	0	0	0	0	1	1	1	1	1	1	175	0	0	0	0	0
Tb427.BES56.6;Tb427.BES40.13;H25N7.26;Tb427.BES65.5;Tb427.BES153.6;N19B2.195;13J3.16	Tb427.BES56.6;Tb427.BES40.13;H25N7.26;Tb427.BES65.5;Tb427.BES153.6	Tb427.BES56.6 | transcript=Tb427.BES56.6:mRNA | gene=Tb427.BES56.6 | organism=Trypanosoma_brucei_Lister_strain_427 | gene_product=receptor-type adenylate cyclase, putative | transcript_product=receptor-type adenylate cyclase, putative | location=Tb	139.4	323.31	94375000000	1700	7	0	3	7	3	1	5	102	104	106	101	104	101	0	3	7	3	1	5	102	104	106	101	104	101	0	0	0	0	0	1	8	10	9	8	9	9	1268	0	4.7	9.2	3.9	2.1
Tb427tmp.02.5080	Tb427tmp.02.5080	Tb427tmp.02.5080 | transcript=Tb427tmp.02.5080-t26_1 | gene=Tb427tmp.02.5080 | organism=Trypanosoma_brucei_Lister_strain_427 | gene_product=hypothetical protein, conserved | transcript_product=hypothetical protein, conserved | location=Tb427_11_01	43.643	48.095	36515000	23	1	0	0	0	0	0	0	4	4	4	5	4	4	0	0	0	0	0	0	4	4	4	5	4	4	0	0	0	0	0	0	4	4	4	5	4	4	391	0	0	0	0	0
Tb427tmp.01.3110;Tb427tmp.01.3080	Tb427tmp.01.3110	Tb427tmp.01.3110 | transcript=Tb427tmp.01.3110-t26_1 | gene=Tb427tmp.01.3110 | organism=Trypanosoma_brucei_Lister_strain_427 | gene_product=heat shock protein 70 | transcript_product=heat shock protein 70 | location=Tb427_11_01_v4:2971889-2973997(	75.716	323.31	3033100000	435	2	6	8	12	9	10	14	38	39	42	38	44	39	6	8	12	9	10	14	38	39	42	38	44	39	4	6	10	8	9	13	34	35	38	34	40	35	702	11	16.1	22.5	16.8	16.8
Tb427tmp.211.1750	Tb427tmp.211.1750	Tb427tmp.211.1750 | transcript=Tb427tmp.211.1750-t26_1 | gene=Tb427tmp.211.1750 | organism=Trypanosoma_brucei_Lister_strain_427 | gene_product=mitochondrial carrier protein, putative | transcript_product=mitochondrial carrier protein, putative | l	34.194	48.531	67791000	30	1	0	1	0	1	0	2	4	3	3	3	4	4	0	1	0	1	0	2	4	3	3	3	4	4	0	1	0	1	0	2	4	3	3	3	4	4	317	0	4.7	0	3.2	0
Tb427tmp.160.5670	Tb427tmp.160.5670	Tb427tmp.160.5670 | transcript=Tb427tmp.160.5670-t26_1 | gene=Tb427tmp.160.5670 | organism=Trypanosoma_brucei_Lister_strain_427 | gene_product=hypothetical protein, conserved | transcript_product=hypothetical protein, conserved | location=Tb427_09	151.35	13.893	4721600	4	1	0	0	0	0	0	1	0	1	1	1	1	0	0	0	0	0	0	1	0	1	1	1	1	0	0	0	0	0	0	1	0	1	1	1	1	0	1351	0	0	0	0	0
Tb427tmp.02.5500;Tb427tmp.02.5450	Tb427tmp.02.5500;Tb427tmp.02.5450	Tb427tmp.02.5500 | transcript=Tb427tmp.02.5500-t26_1 | gene=Tb427tmp.02.5500 | organism=Trypanosoma_brucei_Lister_strain_427 | gene_product=glucose-regulated protein 78, putative | transcript_product=glucose-regulated protein 78, putative | locati	71.335	323.31	10597000000	790	2	3	5	9	13	12	12	51	52	55	51	55	50	3	5	9	13	12	12	51	52	55	51	55	50	3	5	9	13	12	12	51	52	55	51	55	50	653	5.5	10.3	17.8	30	23.9
Tb427.07.710	Tb427.07.710	Tb427.07.710 | transcript=Tb427.07.710-t26_1 | gene=Tb427.07.710 | organism=Trypanosoma_brucei_Lister_strain_427 | gene_product=heat shock 70 kDa protein, putative | transcript_product=heat shock 70 kDa protein, putative | location=Tb427_07_v4:156	70.211	123.17	107680000	64	1	2	3	2	1	1	1	10	10	11	11	10	12	0	1	0	0	0	0	6	6	7	7	6	8	0	1	0	0	0	0	6	6	7	7	6	8	639	4.7	8.3	4.7	2.5	2.5
Tb427.02.5160	Tb427.02.5160	Tb427.02.5160 | transcript=Tb427.02.5160-t26_1 | gene=Tb427.02.5160 | organism=Trypanosoma_brucei_Lister_strain_427 | gene_product=chaperone protein DNAj, putative | transcript_product=chaperone protein DNAj, putative | location=Tb427_02_v4:911233	44.327	27.93	19301000	8	1	0	0	0	0	0	0	2	1	1	2	2	2	0	0	0	0	0	0	2	1	1	2	2	2	0	0	0	0	0	0	2	1	1	2	2	2	400	0	0	0	0	0
Tb427tmp.02.2960	Tb427tmp.02.2960	Tb427tmp.02.2960 | transcript=Tb427tmp.02.2960-t26_1 | gene=Tb427tmp.02.2960 | organism=Trypanosoma_brucei_Lister_strain_427 | gene_product=mitochondrial carrier protein, putative | transcript_product=mitochondrial carrier protein, putative | loca	29.883	48.122	42102000	15	1	0	0	0	0	0	0	3	3	3	3	5	4	0	0	0	0	0	0	3	3	3	3	5	4	0	0	0	0	0	0	3	3	3	3	5	4	282	0	0	0	0	0
Tb427tmp.160.3090	Tb427tmp.160.3090	Tb427tmp.160.3090 | transcript=Tb427tmp.160.3090-t26_1 | gene=Tb427tmp.160.3090 | organism=Trypanosoma_brucei_Lister_strain_427 | gene_product=heat shock protein, putative | transcript_product=heat shock protein, putative | location=Tb427_09_v4:78	90.721	154.07	216650000	77	1	0	0	2	1	0	1	11	10	9	8	10	8	0	0	2	1	0	1	11	10	9	8	10	8	0	0	2	1	0	1	11	10	9	8	10	8	833	0	0	3.1	0.8	0
Tb427tmp.01.6800	Tb427tmp.01.6800	Tb427tmp.01.6800 | transcript=Tb427tmp.01.6800-t26_1 | gene=Tb427tmp.01.6800 | organism=Trypanosoma_brucei_Lister_strain_427 | gene_product=1-acyl-sn-glycerol-3-phosphate acyltransferase, putative | transcript_product=1-acyl-sn-glycerol-3-phosphat	30.073	6.6799	5466000	8	1	0	0	0	0	0	0	1	1	1	1	1	1	0	0	0	0	0	0	1	1	1	1	1	1	0	0	0	0	0	0	1	1	1	1	1	1	271	0	0	0	0	0
Tb427.04.2530	Tb427.04.2530	Tb427.04.2530 | transcript=Tb427.04.2530-t26_1 | gene=Tb427.04.2530 | organism=Trypanosoma_brucei_Lister_strain_427 | gene_product=hypothetical protein, conserved | transcript_product=hypothetical protein, conserved | location=Tb427_04_v4:668290-6	16.692	105	88637000	24	1	0	0	0	0	0	0	3	2	2	2	3	2	0	0	0	0	0	0	3	2	2	2	3	2	0	0	0	0	0	0	3	2	2	2	3	2	158	0	0	0	0	0
Tb427tmp.211.4540	Tb427tmp.211.4540	Tb427tmp.211.4540 | transcript=Tb427tmp.211.4540-t26_1 | gene=Tb427tmp.211.4540 | organism=Trypanosoma_brucei_Lister_strain_427 | gene_product=RNA-binding protein, putative | transcript_product=RNA-binding protein, putative | location=Tb427_09_v4:	34.467	74.031	130550000	40	1	6	5	6	7	7	7	4	3	4	3	4	4	6	5	6	7	7	7	4	3	4	3	4	4	6	5	6	7	7	7	4	3	4	3	4	4	305	20.7	20.7	20.7	29.8	29.8
Tb427.03.4760	Tb427.03.4760	Tb427.03.4760 | transcript=Tb427.03.4760-t26_1 | gene=Tb427.03.4760 | organism=Trypanosoma_brucei_Lister_strain_427 | gene_product=dynamin, putative | transcript_product=dynamin, putative | location=Tb427_03_v4:1345625-1347607(-) | protein_length=	73.162	323.31	1963700000	201	1	66	64	70	92	91	93	60	61	60	56	63	58	18	18	18	23	24	24	12	15	14	14	14	14	18	18	18	23	24	24	12	15	14	14	14	14	660	81.7	81.5	88	96.2	94.1
Tb427.06.2790	Tb427.06.2790	Tb427.06.2790 | transcript=Tb427.06.2790-t26_1 | gene=Tb427.06.2790 | organism=Trypanosoma_brucei_Lister_strain_427 | gene_product=L-threonine 3-dehydrogenase, putative | transcript_product=L-threonine 3-dehydrogenase, putative | location=Tb427_06	36.957	21.021	12855000	10	1	0	0	1	0	1	0	1	1	1	1	1	1	0	0	1	0	1	0	1	1	1	1	1	1	0	0	1	0	1	0	1	1	1	1	1	1	332	0	0	5.7	0	5.7
Tb427tmp.01.1680	Tb427tmp.01.1680	Tb427tmp.01.1680 | transcript=Tb427tmp.01.1680-t26_1 | gene=Tb427tmp.01.1680 | organism=Trypanosoma_brucei_Lister_strain_427 | gene_product=polyubiquitin, putative | transcript_product=polyubiquitin, putative | location=Tb427_11_01_v4:2622317-2624	73.902	29.874	47085000	22	1	1	1	1	1	1	2	3	4	3	3	3	3	1	1	1	1	1	2	3	4	3	3	3	3	1	1	1	1	1	2	3	4	3	3	3	3	685	10.5	10.5	10.5	10.5	10.5
Tb427.07.300	Tb427.07.300	Tb427.07.300 | transcript=Tb427.07.300-t26_1 | gene=Tb427.07.300 | organism=Trypanosoma_brucei_Lister_strain_427 | gene_product=UDP-Gal or UDP-GlcNAc-dependent glycosyltransferase, putative | transcript_product=UDP-Gal or UDP-GlcNAc-dependent glyc	43.144	36.717	23525000	9	1	0	0	0	0	0	0	2	1	1	1	2	2	0	0	0	0	0	0	2	1	1	1	2	2	0	0	0	0	0	0	2	1	1	1	2	2	367	0	0	0	0	0
Tb427tmp.03.0530	Tb427tmp.03.0530	Tb427tmp.03.0530 | transcript=Tb427tmp.03.0530-t26_1 | gene=Tb427tmp.03.0530 | organism=Trypanosoma_brucei_Lister_strain_427 | gene_product=hypothetical protein, conserved | transcript_product=hypothetical protein, conserved | location=Tb427_11_01	31.292	23.263	17479000	7	1	3	3	3	3	3	3	2	1	2	1	2	1	3	3	3	3	3	3	2	1	2	1	2	1	3	3	3	3	3	3	2	1	2	1	2	1	280	10	10	10	10	10
Tb427tmp.18.0005	Tb427tmp.18.0005	Tb427tmp.18.0005 | transcript=Tb427tmp.18.0005-t26_1 | gene=Tb427tmp.18.0005 | organism=Trypanosoma_brucei_Lister_strain_427 | gene_product=hypothetical protein, conserved | transcript_product=hypothetical protein, conserved | location=Tb427_11_01	26.882	79.015	127990000	34	1	5	5	3	5	4	4	4	3	3	3	3	2	5	5	3	5	4	4	4	3	3	3	3	2	5	5	3	5	4	4	4	3	3	3	3	2	241	27.8	27.8	19.9	27.8	27.8
Tb427.02.4200	Tb427.02.4200	Tb427.02.4200 | transcript=Tb427.02.4200-t26_1 | gene=Tb427.02.4200 | organism=Trypanosoma_brucei_Lister_strain_427 | gene_product=protein kinase, putative | transcript_product=protein kinase, putative | location=Tb427_02_v4:737147-740260(-) | pro	113.09	6.7415	404050000	17	1	1	1	1	1	1	1	1	1	1	1	1	1	1	1	1	1	1	1	1	1	1	1	1	1	1	1	1	1	1	1	1	1	1	1	1	1	1037	1	1	1	1	1
H25N7.21;Tb427.BES98.6;Tb427.BES65.6;Tb427.BES5.6;Tb427.BES40.8;Tb427.BES28.8;Tb427.BES153.7;Tb427.BES129.8;Tb427.07.7510	H25N7.21;Tb427.BES98.6;Tb427.BES65.6;Tb427.BES5.6;Tb427.BES40.8;Tb427.BES28.8;Tb427.BES153.7;Tb427.BES129.8;Tb427.07.7510	H25N7.21 | transcript=H25N7.21:mRNA | gene=H25N7.21 | organism=Trypanosoma_brucei_Lister_strain_427 | gene_product=hypothetical protein | transcript_product=hypothetical protein | location=TPH25N7:92950-93648(+) | protein_length=232 | sequence_SO=c	25.096	50.912	62510000	19	9	0	0	0	0	0	0	3	3	3	3	3	3	0	0	0	0	0	0	3	3	3	3	3	3	0	0	0	0	0	0	3	3	3	3	3	3	232	0	0	0	0	0
Tb427tmp.02.0620	Tb427tmp.02.0620	Tb427tmp.02.0620 | transcript=Tb427tmp.02.0620-t26_1 | gene=Tb427tmp.02.0620 | organism=Trypanosoma_brucei_Lister_strain_427 | gene_product=nucleolar GTP-binding protein 1 | transcript_product=nucleolar GTP-binding protein 1 | location=Tb427_11_01	74.555	23.416	16923000	11	1	1	1	1	1	1	1	1	2	1	1	1	1	1	1	1	1	1	1	1	2	1	1	1	1	1	1	1	1	1	1	1	2	1	1	1	1	655	2	2	2	2	2
Tb427tmp.211.3955	Tb427tmp.211.3955	Tb427tmp.211.3955 | transcript=Tb427tmp.211.3955-t26_1 | gene=Tb427tmp.211.3955 | organism=Trypanosoma_brucei_Lister_strain_427 | gene_product=hypothetical protein, conserved | transcript_product=hypothetical protein, conserved | location=Tb427_09	9.1201	12.523	13615000	7	1	0	0	0	0	0	1	1	2	2	1	2	2	0	0	0	0	0	1	1	2	2	1	2	2	0	0	0	0	0	1	1	2	2	1	2	2	82	0	0	0	0	0
Tb427.03.4720	Tb427.03.4720	Tb427.03.4720 | transcript=Tb427.03.4720-t26_1 | gene=Tb427.03.4720 | organism=Trypanosoma_brucei_Lister_strain_427 | gene_product=dynamin, putative | transcript_product=dynamin, putative | location=Tb427_03_v4:1335604-1337586(-) | protein_length=	73.335	323.31	24353000000	1352	1	74	71	77	100	100	103	72	70	70	64	75	67	74	71	77	100	100	103	72	70	70	64	75	67	26	25	25	31	33	34	24	24	24	22	26	23	660	81.4	81.2	87.7	96.5	94.4
Tb427tmp.01.3180;Tb427tmp.01.3170	Tb427tmp.01.3180;Tb427tmp.01.3170	Tb427tmp.01.3180 | transcript=Tb427tmp.01.3180-t26_1 | gene=Tb427tmp.01.3180 | organism=Trypanosoma_brucei_Lister_strain_427 | gene_product=activated protein kinase c receptor | transcript_product=activated protein kinase c receptor | location=Tb4	34.69	147.04	117480000	32	2	2	3	2	5	3	5	2	2	2	1	2	3	2	3	2	5	3	5	2	2	2	1	2	3	2	3	2	5	3	5	2	2	2	1	2	3	318	7.2	11	7.2	17.9	13.8
Tb427tmp.01.8090	Tb427tmp.01.8090	Tb427tmp.01.8090 | transcript=Tb427tmp.01.8090-t26_1 | gene=Tb427tmp.01.8090 | organism=Trypanosoma_brucei_Lister_strain_427 | gene_product=kinetoplast DNA-associated protein, putative | transcript_product=kinetoplast DNA-associated protein, putat	36.609	82.76	153970000	43	1	9	9	9	11	10	10	7	8	7	5	7	9	9	9	9	11	10	10	7	8	7	5	7	9	9	9	9	11	10	10	7	8	7	5	7	9	324	28.7	30.9	30.9	35.5	33
Tb427.BES4.5;Tb427.BES15.6	Tb427.BES4.5;Tb427.BES15.6	Tb427.BES4.5 | transcript=Tb427.BES4.5:pseudogenic_transcript | gene=Tb427.BES4.5 | organism=Trypanosoma_brucei_Lister_strain_427 | gene_product=expression site-associated gene 4 (ESAG4, pseudogene), putative | transcript_product=	139.24	7.0436	9634700	1	2	0	0	1	1	0	1	24	24	24	25	26	27	0	0	0	0	0	0	1	1	1	1	1	1	0	0	0	0	0	0	1	1	1	1	1	1	1267	0	0	0.6	0.8	0
Tb427tmp.01.4860	Tb427tmp.01.4860	Tb427tmp.01.4860 | transcript=Tb427tmp.01.4860-t26_1 | gene=Tb427tmp.01.4860 | organism=Trypanosoma_brucei_Lister_strain_427 | gene_product=mitochondrial RNA binding protein 2 | transcript_product=mitochondrial RNA binding protein 2 | location=Tb4	25.106	11.808	3572000	3	1	1	1	2	1	1	1	1	1	1	1	1	1	1	1	2	1	1	1	1	1	1	1	1	1	1	1	2	1	1	1	1	1	1	1	1	1	224	4.9	4.9	13.4	4.9	4.9
Tb427.08.4890	Tb427.08.4890	Tb427.08.4890 | transcript=Tb427.08.4890-t26_1 | gene=Tb427.08.4890 | organism=Trypanosoma_brucei_Lister_strain_427 | gene_product=endoplasmic reticulum oxidoreductin, putative | transcript_product=endoplasmic reticulum oxidoreductin, putative | l	49.159	13.872	25697000	8	1	0	0	0	1	1	1	1	2	2	2	2	2	0	0	0	1	1	1	1	2	2	2	2	2	0	0	0	1	1	1	1	2	2	2	2	2	442	0	0	0	4.5	4.5
Tb427.10.16120	Tb427.10.16120	Tb427.10.16120 | transcript=Tb427.10.16120-t26_1 | gene=Tb427.10.16120 | organism=Trypanosoma_brucei_Lister_strain_427 | gene_product=IMP dehydrogenase | transcript_product=IMP dehydrogenase | location=Tb427_10_v5:3966177-3967520(+) | protein_leng	48.481	44.604	64070000	14	1	2	3	3	6	5	5	2	2	4	1	2	1	2	3	3	6	5	5	2	2	4	1	2	1	2	3	3	6	5	5	2	2	4	1	2	1	447	7.6	11.6	11.6	26.6	21.7
Tb427.10.12960	Tb427.10.12960	Tb427.10.12960 | transcript=Tb427.10.12960-t26_1 | gene=Tb427.10.12960 | organism=Trypanosoma_brucei_Lister_strain_427 | gene_product=ras-related protein rab-5 | transcript_product=ras-related protein rab-5 | location=Tb427_10_v5:3150867-3151559(-	24.484	106.13	135300000	44	1	1	1	1	2	3	2	4	5	5	4	5	5	1	1	1	2	3	2	4	5	5	4	5	5	1	1	1	2	3	2	4	5	5	4	5	5	230	7	7	7	15.7	20
Tb427.10.14840;Tb427.10.14830;Tb427.10.14820	Tb427.10.14840;Tb427.10.14830;Tb427.10.14820	Tb427.10.14840 | transcript=Tb427.10.14840-t26_1 | gene=Tb427.10.14840 | organism=Trypanosoma_brucei_Lister_strain_427 | gene_product=ADP/ATP translocase 1, putative | transcript_product=ADP/ATP translocase 1, putative | location=Tb427_10_v5:36158	34.074	32.386	46446000	22	3	0	2	1	0	0	0	2	3	2	3	2	3	0	2	1	0	0	0	2	3	2	3	2	3	0	2	1	0	0	0	2	3	2	3	2	3	307	0	6.2	3.6	0	0
Tb427.08.7980;Tb427.04.4380	Tb427.08.7980;Tb427.04.4380	Tb427.08.7980 | transcript=Tb427.08.7980-t26_1 | gene=Tb427.08.7980 | organism=Trypanosoma_brucei_Lister_strain_427 | gene_product=vacuolar-type proton translocating pyrophosphatase 1 | transcript_product=vacuolar-type proton translocating pyropho	85.75	22.334	34679000	19	2	0	0	0	0	0	0	2	2	2	2	3	2	0	0	0	0	0	0	2	2	2	2	3	2	0	0	0	0	0	0	2	2	2	2	3	2	826	0	0	0	0	0
Tb427.06.1470	Tb427.06.1470	Tb427.06.1470 | transcript=Tb427.06.1470-t26_1 | gene=Tb427.06.1470 | organism=Trypanosoma_brucei_Lister_strain_427 | gene_product=hypothetical protein, conserved | transcript_product=hypothetical protein, conserved | location=Tb427_06_v4:517473-5	27.363	11.192	34829000	2	1	1	2	2	2	2	2	2	2	1	1	1	1	1	2	2	2	2	2	2	2	1	1	1	1	1	2	2	2	2	2	2	2	1	1	1	1	223	4	10.3	10.3	10.3	10.3
Tb427.07.4470	Tb427.07.4470	Tb427.07.4470 | transcript=Tb427.07.4470-t26_1 | gene=Tb427.07.4470 | organism=Trypanosoma_brucei_Lister_strain_427 | gene_product=hypothetical protein, conserved | transcript_product=hypothetical protein, conserved | location=Tb427_07_v4:1190878-	22.398	6.8128	5708500	4	1	0	0	0	0	0	1	1	0	1	1	1	0	0	0	0	0	0	1	1	0	1	1	1	0	0	0	0	0	0	1	1	0	1	1	1	0	193	0	0	0	0	0
Tb427.10.8950;Tb427.10.8970	Tb427.10.8950;Tb427.10.8970	Tb427.10.8950 | transcript=Tb427.10.8950-t26_1 | gene=Tb427.10.8950 | organism=Trypanosoma_brucei_Lister_strain_427 | gene_product=kinetoplast DNA-associated protein, putative | transcript_product=kinetoplast DNA-associated protein, putative | loc	14.183	23.493	22141000	5	2	3	3	3	3	4	4	2	3	3	1	2	2	3	3	3	3	4	4	2	3	3	1	2	2	3	3	3	3	4	4	2	3	3	1	2	2	126	23.8	23.8	23.8	23.8	27.8
Tb427tmp.211.0865;Tb427tmp.02.0500	Tb427tmp.211.0865;Tb427tmp.02.0500	Tb427tmp.211.0865 | transcript=Tb427tmp.211.0865-t26_1 | gene=Tb427tmp.211.0865 | organism=Trypanosoma_brucei_Lister_strain_427 | gene_product=60S ribosomal protein L37, putative | transcript_product=60S ribosomal protein L37, putative | location=	10.1	12.939	224940000	29	2	2	2	2	1	2	1	2	2	1	2	2	2	2	2	2	1	2	1	2	2	1	2	2	2	2	2	2	1	2	1	2	2	1	2	2	2	84	19	19	19	10.7	19
Tb427.04.1540	Tb427.04.1540	Tb427.04.1540 | transcript=Tb427.04.1540-t26_1 | gene=Tb427.04.1540 | organism=Trypanosoma_brucei_Lister_strain_427 | gene_product=hypothetical protein, conserved | transcript_product=hypothetical protein, conserved | location=Tb427_04_v4:399056-4	55.197	13.345	21458000	3	1	0	0	0	1	0	0	2	2	2	2	2	2	0	0	0	1	0	0	2	2	2	2	2	2	0	0	0	1	0	0	2	2	2	2	2	2	508	0	0	0	4.3	0
Tb427tmp.02.4930;Tb427tmp.02.4910	Tb427tmp.02.4930;Tb427tmp.02.4910	Tb427tmp.02.4930 | transcript=Tb427tmp.02.4930-t26_1 | gene=Tb427tmp.02.4930 | organism=Trypanosoma_brucei_Lister_strain_427 | gene_product=acidocalcisomal pyrophosphatase | transcript_product=acidocalcisomal pyrophosphatase | location=Tb427_11_01	47.339	16.777	15776000	2	2	1	1	1	0	0	0	1	1	1	1	1	2	1	1	1	0	0	0	1	1	1	1	1	2	1	1	1	0	0	0	1	1	1	1	1	2	414	2.4	2.4	2.4	0	0
Tb427.08.4660	Tb427.08.4660	Tb427.08.4660 | transcript=Tb427.08.4660-t26_1 | gene=Tb427.08.4660 | organism=Trypanosoma_brucei_Lister_strain_427 | gene_product=hypothetical protein, conserved | transcript_product=hypothetical protein, conserved | location=Tb427_08_v4:1369190-	117.9	6.9936	69614000	11	1	1	1	1	1	1	1	1	1	1	1	1	1	1	1	1	1	1	1	1	1	1	1	1	1	1	1	1	1	1	1	1	1	1	1	1	1	1054	0.7	0.7	0.7	0.7	0.7
Tb427.10.5620	Tb427.10.5620	Tb427.10.5620 | transcript=Tb427.10.5620-t26_1 | gene=Tb427.10.5620 | organism=Trypanosoma_brucei_Lister_strain_427 | gene_product=fructose-bisphosphate aldolase, glycosomal | transcript_product=fructose-bisphosphate aldolase, glycosomal | locatio	41.071	323.31	8269500000	817	1	46	49	49	57	57	58	51	51	56	50	55	48	46	49	49	57	57	58	51	51	56	50	55	48	46	49	49	57	57	58	51	51	56	50	55	48	372	69.4	76.9	76.1	96	96
Tb427tmp.211.4350	Tb427tmp.211.4350	Tb427tmp.211.4350 | transcript=Tb427tmp.211.4350-t26_1 | gene=Tb427tmp.211.4350 | organism=Trypanosoma_brucei_Lister_strain_427 | gene_product=ribonuclease, putative | transcript_product=ribonuclease, putative | location=Tb427_09_v4:2092142-209401	70.685	18.27	14611000	12	1	1	1	1	2	2	2	1	1	1	0	1	1	1	1	1	2	2	2	1	1	1	0	1	1	1	1	1	2	2	2	1	1	1	0	1	1	623	1.4	1.4	1.4	5.3	5.3
H25N7.12;Tb427.01.120;Tb427.02.470;Tb427.02.340;Tb427.02.450;N19B2.060;Tb427.02.560;Tb427.02.1120;Tb427.02.1100;Tb427.02.1180;Tb427.06.5160;H25N7.01;Tb427.02.510;Tb427.07.2010;Tb427.07.1990;Tb427.07.2000;Tb427.07.1960;Tb427.07.1950;Tb427.07.1970;Tb427.07.2020;Tb427.02.1210;Tb427.07.1980;Tb427.02.1130;Tb427.07.2030;Tb427.01.90;N19B2.095;N19B2.045;N19B2.070;Tb427.01.410;Tb427.01.320;Tb427.02.270;Tb…	H25N7.12;Tb427.01.120	H25N7.12 | transcript=H25N7.12:mRNA | gene=H25N7.12 | organism=Trypanosoma_brucei_Lister_strain_427 | gene_product=retrotransposon hot spot protein, RHS4 | transcript_product=retrotransposon hot spot protein, RHS4 | location=TPH25N7:56063-58633(+)	97.811	265.99	492120000	112	39	14	13	14	17	19	19	12	12	14	13	14	14	14	13	14	17	19	19	12	12	14	13	14	14	13	12	13	16	18	18	11	11	13	12	13	13	856	17.6	16.6	17.3	22.2	24.1
Tb427.10.2910	Tb427.10.2910	Tb427.10.2910 | transcript=Tb427.10.2910-t26_1 | gene=Tb427.10.2910 | organism=Trypanosoma_brucei_Lister_strain_427 | gene_product=splicing factor PTSR1 interacting protein | transcript_product=splicing factor PTSR1 interacting protein | location=	43.537	15.751	32747000	12	1	1	1	1	1	1	1	1	1	1	1	1	1	1	1	1	1	1	1	1	1	1	1	1	1	1	1	1	1	1	1	1	1	1	1	1	1	378	4.5	4.5	4.5	4.5	4.5
Tb427tmp.211.0620;Tb427tmp.211.0630	Tb427tmp.211.0620;Tb427tmp.211.0630	Tb427tmp.211.0620 | transcript=Tb427tmp.211.0620-t26_1 | gene=Tb427tmp.211.0620 | organism=Trypanosoma_brucei_Lister_strain_427 | gene_product=actin A | transcript_product=actin A | location=Tb427_09_v4:1375341-1376471(-) | protein_length=376 | se	41.895	323.31	530520000	150	2	5	4	5	8	12	9	13	14	15	13	14	15	5	4	5	8	12	9	13	14	15	13	14	15	5	4	5	8	12	9	13	14	15	13	14	15	376	12	8.8	16.8	30.6	35.6
Tb427.03.3270	Tb427.03.3270	Tb427.03.3270 | transcript=Tb427.03.3270-t26_1 | gene=Tb427.03.3270 | organism=Trypanosoma_brucei_Lister_strain_427 | gene_product=ATP-dependent phosphofructokinase | transcript_product=ATP-dependent phosphofructokinase | location=Tb427_03_v4:8417	53.517	323.31	2864900000	519	1	40	39	40	56	57	55	39	37	41	40	51	44	40	39	40	56	57	55	39	37	41	40	51	44	40	39	40	56	57	55	39	37	41	40	51	44	487	63.7	59.1	64.9	87.1	88.9
Tb427.08.900	Tb427.08.900	Tb427.08.900 | transcript=Tb427.08.900-t26_1 | gene=Tb427.08.900 | organism=Trypanosoma_brucei_Lister_strain_427 | gene_product=splicing factor TSR1 | transcript_product=splicing factor TSR1 | location=Tb427_08_v4:270321-271307(-) | protein_length	37.417	35.155	50658000	12	1	3	3	3	5	4	4	2	1	1	2	3	2	3	3	3	5	4	4	2	1	1	2	3	2	3	3	3	5	4	4	2	1	1	2	3	2	328	11.9	11.9	11.9	20.7	12.2
Tb427.03.1120	Tb427.03.1120	Tb427.03.1120 | transcript=Tb427.03.1120-t26_1 | gene=Tb427.03.1120 | organism=Trypanosoma_brucei_Lister_strain_427 | gene_product=GTP-binding nuclear protein rtb2, putative | transcript_product=GTP-binding nuclear protein rtb2, putative | locatio	24.406	323.31	1112200000	224	1	9	13	11	14	13	16	22	19	20	20	20	21	9	13	11	14	13	16	22	19	20	20	20	21	9	13	11	14	13	16	22	19	20	20	20	21	217	43.8	51.6	45.6	60.4	54.8
Tb427.BES122.8	Tb427.BES122.8	Tb427.BES122.8 | transcript=Tb427.BES122.8:mRNA | gene=Tb427.BES122.8 | organism=Trypanosoma_brucei_Lister_strain_427 | gene_product=receptor-type adenylate cyclase, putative | transcript_product=receptor-type adenylate cyclase, putative | location	138.98	16.542	20731000	7	1	0	1	2	1	1	1	31	32	31	30	32	33	0	0	0	0	0	0	1	1	1	0	1	1	0	0	0	0	0	0	1	1	1	0	1	1	1268	0	2.1	3.7	2.1	2.1
Tb427tmp.01.4940	Tb427tmp.01.4940	Tb427tmp.01.4940 | transcript=Tb427tmp.01.4940-t26_1 | gene=Tb427tmp.01.4940 | organism=Trypanosoma_brucei_Lister_strain_427 | gene_product=AAA ATPase, putative | transcript_product=AAA ATPase, putative | location=Tb427_11_01_v4:3521099-3524944(-)	141.17	254.99	258920000	98	1	10	10	11	19	21	24	7	7	10	8	11	9	10	10	11	19	21	24	7	7	10	8	11	9	10	10	11	19	21	24	7	7	10	8	11	9	1281	11.2	11.2	12.4	26.9	29.5
Tb427.01.2550;Tb427.01.2530;Tb427.01.2510;Tb427.01.2490;Tb427.01.2470;Tb427.01.2450;Tb427.01.2430	Tb427.01.2550;Tb427.01.2530;Tb427.01.2510;Tb427.01.2490;Tb427.01.2470;Tb427.01.2450;Tb427.01.2430	Tb427.01.2550 | transcript=Tb427.01.2550-t26_1 | gene=Tb427.01.2550 | organism=Trypanosoma_brucei_Lister_strain_427 | gene_product=histone H3, putative | transcript_product=histone H3, putative | location=Tb427_01_v4:602165-602566(+) | protein_len	14.75	42.441	119520000	30	7	2	2	2	4	4	4	2	2	2	2	2	2	2	2	2	4	4	4	2	2	2	2	2	2	2	2	2	4	4	4	2	2	2	2	2	2	133	9.8	9.8	9.8	34.6	34.6
Tb427.10.12840	Tb427.10.12840	Tb427.10.12840 | transcript=Tb427.10.12840-t26_1 | gene=Tb427.10.12840 | organism=Trypanosoma_brucei_Lister_strain_427 | gene_product=mitochondrial 2-oxoglutarate/malate carrier protein, putative | transcript_product=mitochondrial 2-oxoglutarate/m	33.131	100.76	161450000	46	1	2	3	3	5	4	3	5	5	6	6	6	6	2	3	3	5	4	3	5	5	6	6	6	6	2	3	3	5	4	3	5	5	6	6	6	6	304	5.3	5.9	8.9	15.5	12.5
Tb427.06.4300;Tb427.06.4280	Tb427.06.4300;Tb427.06.4280	Tb427.06.4300 | transcript=Tb427.06.4300-t26_1 | gene=Tb427.06.4300 | organism=Trypanosoma_brucei_Lister_strain_427 | gene_product=glyceraldehyde 3-phosphate dehydrogenase, glycosomal | transcript_product=glyceraldehyde 3-phosphate dehydrogenase,	39.047	323.31	24692000000	914	2	34	37	40	57	54	56	38	40	44	37	45	40	34	37	40	57	54	56	38	40	44	37	45	40	32	35	38	55	52	54	36	38	42	35	43	38	359	71.6	76	76	87.7	87.7
Tb427tmp.211.2150	Tb427tmp.211.2150	Tb427tmp.211.2150 | transcript=Tb427tmp.211.2150-t26_1 | gene=Tb427tmp.211.2150 | organism=Trypanosoma_brucei_Lister_strain_427 | gene_product=Polyadenylate-binding protein 2 (Poly(A)-binding protein 2) (Poly(A)-binding protein II) (PABII) (Polyad	61.79	323.31	1698700000	271	1	22	20	21	28	32	31	23	23	25	21	22	18	22	20	21	28	32	31	23	23	25	21	22	18	22	20	21	28	32	31	23	23	25	21	22	18	555	40.2	38.2	43.6	63.8	63.8
Tb427.02.5850	Tb427.02.5850	Tb427.02.5850 | transcript=Tb427.02.5850-t26_1 | gene=Tb427.02.5850 | organism=Trypanosoma_brucei_Lister_strain_427 | gene_product=small nuclear ribonucleoprotein SmD2 | transcript_product=small nuclear ribonucleoprotein SmD2 | location=Tb427_02_v	12.488	7.2768	10799000	1	1	1	1	1	1	1	1	1	1	1	0	1	1	1	1	1	1	1	1	1	1	1	0	1	1	1	1	1	1	1	1	1	1	1	0	1	1	111	9	9	9	9	9
Tb427.04.3060	Tb427.04.3060	Tb427.04.3060 | transcript=Tb427.04.3060-t26_1 | gene=Tb427.04.3060 | organism=Trypanosoma_brucei_Lister_strain_427 | gene_product=hypothetical protein, conserved | transcript_product=hypothetical protein, conserved | location=Tb427_04_v4:810565-8	17.704	44.972	124110000	29	1	4	3	4	4	4	4	3	3	4	3	4	4	4	3	4	4	4	4	3	3	4	3	4	4	4	3	4	4	4	4	3	3	4	3	4	4	148	22.3	20.9	22.3	22.3	12.8
Tb427.10.12330	Tb427.10.12330	Tb427.10.12330 | transcript=Tb427.10.12330-t26_1 | gene=Tb427.10.12330 | organism=Trypanosoma_brucei_Lister_strain_427 | gene_product=hypothetical protein, conserved | transcript_product=hypothetical protein, conserved | location=Tb427_10_v5:29930	22.365	23.246	25800000	5	1	1	1	1	3	3	3	1	0	2	0	1	1	1	1	1	3	3	3	1	0	2	0	1	1	1	1	1	3	3	3	1	0	2	0	1	1	202	6.4	6.4	6.4	22.3	22.3
Tb427tmp.244.2630	Tb427tmp.244.2630	Tb427tmp.244.2630 | transcript=Tb427tmp.244.2630-t26_1 | gene=Tb427tmp.244.2630 | organism=Trypanosoma_brucei_Lister_strain_427 | gene_product=40S ribosomal protein S6, putative | transcript_product=40S ribosomal protein S6, putative | location=Tb	28.422	323.31	1765600000	223	1	18	18	18	21	21	20	18	18	17	17	16	16	18	18	18	21	21	20	18	18	17	17	16	16	7	7	7	9	10	9	7	7	6	7	6	6	250	52	52	52	62.4	60
Tb427.10.270	Tb427.10.270	Tb427.10.270 | transcript=Tb427.10.270-t26_1 | gene=Tb427.10.270 | organism=Trypanosoma_brucei_Lister_strain_427 | gene_product=60S ribosomal protein L32, putative | transcript_product=60S ribosomal protein L32, putative | location=Tb427_10_v5:833	15.396	198.42	462690000	74	1	7	6	5	9	7	7	4	6	7	5	5	6	7	6	5	9	7	7	4	6	7	5	5	6	1	1	0	1	0	0	0	1	1	0	0	1	132	37.1	26.5	25.8	61.4	60.6
H25N7.28;H25N7.27;Tb427.BES126.7;Tb427.BES40.14;Tb427.BES56.7;Tb427.BES56.8;Tb427.BES126.8;Tb427.BES40.15;Tb427.BES40.9;H25N7.22;Tb427.BES153.8;Tb427.BES65.7;13J3.17;Tb427.BES59.7;Tb427.BES98.7;Tb427.BES51.7;Tb427.BES129.9;Tb427.BES15.7;Tb427.BES4.6;Tb427.BES28.9;Tb427.BES5.7;Tb427.BES122.6	H25N7.28;H25N7.27;Tb427.BES126.7;Tb427.BES40.14;Tb427.BES56.7;Tb427.BES56.8;Tb427.BES126.8;Tb427.BES40.15;Tb427.BES40.9;H25N7.22;Tb427.BES153.8;Tb427.BES65.7;13J3.17;Tb427.BES59.7;Tb427.BES98.7;Tb427.BES51.7;Tb427.BES129.9;Tb427.BES15.7;Tb427.BES4.6;Tb427.BES28.9;Tb427.BES5.7;Tb427.BES122.6	H25N7.28 | transcript=H25N7.28:mRNA | gene=H25N7.28 | organism=Trypanosoma_brucei_Lister_strain_427 | gene_product=expression site-associated gene 8 (ESAG8) protein, putative | transcript_product=expression site-associated gene 8 (ESAG8) protein, p	75.33	52.058	132550000	29	22	5	6	6	7	6	6	5	5	4	4	6	6	5	6	6	7	6	6	5	5	4	4	6	6	5	6	6	7	6	6	5	5	4	4	6	6	676	8.6	8.6	8.6	9.9	9.9
Tb427.10.8890	Tb427.10.8890	Tb427.10.8890 | transcript=Tb427.10.8890-t26_1 | gene=Tb427.10.8890 | organism=Trypanosoma_brucei_Lister_strain_427 | gene_product=kinetoplast DNA-associated protein, putative | transcript_product=kinetoplast DNA-associated protein, putative | loc	23.503	12.737	19314000	6	1	2	1	1	2	2	2	1	1	2	1	1	1	2	1	1	2	2	2	1	1	2	1	1	1	2	1	1	2	2	2	1	1	2	1	1	1	209	12.9	4.8	4.8	12.9	12.9
Tb427.10.2240	Tb427.10.2240	Tb427.10.2240 | transcript=Tb427.10.2240-t26_1 | gene=Tb427.10.2240 | organism=Trypanosoma_brucei_Lister_strain_427 | gene_product=hypothetical protein, conserved | transcript_product=hypothetical protein, conserved | location=Tb427_10_v5:578464-5	66.254	283.43	820660000	177	1	11	11	11	15	15	15	8	10	10	11	12	11	11	11	11	15	15	15	8	10	10	11	12	11	11	11	11	15	15	15	8	10	10	11	12	11	588	25.2	25.2	24	39.1	39.1
Tb427tmp.211.0610	Tb427tmp.211.0610	Tb427tmp.211.0610 | transcript=Tb427tmp.211.0610-t26_1 | gene=Tb427tmp.211.0610 | organism=Trypanosoma_brucei_Lister_strain_427 | gene_product=hypothetical protein, conserved | transcript_product=hypothetical protein, conserved | location=Tb427_09	119.27	44.561	17175000	13	1	1	1	1	3	3	4	1	1	2	1	2	1	1	1	1	3	3	4	1	1	2	1	2	1	1	1	1	3	3	4	1	1	2	1	2	1	1053	1.4	1.4	1.4	4.9	4.9
Tb427.07.1050;Tb427.07.1040	Tb427.07.1050;Tb427.07.1040	Tb427.07.1050 | transcript=Tb427.07.1050-t26_1 | gene=Tb427.07.1050 | organism=Trypanosoma_brucei_Lister_strain_427 | gene_product=40S ribosomal protein S16, putative | transcript_product=40S ribosomal protein S16, putative | location=Tb427_07_v4:	16.998	248.99	1123000000	177	2	15	15	13	16	16	16	15	14	15	14	14	14	15	15	13	16	16	16	15	14	15	14	14	14	15	15	13	16	16	16	15	14	15	14	14	14	149	74.5	74.5	61.1	74.5	74.5
Tb427.08.4840	Tb427.08.4840	Tb427.08.4840 | transcript=Tb427.08.4840-t26_1 | gene=Tb427.08.4840 | organism=Trypanosoma_brucei_Lister_strain_427 | gene_product=kinesin, putative | transcript_product=kinesin, putative | location=Tb427_08_v4:1426775-1429819(-) | protein_length=	112.36	9.5827	38538000	6	1	1	0	1	0	1	1	0	1	1	1	1	1	1	0	1	0	1	1	0	1	1	1	1	1	1	0	1	0	1	1	0	1	1	1	1	1	1014	0.7	0	0.7	0	0.7
Tb427.10.5610;Tb427.08.1110	Tb427.10.5610;Tb427.08.1110	Tb427.10.5610 | transcript=Tb427.10.5610-t26_1 | gene=Tb427.10.5610 | organism=Trypanosoma_brucei_Lister_strain_427 | gene_product=40S ribosomal protein S9, putative | transcript_product=40S ribosomal protein S9, putative | location=Tb427_10_v5:14	21.78	280.04	1544400000	209	2	15	15	15	16	15	15	15	15	15	15	15	15	15	15	15	16	15	15	15	15	15	15	15	15	15	15	15	16	15	15	15	15	15	15	15	15	190	47.9	47.9	47.9	49.5	48.9
Tb427.08.5260	Tb427.08.5260	Tb427.08.5260 | transcript=Tb427.08.5260-t26_1 | gene=Tb427.08.5260 | organism=Trypanosoma_brucei_Lister_strain_427 | gene_product=60S ribosomal protein L39, putative | transcript_product=60S ribosomal protein L39, putative | location=Tb427_08_v4:	6.5468	21.064	65886000	7	1	2	2	2	2	2	2	2	2	2	2	2	2	2	2	2	2	2	2	2	2	2	2	2	2	2	2	2	2	2	2	2	2	2	2	2	2	51	23.5	23.5	23.5	23.5	23.5
Tb427.04.1860	Tb427.04.1860	Tb427.04.1860 | transcript=Tb427.04.1860-t26_1 | gene=Tb427.04.1860 | organism=Trypanosoma_brucei_Lister_strain_427 | gene_product=ribosomal protein S19, putative | transcript_product=ribosomal protein S19, putative | location=Tb427_04_v4:465415-4	18.846	298.96	999190000	151	1	10	11	9	13	13	11	10	10	11	11	11	9	10	11	9	13	13	11	10	10	11	11	11	9	10	11	9	13	13	11	10	10	11	11	11	9	167	46.7	53.3	40.1	59.9	59.9
Tb427.04.2040;Tb427.04.2030	Tb427.04.2040;Tb427.04.2030	Tb427.04.2040 | transcript=Tb427.04.2040-t26_1 | gene=Tb427.04.2040 | organism=Trypanosoma_brucei_Lister_strain_427 | gene_product=hypothetical protein, conserved | transcript_product=hypothetical protein, conserved | location=Tb427_04_v4:513069-5	20.808	28.864	46727000	13	2	2	4	3	4	4	3	3	2	2	3	2	3	2	4	3	4	4	3	3	2	2	3	2	3	2	4	3	4	4	3	3	2	2	3	2	3	190	6.3	13.7	13.7	13.7	13.7
Tb427.08.1270	Tb427.08.1270	Tb427.08.1270 | transcript=Tb427.08.1270-t26_1 | gene=Tb427.08.1270 | organism=Trypanosoma_brucei_Lister_strain_427 | gene_product=hypothetical protein, conserved | transcript_product=hypothetical protein, conserved | location=Tb427_08_v4:401571-4	62.008	12.863	4403900	2	1	0	1	1	1	1	1	1	0	1	1	2	1	0	1	1	1	1	1	1	0	1	1	2	1	0	1	1	1	1	1	1	0	1	1	2	1	562	0	2.1	2.1	4.4	4.4
Tb427.07.3410	Tb427.07.3410	Tb427.07.3410 | transcript=Tb427.07.3410-t26_1 | gene=Tb427.07.3410 | organism=Trypanosoma_brucei_Lister_strain_427 | gene_product=centrin, putative | transcript_product=centrin, putative | location=Tb427_07_v4:887376-887825(-) | protein_length=14	16.567	40.091	22311000	13	1	1	1	1	3	2	2	1	1	1	1	1	1	1	1	1	3	2	2	1	1	1	1	1	1	1	1	1	3	2	2	1	1	1	1	1	1	149	11.4	11.4	11.4	39.6	33.6
Tb427tmp.160.5590;Tb427tmp.160.5580	Tb427tmp.160.5590;Tb427tmp.160.5580	Tb427tmp.160.5590 | transcript=Tb427tmp.160.5590-t26_1 | gene=Tb427tmp.160.5590 | organism=Trypanosoma_brucei_Lister_strain_427 | gene_product=60S ribosomal protein L11, putative | transcript_product=60S ribosomal protein L11, putative | location=	22.369	323.31	445360000	119	2	7	8	7	13	12	11	9	10	10	10	9	9	7	8	7	13	12	11	9	10	10	10	9	9	7	8	7	13	12	11	9	10	10	10	9	9	194	32	32	27.3	43.8	43.8
Tb427.08.1500	Tb427.08.1500	Tb427.08.1500 | transcript=Tb427.08.1500-t26_1 | gene=Tb427.08.1500 | organism=Trypanosoma_brucei_Lister_strain_427 | gene_product=hypothetical protein, conserved | transcript_product=hypothetical protein, conserved | location=Tb427_08_v4:487446-4	63.234	99.996	37888000	17	1	2	2	2	2	2	2	2	2	2	2	2	1	2	2	2	2	2	2	2	2	2	2	2	1	2	2	2	2	2	2	2	2	2	2	2	1	601	5.2	5.2	5.2	5.2	5.2
Tb427.04.2180	Tb427.04.2180	Tb427.04.2180 | transcript=Tb427.04.2180-t26_1 | gene=Tb427.04.2180 | organism=Trypanosoma_brucei_Lister_strain_427 | gene_product=60S ribosomal protein L35a, putative | transcript_product=60S ribosomal protein L35a, putative | location=Tb427_04_v	16.864	246.88	1062500000	195	1	12	13	13	15	16	16	11	13	13	11	13	12	12	13	13	15	16	16	11	13	13	11	13	12	12	13	13	15	16	16	11	13	13	11	13	12	149	51.7	57.7	57.7	65.8	69.1
Tb427.04.310	Tb427.04.310	Tb427.04.310 | transcript=Tb427.04.310-t26_1 | gene=Tb427.04.310 | organism=Trypanosoma_brucei_Lister_strain_427 | gene_product=hypothetical protein, conserved | transcript_product=hypothetical protein, conserved | location=Tb427_04_v4:81118-10095	733.21	25.374	21937000	12	1	3	3	1	3	3	2	2	2	2	3	2	2	3	3	1	3	3	2	2	2	2	3	2	2	3	3	1	3	3	2	2	2	2	3	2	2	6613	0.6	0.6	0.2	0.6	0.6
Tb427.07.3040	Tb427.07.3040	Tb427.07.3040 | transcript=Tb427.07.3040-t26_1 | gene=Tb427.07.3040 | organism=Trypanosoma_brucei_Lister_strain_427 | gene_product=hypothetical protein, conserved | transcript_product=hypothetical protein, conserved | location=Tb427_07_v4:765763-7	69.01	19.823	18781000	8	1	1	2	0	3	2	3	1	0	1	1	2	1	1	2	0	3	2	3	1	0	1	1	2	1	1	2	0	3	2	3	1	0	1	1	2	1	635	1.6	4.1	0	6	4.1
Tb427tmp.160.2550;Tb427tmp.160.2490	Tb427tmp.160.2550;Tb427tmp.160.2490	Tb427tmp.160.2550 | transcript=Tb427tmp.160.2550-t26_1 | gene=Tb427tmp.160.2550 | organism=Trypanosoma_brucei_Lister_strain_427 | gene_product=ribosomal protein S7, putative | transcript_product=ribosomal protein S7, putative | location=Tb427_09_v	23.841	323.31	1362300000	192	2	16	18	17	28	26	25	17	19	19	20	20	18	16	18	17	28	26	25	17	19	19	20	20	18	16	18	17	28	26	25	17	19	19	20	20	18	202	60.9	66.8	61.9	83.2	83.2
Tb427.10.8980	Tb427.10.8980	Tb427.10.8980 | transcript=Tb427.10.8980-t26_1 | gene=Tb427.10.8980 | organism=Trypanosoma_brucei_Lister_strain_427 | gene_product=hypothetical protein, conserved | transcript_product=hypothetical protein, conserved | location=Tb427_10_v5:2227547-	17.628	62.688	185850000	63	1	7	8	8	8	8	8	8	7	8	6	7	7	7	8	8	8	8	8	8	7	8	6	7	7	7	8	8	8	8	8	8	7	8	6	7	7	169	35.5	47.9	47.9	47.9	47.9
Tb427.10.3840	Tb427.10.3840	Tb427.10.3840 | transcript=Tb427.10.3840-t26_1 | gene=Tb427.10.3840 | organism=Trypanosoma_brucei_Lister_strain_427 | gene_product=60S ribosomal protein L18a, putative | transcript_product=60S ribosomal protein L18a, putative | location=Tb427_10_v	20.661	7.3087	15615000	2	1	7	8	8	11	11	10	7	8	10	5	6	8	1	1	1	1	1	1	1	1	1	0	1	1	1	1	1	1	1	1	1	1	1	0	1	1	179	41.9	52	43.6	54.7	54.7
Tb427tmp.211.0340;Tb427tmp.211.0110	Tb427tmp.211.0340;Tb427tmp.211.0110	Tb427tmp.211.0340 | transcript=Tb427tmp.211.0340-t26_1 | gene=Tb427tmp.211.0340 | organism=Trypanosoma_brucei_Lister_strain_427 | gene_product=60S ribosomal protein L10, putative | transcript_product=60S ribosomal protein L10, putative | location=	24.736	323.31	1494000000	183	2	18	20	18	23	24	25	17	17	14	16	19	18	18	20	18	23	24	25	17	17	14	16	19	18	18	20	18	23	24	25	17	17	14	16	19	18	213	66.7	65.3	58.2	66.7	66.7
Tb427tmp.50.0005;Tb427.04.1100	Tb427tmp.50.0005;Tb427.04.1100	Tb427tmp.50.0005 | transcript=Tb427tmp.50.0005-t26_1 | gene=Tb427tmp.50.0005 | organism=Trypanosoma_brucei_Lister_strain_427 | gene_product=ribosomal protein L21E (60S), putative | transcript_product=ribosomal protein L21E (60S), putative | locati	17.802	148.87	896080000	97	2	7	8	8	8	8	8	7	8	8	8	8	8	7	8	8	8	8	8	7	8	8	8	8	8	7	8	8	8	8	8	7	8	8	8	8	8	159	40.3	49.1	49.1	49.1	49.1
Tb427.10.14700	Tb427.10.14700	Tb427.10.14700 | transcript=Tb427.10.14700-t26_1 | gene=Tb427.10.14700 | organism=Trypanosoma_brucei_Lister_strain_427 | gene_product=hypothetical protein, conserved | transcript_product=hypothetical protein, conserved | location=Tb427_10_v5:35914	37.38	70.693	548660000	79	1	8	8	7	9	7	8	7	7	8	7	7	7	8	8	7	9	7	8	7	7	8	7	7	7	8	8	7	9	7	8	7	7	8	7	7	7	342	24.9	24.9	19	35.7	22.2
Tb427tmp.01.5570;Tb427tmp.01.5590	Tb427tmp.01.5570;Tb427tmp.01.5590	Tb427tmp.01.5570 | transcript=Tb427tmp.01.5570-t26_1 | gene=Tb427tmp.01.5570 | organism=Trypanosoma_brucei_Lister_strain_427 | gene_product=RNA-binding protein | transcript_product=RNA-binding protein | location=Tb427_11_01_v4:3650925-3651713(+) |	28.791	238.1	817340000	161	2	13	13	15	17	17	17	13	13	14	13	15	13	13	13	15	17	17	17	13	13	14	13	15	13	13	13	15	17	17	17	13	13	14	13	15	13	262	51.9	52.3	55	55	55
Tb427.10.11390	Tb427.10.11390	Tb427.10.11390 | transcript=Tb427.10.11390-t26_1 | gene=Tb427.10.11390 | organism=Trypanosoma_brucei_Lister_strain_427 | gene_product=60S ribosomal protein L6, putative | transcript_product=60S ribosomal protein L6, putative | location=Tb427_10_v5	21.185	146.74	571860000	119	1	9	10	10	11	11	11	10	11	11	8	11	10	9	10	10	11	11	11	10	11	11	8	11	10	9	10	10	11	11	11	10	11	11	8	11	10	192	36.5	36.5	36.5	36.5	36.5
Tb427tmp.01.7960	Tb427tmp.01.7960	Tb427tmp.01.7960 | transcript=Tb427tmp.01.7960-t26_1 | gene=Tb427tmp.01.7960 | organism=Trypanosoma_brucei_Lister_strain_427 | gene_product=60S ribosomal protein L2, putative | transcript_product=60S ribosomal protein L2, putative | location=Tb427	28.115	205.63	1040800000	176	1	11	13	12	15	13	16	12	14	13	14	14	12	11	13	12	15	13	16	12	14	13	14	14	12	11	13	12	15	13	16	12	14	13	14	14	12	260	30.4	50	41.5	60	47.3
Tb427tmp.02.1085;Tb427tmp.02.1090	Tb427tmp.02.1085;Tb427tmp.02.1090	Tb427tmp.02.1085 | transcript=Tb427tmp.02.1085-t26_1 | gene=Tb427tmp.02.1085 | organism=Trypanosoma_brucei_Lister_strain_427 | gene_product=40S ribosomal protein S4, putative | transcript_product=40S ribosomal protein S4, putative | location=Tb427	30.63	323.31	1933700000	324	2	30	30	28	31	31	32	29	29	30	28	30	30	30	30	28	31	31	32	29	29	30	28	30	30	30	30	28	31	31	32	29	29	30	28	30	30	273	73.3	77.7	64.1	79.5	79.5
Tb427.10.4120;Tb427.10.4110	Tb427.10.4120;Tb427.10.4110	Tb427.10.4120 | transcript=Tb427.10.4120-t26_1 | gene=Tb427.10.4120 | organism=Trypanosoma_brucei_Lister_strain_427 | gene_product=60S ribosomal protein L30 | transcript_product=60S ribosomal protein L30 | location=Tb427_10_v5:1082997-1083314(-) |	11.441	86.407	398790000	91	2	6	6	7	7	7	7	6	5	5	5	7	5	6	6	7	7	7	7	6	5	5	5	7	5	6	6	7	7	7	7	6	5	5	5	7	5	105	61	74.3	75.2	59	59
Tb427.06.3800;Tb427.06.3750;Tb427.06.3740	Tb427.06.3800;Tb427.06.3750;Tb427.06.3740	Tb427.06.3800 | transcript=Tb427.06.3800-t26_1 | gene=Tb427.06.3800 | organism=Trypanosoma_brucei_Lister_strain_427 | gene_product=heat shock 70 kDa protein, mitochondrial precursor, putative | transcript_product=heat shock 70 kDa protein, mitocho	71.474	30.062	15574000	6	3	1	1	1	1	1	1	2	1	2	1	2	1	1	1	1	1	1	1	2	1	2	1	2	1	1	1	1	1	1	1	2	1	2	1	2	1	657	1.4	1.4	2	2	2
Tb427.06.5040;Tb427tmp.244.2720	Tb427.06.5040;Tb427tmp.244.2720	Tb427.06.5040 | transcript=Tb427.06.5040-t26_1 | gene=Tb427.06.5040 | organism=Trypanosoma_brucei_Lister_strain_427 | gene_product=ribosomal protein L15, putative | transcript_product=ribosomal protein L15, putative | location=Tb427_06_v4:1381202-	24.065	83.285	561030000	66	2	5	5	4	4	4	4	4	4	5	4	5	4	5	5	4	4	4	4	4	4	5	4	5	4	5	5	4	4	4	4	4	4	5	4	5	4	204	20.1	20.1	16.7	19.1	19.1
Tb427.10.5340;Tb427.10.5330	Tb427.10.5340;Tb427.10.5330	Tb427.10.5340 | transcript=Tb427.10.5340-t26_1 | gene=Tb427.10.5340 | organism=Trypanosoma_brucei_Lister_strain_427 | gene_product=40S ribosomal protein S18, putative | transcript_product=40S ribosomal protein S18, putative | location=Tb427_10_v5:	17.51	323.31	1748300000	154	2	12	11	13	14	15	14	12	12	13	11	14	12	12	11	13	14	15	14	12	12	13	11	14	12	12	11	13	14	15	14	12	12	13	11	14	12	153	61.4	60.1	61.4	63.4	63.4
Tb427tmp.02.2430;Tb427.10.14580	Tb427tmp.02.2430;Tb427.10.14580	Tb427tmp.02.2430 | transcript=Tb427tmp.02.2430-t26_1 | gene=Tb427tmp.02.2430 | organism=Trypanosoma_brucei_Lister_strain_427 | gene_product=60S ribosomal protein L17, putative | transcript_product=60S ribosomal protein L17, putative | location=Tb4	19.105	323.31	905450000	188	2	13	15	15	17	16	18	11	12	12	13	15	13	13	15	15	17	16	18	11	12	12	13	15	13	13	15	15	17	16	18	11	12	12	13	15	13	166	65.7	63.9	66.9	63.9	56.6
Tb427tmp.211.3280;Tb427tmp.211.3270	Tb427tmp.211.3280;Tb427tmp.211.3270	Tb427tmp.211.3280 | transcript=Tb427tmp.211.3280-t26_1 | gene=Tb427tmp.211.3280 | organism=Trypanosoma_brucei_Lister_strain_427 | gene_product=60S ribosomal subunit protein L31, putative | transcript_product=60S ribosomal subunit protein L31, puta	21.664	134.12	564240000	85	2	8	9	10	13	11	13	8	10	10	8	11	10	8	9	10	13	11	13	8	10	10	8	11	10	8	9	10	13	11	13	8	10	10	8	11	10	188	31.4	43.1	42.6	58	53.2
Tb427.10.15120;Tb427.02.5910	Tb427.10.15120;Tb427.02.5910	Tb427.10.15120 | transcript=Tb427.10.15120-t26_1 | gene=Tb427.10.15120 | organism=Trypanosoma_brucei_Lister_strain_427 | gene_product=40S ribosomal protein S13, putative | transcript_product=40S ribosomal protein S13, putative | location=Tb427_10_	17.208	161.48	965620000	102	2	9	8	11	10	11	10	10	10	11	11	10	11	9	8	11	10	11	10	10	10	11	11	10	11	9	8	11	10	11	10	10	10	11	11	10	11	151	41.1	30.5	43	43	43
Tb427.10.14550	Tb427.10.14550	Tb427.10.14550 | transcript=Tb427.10.14550-t26_1 | gene=Tb427.10.14550 | organism=Trypanosoma_brucei_Lister_strain_427 | gene_product=ATP-dependent DEAD/H RNA helicase, putative | transcript_product=ATP-dependent DEAD/H RNA helicase, putative | lo	71.137	20.669	23926000	12	1	1	1	1	3	3	3	1	1	0	0	2	1	1	1	1	3	3	3	1	1	0	0	2	1	1	1	1	3	3	3	1	1	0	0	2	1	659	2	2	2	8.6	8.6
Tb427.03.3320;Tb427.03.3310	Tb427.03.3320;Tb427.03.3310	Tb427.03.3320 | transcript=Tb427.03.3320-t26_1 | gene=Tb427.03.3320 | organism=Trypanosoma_brucei_Lister_strain_427 | gene_product=60S ribosomal protein L13, putative | transcript_product=60S ribosomal protein L13, putative | location=Tb427_03_v4:	25.427	323.31	1680400000	200	2	13	13	13	15	15	14	12	13	13	13	14	13	13	13	13	15	15	14	12	13	13	13	14	13	13	13	13	15	15	14	12	13	13	13	14	13	218	44	44	44	49.1	49.1
Tb427tmp.02.4170	Tb427tmp.02.4170	Tb427tmp.02.4170 | transcript=Tb427tmp.02.4170-t26_1 | gene=Tb427tmp.02.4170 | organism=Trypanosoma_brucei_Lister_strain_427 | gene_product=40S ribosomal protein S5, putative | transcript_product=40S ribosomal protein S5, putative | location=Tb427	21.386	323.31	1692700000	254	1	17	16	17	22	21	22	17	17	17	17	18	16	17	16	17	22	21	22	17	17	17	17	18	16	17	16	17	22	21	22	17	17	17	17	18	16	190	49.5	61.6	60.5	74.2	74.2
Tb427.07.3630	Tb427.07.3630	Tb427.07.3630 | transcript=Tb427.07.3630-t26_1 | gene=Tb427.07.3630 | organism=Trypanosoma_brucei_Lister_strain_427 | gene_product=TPR-repeat-containing chaperone protein DNAJ, putative | transcript_product=TPR-repeat-containing chaperone protein	60.234	14.153	13723000	5	1	0	0	0	0	0	0	2	2	2	2	2	2	0	0	0	0	0	0	2	2	2	2	2	2	0	0	0	0	0	0	2	2	2	2	2	2	528	0	0	0	0	0
Tb427tmp.01.7545;Tb427tmp.01.7535	Tb427tmp.01.7545;Tb427tmp.01.7535	Tb427tmp.01.7545 | transcript=Tb427tmp.01.7545-t26_1 | gene=Tb427tmp.01.7545 | organism=Trypanosoma_brucei_Lister_strain_427 | gene_product=60S ribosomal protein L27, putative | transcript_product=60S ribosomal protein L27, putative | location=Tb4	15.581	141.42	699220000	99	2	8	9	9	11	11	11	8	8	11	9	10	9	8	9	9	11	11	11	8	8	11	9	10	9	8	9	9	11	11	11	8	8	11	9	10	9	133	38.3	42.9	42.9	57.9	57.9
Tb427.10.2570	Tb427.10.2570	Tb427.10.2570 | transcript=Tb427.10.2570-t26_1 | gene=Tb427.10.2570 | organism=Trypanosoma_brucei_Lister_strain_427 | gene_product=lysosomal alpha-mannosidase precursor, putative | transcript_product=lysosomal alpha-mannosidase precursor, putative	111.5	25.846	18864000	5	1	1	2	2	4	2	2	1	0	2	1	2	2	1	2	2	4	2	2	1	0	2	1	2	2	1	2	2	4	2	2	1	0	2	1	2	2	997	1.1	2.5	2.5	8.7	4.4
Tb427.07.5020;Tb427.07.5000	Tb427.07.5020;Tb427.07.5000	Tb427.07.5020 | transcript=Tb427.07.5020-t26_1 | gene=Tb427.07.5020 | organism=Trypanosoma_brucei_Lister_strain_427 | gene_product=60S ribosomal protein L19, putative | transcript_product=60S ribosomal protein L19, putative | location=Tb427_07_v4:	29.422	157.12	1120100000	160	2	15	15	16	16	15	16	15	15	14	14	15	15	15	15	16	16	15	16	15	15	14	14	15	15	15	15	16	16	15	16	15	15	14	14	15	15	260	36.5	36.5	36.9	38.8	33.8
Tb427.08.3530	Tb427.08.3530	Tb427.08.3530 | transcript=Tb427.08.3530-t26_1 | gene=Tb427.08.3530 | organism=Trypanosoma_brucei_Lister_strain_427 | gene_product=glycerol-3-phosphate dehydrogenase [NAD+], glycosomal | transcript_product=glycerol-3-phosphate dehydrogenase [NAD+]	37.834	323.31	976310000	192	1	12	14	14	17	16	16	12	12	13	12	13	13	12	14	14	17	16	16	12	12	13	12	13	13	12	14	14	17	16	16	12	12	13	12	13	13	354	37	44.4	44.4	46.9	42.7
Tb427tmp.211.4850;Tb427.08.6180	Tb427tmp.211.4850;Tb427.08.6180	Tb427tmp.211.4850 | transcript=Tb427tmp.211.4850-t26_1 | gene=Tb427tmp.211.4850 | organism=Trypanosoma_brucei_Lister_strain_427 | gene_product=60S ribosomal protein L26, putative | transcript_product=60S ribosomal protein L26, putative | location=	16.424	234.75	786360000	116	2	9	11	11	14	14	13	9	11	11	10	12	9	9	11	11	14	14	13	9	11	11	10	12	9	9	11	11	14	14	13	9	11	11	10	12	9	143	46.9	56.6	56.6	58	58
Tb427tmp.02.0740;Tb427.02.6090	Tb427tmp.02.0740;Tb427.02.6090	Tb427tmp.02.0740 | transcript=Tb427tmp.02.0740-t26_1 | gene=Tb427tmp.02.0740 | organism=Trypanosoma_brucei_Lister_strain_427 | gene_product=60S ribosomal protein L44 | transcript_product=60S ribosomal protein L44 | location=Tb427_11_01_v4:904871-9	12.454	41.14	85610000	20	2	4	3	4	4	5	4	4	3	4	4	4	4	4	3	4	4	5	4	4	3	4	4	4	4	4	3	4	4	5	4	4	3	4	4	4	4	106	40.6	30.2	40.6	40.6	48.1
Tb427.06.4980	Tb427.06.4980	Tb427.06.4980 | transcript=Tb427.06.4980-t26_1 | gene=Tb427.06.4980 | organism=Trypanosoma_brucei_Lister_strain_427 | gene_product=40S ribosomal protein S14 | transcript_product=40S ribosomal protein S14 | location=Tb427_06_v4:1370723-1371157(+) |	15.513	202.04	992190000	177	1	9	10	9	12	11	12	10	9	11	9	10	10	9	10	9	12	11	12	10	9	11	9	10	10	9	10	9	12	11	12	10	9	11	9	10	10	144	42.4	45.1	49.3	54.2	53.5
Tb427.10.190	Tb427.10.190	Tb427.10.190 | transcript=Tb427.10.190-t26_1 | gene=Tb427.10.190 | organism=Trypanosoma_brucei_Lister_strain_427 | gene_product=40S ribosomal protein S6, putative | transcript_product=40S ribosomal protein S6, putative | location=Tb427_10_v5:73553	28.339	68.601	180230000	46	1	14	15	15	20	17	18	15	16	15	14	14	13	3	4	4	8	6	7	4	5	4	4	4	3	3	4	4	8	6	7	4	5	4	4	4	3	250	43.2	48	50.8	62	51.6
Tb427tmp.01.5690	Tb427tmp.01.5690	Tb427tmp.01.5690 | transcript=Tb427tmp.01.5690-t26_1 | gene=Tb427tmp.01.5690 | organism=Trypanosoma_brucei_Lister_strain_427 | gene_product=DRBD4 | transcript_product=DRBD4 | location=Tb427_11_01_v4:3679028-3680545(+) | protein_length=505 | sequen	54.734	71.725	160200000	37	1	5	5	5	6	5	5	5	5	5	3	6	5	5	5	5	6	5	5	5	5	5	3	6	5	5	5	5	6	5	5	5	5	5	3	6	5	505	12.7	12.7	12.7	16.2	14.1
Tb427.10.3940	Tb427.10.3940	Tb427.10.3940 | transcript=Tb427.10.3940-t26_1 | gene=Tb427.10.3940 | organism=Trypanosoma_brucei_Lister_strain_427 | gene_product=40S ribosomal protein S3A, putative | transcript_product=40S ribosomal protein S3A, putative | location=Tb427_10_v5:	29.351	17.908	191790000	15	1	15	17	16	23	23	23	18	19	20	19	20	18	3	3	2	3	3	3	3	2	2	2	1	1	3	3	2	3	3	3	3	2	2	2	1	1	256	41.8	43	43	52.7	55.1
Tb427.03.5370	Tb427.03.5370	Tb427.03.5370 | transcript=Tb427.03.5370-t26_1 | gene=Tb427.03.5370 | organism=Trypanosoma_brucei_Lister_strain_427 | gene_product=hypothetical protein, conserved | transcript_product=hypothetical protein, conserved | location=Tb427_03_v4:1505287-	34.239	26.255	31466000	20	1	3	2	2	2	3	3	3	3	2	4	2	3	3	2	2	2	3	3	3	3	2	4	2	3	3	2	2	2	3	3	3	3	2	4	2	3	313	12.1	7.3	8.9	7.3	12.1
Tb427.10.1090;Tb427.10.1080	Tb427.10.1090;Tb427.10.1080	Tb427.10.1090 | transcript=Tb427.10.1090-t26_1 | gene=Tb427.10.1090 | organism=Trypanosoma_brucei_Lister_strain_427 | gene_product=40S ribosomal protein S23, putative | transcript_product=40S ribosomal protein S23, putative | location=Tb427_10_v5:	15.928	139.73	461380000	86	2	6	6	5	9	8	7	6	8	7	6	8	6	6	6	5	9	8	7	6	8	7	6	8	6	6	6	5	9	8	7	6	8	7	6	8	6	143	39.2	42.7	38.5	62.9	62.2
Tb427.10.12680;Tb427tmp.01.1480	Tb427.10.12680;Tb427tmp.01.1480	Tb427.10.12680 | transcript=Tb427.10.12680-t26_1 | gene=Tb427.10.12680 | organism=Trypanosoma_brucei_Lister_strain_427 | gene_product=60S ribosomal protein L34, putative | transcript_product=60S ribosomal protein L34, putative | location=Tb427_10_	19.224	185.62	923950000	99	2	8	8	8	9	9	9	8	8	8	8	8	8	8	8	8	9	9	9	8	8	8	8	8	8	8	8	8	9	9	9	8	8	8	8	8	8	170	31.8	31.8	31.8	32.4	32.4
Tb427tmp.02.5190	Tb427tmp.02.5190	Tb427tmp.02.5190 | transcript=Tb427tmp.02.5190-t26_1 | gene=Tb427tmp.02.5190 | organism=Trypanosoma_brucei_Lister_strain_427 | gene_product=pantothenate kinase subunit, putative | transcript_product=pantothenate kinase subunit, putative | location	161.62	7.6771	4255600	2	1	0	0	0	0	0	0	1	1	1	1	1	1	0	0	0	0	0	0	1	1	1	1	1	1	0	0	0	0	0	0	1	1	1	1	1	1	1467	0	0	0	0	0
Tb427.10.14710;Tb427.10.14600	Tb427.10.14710;Tb427.10.14600	Tb427.10.14710 | transcript=Tb427.10.14710-t26_1 | gene=Tb427.10.14710 | organism=Trypanosoma_brucei_Lister_strain_427 | gene_product=40S ribosomal protein S2, putative | transcript_product=40S ribosomal protein S2, putative | location=Tb427_10_v5	28.642	323.31	1398900000	258	2	15	15	16	22	23	23	17	17	19	18	19	18	15	15	16	22	23	23	17	17	19	18	19	18	15	15	16	22	23	23	17	17	19	18	19	18	266	45.1	56.8	46.6	69.2	70.3
Tb427.07.2340;Tb427.07.2370	Tb427.07.2340;Tb427.07.2370	Tb427.07.2340 | transcript=Tb427.07.2340-t26_1 | gene=Tb427.07.2340 | organism=Trypanosoma_brucei_Lister_strain_427 | gene_product=40S ribosomal protein S15, putative | transcript_product=40S ribosomal protein S15, putative | location=Tb427_07_v4:	17.345	120.5	195120000	63	2	3	3	4	9	7	8	3	5	5	4	5	4	3	3	4	9	7	8	3	5	5	4	5	4	3	3	4	9	7	8	3	5	5	4	5	4	152	20.4	22.4	21.1	39.5	39.5
Tb427tmp.160.0710;Tb427tmp.160.0700	Tb427tmp.160.0710;Tb427tmp.160.0700	Tb427tmp.160.0710 | transcript=Tb427tmp.160.0710-t26_1 | gene=Tb427tmp.160.0710 | organism=Trypanosoma_brucei_Lister_strain_427 | gene_product=60S ribosomal protein L35, putative | transcript_product=60S ribosomal protein L35, putative | location=	15.144	89.832	358050000	45	2	5	5	5	5	5	4	3	6	7	2	6	4	5	5	5	5	5	4	3	6	7	2	6	4	5	5	5	5	5	4	3	6	7	2	6	4	127	37	37	37	40.9	43.3
Tb427tmp.v1.0640;Tb427tmp.211.2650	Tb427tmp.v1.0640;Tb427tmp.211.2650	Tb427tmp.v1.0640 | transcript=Tb427tmp.v1.0640-t26_1 | gene=Tb427tmp.v1.0640 | organism=Trypanosoma_brucei_Lister_strain_427 | gene_product=60S ribosomal protein L27a | transcript_product=60S ribosomal protein L27a | location=Tb427_09_v4:1739777-1	16.294	124.4	851280000	102	2	10	11	11	13	13	13	9	10	11	9	11	11	10	11	11	13	13	13	9	10	11	9	11	11	10	11	11	13	13	13	9	10	11	9	11	11	145	59.3	60	60	60.7	60.7
Tb427.03.910	Tb427.03.910	Tb427.03.910 | transcript=Tb427.03.910-t26_1 | gene=Tb427.03.910 | organism=Trypanosoma_brucei_Lister_strain_427 | gene_product=gamma-tubulin | transcript_product=gamma-tubulin | location=Tb427_03_v4:211926-213269(+) | protein_length=447 | sequenc	50.119	85.943	129650000	44	1	3	5	3	9	9	10	4	3	4	4	8	6	3	5	3	9	9	10	4	3	4	4	8	6	3	5	3	9	9	10	4	3	4	4	8	6	447	7.8	12.1	7.8	32.9	31.5
Tb427.10.10590;Tb427.10.10580;Tb427.10.10570;Tb427.10.10560;Tb427.10.10550;Tb427.10.10540;Tb427.10.10530;Tb427.10.10520;Tb427.10.10510;Tb427.10.10500;Tb427.10.10490;Tb427.10.10480;Tb427.10.10470;Tb427.10.10460	Tb427.10.10590;Tb427.10.10580;Tb427.10.10570;Tb427.10.10560;Tb427.10.10550;Tb427.10.10540;Tb427.10.10530;Tb427.10.10520;Tb427.10.10510;Tb427.10.10500;Tb427.10.10490;Tb427.10.10480;Tb427.10.10470;Tb427.10.10460	Tb427.10.10590 | transcript=Tb427.10.10590-t26_1 | gene=Tb427.10.10590 | organism=Trypanosoma_brucei_Lister_strain_427 | gene_product=histone H2B, putative | transcript_product=histone H2B, putative | location=Tb427_10_v5:2585395-2585733(-) | prot	12.569	77.098	339360000	77	14	7	8	7	9	9	8	7	7	6	8	8	7	7	8	7	9	9	8	7	7	6	8	8	7	7	8	7	9	9	8	7	7	6	8	8	7	112	58	58	58	60.7	60.7
Tb427tmp.02.0210	Tb427tmp.02.0210	Tb427tmp.02.0210 | transcript=Tb427tmp.02.0210-t26_1 | gene=Tb427tmp.02.0210 | organism=Trypanosoma_brucei_Lister_strain_427 | gene_product=hypothetical protein, conserved | transcript_product=hypothetical protein, conserved | location=Tb427_11_01	50.786	47.641	30052000	22	1	2	2	3	3	3	3	4	4	4	4	5	4	2	2	3	3	3	3	4	4	4	4	5	4	2	2	3	3	3	3	4	4	4	4	5	4	461	4.6	4.6	5.2	8	8
Tb427.10.2840;Tb427.03.1370	Tb427.10.2840;Tb427.03.1370	Tb427.10.2840 | transcript=Tb427.10.2840-t26_1 | gene=Tb427.10.2840 | organism=Trypanosoma_brucei_Lister_strain_427 | gene_product=ribosomal protein S25, putative | transcript_product=ribosomal protein S25, putative | location=Tb427_10_v5:726218-7	12.56	172.25	402290000	59	2	5	5	5	5	5	5	5	5	5	5	5	5	5	5	5	5	5	5	5	5	5	5	5	5	5	5	5	5	5	5	5	5	5	5	5	5	113	31.9	31.9	31.9	31.9	31.9
Tb427tmp.01.1790	Tb427tmp.01.1790	Tb427tmp.01.1790 | transcript=Tb427tmp.01.1790-t26_1 | gene=Tb427tmp.01.1790 | organism=Trypanosoma_brucei_Lister_strain_427 | gene_product=60S ribosomal protein L29, putative | transcript_product=60S ribosomal protein L29, putative | location=Tb4	8.2224	40.827	270820000	33	1	5	5	5	5	5	5	5	5	5	5	5	5	5	5	5	5	5	5	5	5	5	5	5	5	5	5	5	5	5	5	5	5	5	5	5	5	71	39.4	39.4	39.4	39.4	39.4
Tb427.07.5170;Tb427.07.5180	Tb427.07.5170;Tb427.07.5180	Tb427.07.5170 | transcript=Tb427.07.5170-t26_1 | gene=Tb427.07.5170 | organism=Trypanosoma_brucei_Lister_strain_427 | gene_product=60S ribosomal protein L23a | transcript_product=60S ribosomal protein L23a | location=Tb427_07_v4:1363717-1364211(+)	18.17	306.84	1100500000	109	2	11	10	9	11	11	11	9	10	10	10	10	9	11	10	9	11	11	11	9	10	10	10	10	9	11	10	9	11	11	11	9	10	10	10	10	9	164	62.2	56.7	56.7	62.2	62.2
Tb427tmp.244.2725	Tb427tmp.244.2725	Tb427tmp.244.2725 | transcript=Tb427tmp.244.2725-t26_1 | gene=Tb427tmp.244.2725 | organism=Trypanosoma_brucei_Lister_strain_427 | gene_product=ribosomal protein L36, putative | transcript_product=ribosomal protein L36, putative | location=Tb427_09	12.457	26.058	183920000	30	1	8	7	7	9	8	8	8	9	8	8	7	7	2	2	2	2	2	2	2	2	2	2	2	2	2	2	2	2	2	2	2	2	2	2	2	2	109	44	42.2	42.2	46.8	46.8
Tb427.05.1610;Tb427.04.3550	Tb427.05.1610;Tb427.04.3550	Tb427.05.1610 | transcript=Tb427.05.1610-t26_1 | gene=Tb427.05.1610 | organism=Trypanosoma_brucei_Lister_strain_427 | gene_product=60S ribosomal protein L13a, putative | transcript_product=60S ribosomal protein L13a, putative | location=Tb427_05_v	25.614	323.31	1187800000	175	2	12	12	12	18	17	18	11	10	17	11	12	10	12	12	12	18	17	18	11	10	17	11	12	10	12	12	12	18	17	18	11	10	17	11	12	10	222	36.5	36.5	36.5	50	50
Tb427.10.5030;Tb427.07.3680	Tb427.10.5030	Tb427.10.5030 | transcript=Tb427.10.5030-t26_1 | gene=Tb427.10.5030 | organism=Trypanosoma_brucei_Lister_strain_427 | gene_product=ubiquitin/ribosomal protein S27a, putative | transcript_product=ubiquitin/ribosomal protein S27a, putative | locatio	16.705	126.64	268120000	75	2	5	5	6	7	7	7	7	6	7	4	5	4	5	5	6	7	7	7	7	6	7	4	5	4	5	5	6	7	7	7	7	6	7	4	5	4	151	30.5	31.8	32.5	33.8	33.8
Tb427.10.10280	Tb427.10.10280	Tb427.10.10280 | transcript=Tb427.10.10280-t26_1 | gene=Tb427.10.10280 | organism=Trypanosoma_brucei_Lister_strain_427 | gene_product=microtubule-associated protein, putative | transcript_product=microtubule-associated protein, putative | location	243.24	18.136	49191000	9	1	3	3	2	4	5	5	4	4	4	4	5	4	0	0	0	0	1	1	1	1	1	1	1	1	0	0	0	0	1	1	1	1	1	1	1	1	2371	39.9	39.9	39.9	44.7	62.2
Tb427.10.1100	Tb427.10.1100	Tb427.10.1100 | transcript=Tb427.10.1100-t26_1 | gene=Tb427.10.1100 | organism=Trypanosoma_brucei_Lister_strain_427 | gene_product=60S ribosomal protein L9, putative | transcript_product=60S ribosomal protein L9, putative | location=Tb427_10_v5:29	21.729	323.31	613190000	156	1	7	9	11	15	16	15	9	10	11	10	12	9	7	9	11	15	16	15	9	10	11	10	12	9	7	9	11	15	16	15	9	10	11	10	12	9	189	33.9	41.8	52.9	63.5	67.2
Tb427tmp.211.2110	Tb427tmp.211.2110	Tb427tmp.211.2110 | transcript=Tb427tmp.211.2110-t26_1 | gene=Tb427tmp.211.2110 | organism=Trypanosoma_brucei_Lister_strain_427 | gene_product=elongation factor 1-alpha, putative | transcript_product=elongation factor 1-alpha, putative | location=	67.979	11.544	345200000	3	1	1	1	1	2	2	2	1	1	1	1	1	1	1	1	1	2	2	2	1	1	1	1	1	1	1	1	1	2	2	2	1	1	1	1	1	1	619	3.1	3.1	3.1	4.4	4.4
Tb427.03.5050	Tb427.03.5050	Tb427.03.5050 | transcript=Tb427.03.5050-t26_1 | gene=Tb427.03.5050 | organism=Trypanosoma_brucei_Lister_strain_427 | gene_product=60S ribosomal protein L4 | transcript_product=60S ribosomal protein L4 | location=Tb427_03_v4:1418834-1419958(+) | p	41.856	323.31	2515900000	249	1	19	20	17	23	24	22	20	21	22	19	21	21	19	20	17	23	24	22	20	21	22	19	21	21	19	20	17	23	24	22	20	21	22	19	21	21	374	41.4	42.5	42.5	58.3	58.3
Tb427tmp.02.4070;Tb427tmp.02.4050	Tb427tmp.02.4070;Tb427tmp.02.4050	Tb427tmp.02.4070 | transcript=Tb427tmp.02.4070-t26_1 | gene=Tb427tmp.02.4070 | organism=Trypanosoma_brucei_Lister_strain_427 | gene_product=60S ribosomal protein L28, putative | transcript_product=60S ribosomal protein L28, putative | location=Tb4	16.831	310.93	1271000000	170	2	11	12	11	12	12	12	12	12	11	11	12	11	11	12	11	12	12	12	12	12	11	11	12	11	11	12	11	12	12	12	12	12	11	11	12	11	146	54.8	57.5	47.3	57.5	57.5
Tb427.10.9800;Tb427tmp.01.1920	Tb427.10.9800;Tb427tmp.01.1920	Tb427.10.9800 | transcript=Tb427.10.9800-t26_1 | gene=Tb427.10.9800 | organism=Trypanosoma_brucei_Lister_strain_427 | gene_product=60S ribosomal protein L22 | transcript_product=60S ribosomal protein L22 | location=Tb427_10_v5:2427343-2427735(+) |	15.158	17.49	58178000	9	2	2	2	2	3	3	3	3	3	2	3	3	3	2	2	2	3	3	3	3	3	2	3	3	3	2	2	2	3	3	3	3	3	2	3	3	3	130	13.1	13.1	13.1	26.2	26.2
Tb427.10.560	Tb427.10.560	Tb427.10.560 | transcript=Tb427.10.560-t26_1 | gene=Tb427.10.560 | organism=Trypanosoma_brucei_Lister_strain_427 | gene_product=40S ribosomal proteins S11, putative | transcript_product=40S ribosomal proteins S11, putative | location=Tb427_10_v5:1	20.087	323.31	1707000000	215	1	13	14	13	16	15	16	12	13	11	12	13	13	13	14	13	16	15	16	12	13	11	12	13	13	3	3	3	4	4	4	3	3	2	3	2	2	174	48.3	48.9	48.3	64.9	64.9
Tb427.07.1730;Tb427.07.1750;Tb427.07.1740;REV__Tb427.03.3460	Tb427.07.1730;Tb427.07.1750;Tb427.07.1740	Tb427.07.1730 | transcript=Tb427.07.1730-t26_1 | gene=Tb427.07.1730 | organism=Trypanosoma_brucei_Lister_strain_427 | gene_product=60S ribosomal protein L7, putative | transcript_product=60S ribosomal protein L7, putative | location=Tb427_07_v4:42	27.713	323.31	1883800000	214	4	16	16	15	21	21	18	16	15	17	15	16	15	16	16	15	21	21	18	16	15	17	15	16	15	16	16	15	21	21	18	16	15	17	15	16	15	242	58.7	59.1	57.4	71.5	71.5
Tb427.05.4260;Tb427.05.4250;Tb427.05.4230;Tb427.05.4220;Tb427.05.4210;Tb427.05.4200;Tb427.05.4190;Tb427.05.4180;Tb427.05.4170;Tb427.05.4240;Tb427.02.2670	Tb427.05.4260;Tb427.05.4250;Tb427.05.4230;Tb427.05.4220;Tb427.05.4210;Tb427.05.4200;Tb427.05.4190;Tb427.05.4180;Tb427.05.4170;Tb427.05.4240;Tb427.02.2670	Tb427.05.4260 | transcript=Tb427.05.4260-t26_1 | gene=Tb427.05.4260 | organism=Trypanosoma_brucei_Lister_strain_427 | gene_product=histone H4, putative | transcript_product=histone H4, putative | location=Tb427_05_v4:1278265-1278567(-) | protein_l	11.142	73.698	112490000	49	11	5	5	5	5	4	6	6	6	6	6	6	6	5	5	5	5	4	6	6	6	6	6	6	6	5	5	5	5	4	6	6	6	6	6	6	6	100	38	38	38	46	28
Tb427tmp.01.2680;Tb427tmp.01.2560	Tb427tmp.01.2680;Tb427tmp.01.2560	Tb427tmp.01.2680 | transcript=Tb427tmp.01.2680-t26_1 | gene=Tb427tmp.01.2680 | organism=Trypanosoma_brucei_Lister_strain_427 | gene_product=40S ribosomal protein SA, putative | transcript_product=40S ribosomal protein SA, putative | location=Tb427	27.609	323.31	1108000000	177	2	11	13	13	18	17	16	13	13	14	13	14	12	11	13	13	18	17	16	13	13	14	13	14	12	11	13	13	18	17	16	13	13	14	13	14	12	244	41.4	48.8	49.6	65.6	65.6
Tb427tmp.01.3020	Tb427tmp.01.3020	Tb427tmp.01.3020 | transcript=Tb427tmp.01.3020-t26_1 | gene=Tb427tmp.01.3020 | organism=Trypanosoma_brucei_Lister_strain_427 | gene_product=40S ribosomal protein L14, putative | transcript_product=40S ribosomal protein L14, putative | location=Tb4	21.527	213.35	888250000	172	1	9	10	10	15	15	16	9	11	11	11	14	10	9	10	10	15	15	16	9	11	11	11	14	10	9	10	10	15	15	16	9	11	11	11	14	10	189	33.3	38.1	38.1	49.2	49.2
Tb427.07.2940;Tb427.07.2930;Tb427.07.2920;Tb427.07.2910;Tb427.07.2900;Tb427.07.2890;Tb427.07.2880;Tb427.07.2870;Tb427.07.2860;Tb427.07.2850;Tb427.07.2840;Tb427.07.2830;Tb427.07.2820	Tb427.07.2940;Tb427.07.2930;Tb427.07.2920;Tb427.07.2910;Tb427.07.2900;Tb427.07.2890;Tb427.07.2880;Tb427.07.2870;Tb427.07.2860;Tb427.07.2850;Tb427.07.2840;Tb427.07.2830;Tb427.07.2820	Tb427.07.2940 | transcript=Tb427.07.2940-t26_1 | gene=Tb427.07.2940 | organism=Trypanosoma_brucei_Lister_strain_427 | gene_product=histone H2A, putative | transcript_product=histone H2A, putative | location=Tb427_07_v4:740495-740899(+) | protein_l	14.212	54.3	222270000	39	13	5	5	5	6	6	6	4	5	4	5	5	5	5	5	5	6	6	6	4	5	4	5	5	5	5	5	5	6	6	6	4	5	4	5	5	5	134	31.3	31.3	31.3	35.8	35.8
Tb427.10.5400	Tb427.10.5400	Tb427.10.5400 | transcript=Tb427.10.5400-t26_1 | gene=Tb427.10.5400 | organism=Trypanosoma_brucei_Lister_strain_427 | gene_product=hypothetical protein, conserved | transcript_product=hypothetical protein, conserved | location=Tb427_10_v5:1360230-	63.336	11.862	10840000	4	1	0	0	0	1	0	0	1	1	2	1	1	1	0	0	0	1	0	0	1	1	2	1	1	1	0	0	0	1	0	0	1	1	2	1	1	1	574	0	0	0	1.7	0
Tb427.04.4440;Tb427.04.4460;Tb427.04.4420;Tb427.04.4410;Tb427.04.4450;Tb427.04.4430;Tb427.04.4470;Tb427.07.7520;Tb427.07.7530	Tb427.04.4440;Tb427.04.4460;Tb427.04.4420;Tb427.04.4410;Tb427.04.4450;Tb427.04.4430;Tb427.04.4470;Tb427.07.7520	Tb427.04.4440 | transcript=Tb427.04.4440-t26_1 | gene=Tb427.04.4440 | organism=Trypanosoma_brucei_Lister_strain_427 | gene_product=adenylyl cyclase | transcript_product=adenylyl cyclase | location=Tb427_04_v4:1183304-1187047(-) | protein_length=12	138.29	61.344	47854000	30	9	0	0	0	1	1	1	13	12	11	13	12	12	0	0	0	1	1	1	4	3	2	4	3	2	0	0	0	1	1	1	3	2	1	3	2	1	1247	0	0	0	1.2	1.2
Tb427tmp.02.4360;Tb427tmp.02.4350	Tb427tmp.02.4360;Tb427tmp.02.4350	Tb427tmp.02.4360 | transcript=Tb427tmp.02.4360-t26_1 | gene=Tb427tmp.02.4360 | organism=Trypanosoma_brucei_Lister_strain_427 | gene_product=40S ribosomal protein S21, putative | transcript_product=40S ribosomal protein S21, putative | location=Tb4	21.118	323.31	426400000	36	2	1	1	1	4	5	4	1	2	1	1	2	1	1	1	1	4	5	4	1	2	1	1	2	1	1	1	1	4	5	4	1	2	1	1	2	1	194	8.2	8.2	8.2	32	36.6
Tb427.10.450	Tb427.10.450	Tb427.10.450 | transcript=Tb427.10.450-t26_1 | gene=Tb427.10.450 | organism=Trypanosoma_brucei_Lister_strain_427 | gene_product=hypothetical protein, conserved | transcript_product=hypothetical protein, conserved | location=Tb427_10_v5:116854-1186	65.416	16.244	27575000	9	1	2	2	2	2	2	2	2	2	2	2	1	2	2	2	2	2	2	2	2	2	2	2	1	2	2	2	2	2	2	2	2	2	2	2	1	2	585	4.1	4.1	4.1	4.1	4.1
Tb427.10.6060	Tb427.10.6060	Tb427.10.6060 | transcript=Tb427.10.6060-t26_1 | gene=Tb427.10.6060 | organism=Trypanosoma_brucei_Lister_strain_427 | gene_product=DNA-binding protein HEXBP, putative | transcript_product=DNA-binding protein HEXBP, putative | location=Tb427_10_v5:	21.836	90.591	576740000	102	1	8	7	7	7	7	9	8	8	8	7	6	8	7	6	6	6	6	8	7	7	7	6	5	7	7	6	6	6	6	8	7	7	7	6	5	7	213	65.3	58.2	58.2	58.2	58.2
Tb427tmp.01.4703	Tb427tmp.01.4703	Tb427tmp.01.4703 | transcript=Tb427tmp.01.4703-t26_1 | gene=Tb427tmp.01.4703 | organism=Trypanosoma_brucei_Lister_strain_427 | gene_product=hypothetical protein, conserved | transcript_product=hypothetical protein, conserved | location=Tb427_11_01	26.715	15.317	17575000	7	1	1	1	1	1	1	2	1	1	1	1	1	1	1	1	1	1	1	2	1	1	1	1	1	1	1	1	1	1	1	2	1	1	1	1	1	1	241	4.6	4.6	4.6	5.4	4.6
Tb427tmp.02.1840;Tb427.10.9880	Tb427tmp.02.1840;Tb427.10.9880	Tb427tmp.02.1840 | transcript=Tb427tmp.02.1840-t26_1 | gene=Tb427tmp.02.1840 | organism=Trypanosoma_brucei_Lister_strain_427 | gene_product=60S ribosomal protein L18, putative | transcript_product=60S ribosomal protein L18, putative | location=Tb4	21.874	323.31	771760000	142	2	9	11	10	18	17	19	13	13	14	10	16	10	9	11	10	18	17	19	13	13	14	10	16	10	9	11	10	18	17	19	13	13	14	10	16	10	193	45.1	54.4	48.7	63.7	63.7
Tb427.10.7340;Tb427.10.7330	Tb427.10.7340;Tb427.10.7330	Tb427.10.7340 | transcript=Tb427.10.7340-t26_1 | gene=Tb427.10.7340 | organism=Trypanosoma_brucei_Lister_strain_427 | gene_product=40S ribosomal protein S24E, putative | transcript_product=40S ribosomal protein S24E, putative | location=Tb427_10_v	15.683	323.31	546160000	104	2	8	9	10	12	11	13	9	9	10	9	9	9	8	9	10	12	11	13	9	9	10	9	9	9	8	9	10	12	11	13	9	9	10	9	9	9	137	48.2	48.9	48.9	52.6	51.1
Tb427.01.2390;Tb427.01.2370;Tb427.01.2350;Tb427.01.2330;Tb427.01.2410	Tb427.01.2390;Tb427.01.2370;Tb427.01.2350;Tb427.01.2330;Tb427.01.2410	Tb427.01.2390 | transcript=Tb427.01.2390-t26_1 | gene=Tb427.01.2390 | organism=Trypanosoma_brucei_Lister_strain_427 | gene_product=beta tubulin | transcript_product=beta tubulin | location=Tb427_01_v4:581542-582870(+) | protein_length=442 | sequen	49.704	323.31	1556600000	223	5	16	17	18	20	21	20	22	21	19	25	25	25	16	17	18	20	21	20	22	21	19	25	25	25	16	17	18	20	21	20	22	21	19	25	25	25	442	43	43	48	54.8	51.6
Tb427.10.5480;Tb427.10.5460	Tb427.10.5480;Tb427.10.5460	Tb427.10.5480 | transcript=Tb427.10.5480-t26_1 | gene=Tb427.10.5480 | organism=Trypanosoma_brucei_Lister_strain_427 | gene_product=60S ribosomal protein L24, putative | transcript_product=60S ribosomal protein L24, putative | location=Tb427_10_v5:	14.595	227.41	354530000	63	2	3	3	3	8	7	8	3	4	3	3	4	3	3	3	3	8	7	8	3	4	3	3	4	3	3	3	3	8	7	8	3	4	3	3	4	3	125	32	32	32	49.6	48
Tb427tmp.211.3590;Tb427tmp.211.3560;Tb427tmp.211.3550;Tb427tmp.211.3570;Tb427tmp.211.3540	Tb427tmp.211.3590;Tb427tmp.211.3560;Tb427tmp.211.3550;Tb427tmp.211.3570;Tb427tmp.211.3540	Tb427tmp.211.3590 | transcript=Tb427tmp.211.3590-t26_1 | gene=Tb427tmp.211.3590 | organism=Trypanosoma_brucei_Lister_strain_427 | gene_product=glycerol kinase, glycosomal | transcript_product=glycerol kinase, glycosomal | location=Tb427_09_v4:1932	56.365	212.33	219320000	96	5	6	9	9	7	7	6	9	10	8	10	11	12	6	9	9	7	7	6	9	10	8	10	11	12	6	9	9	7	7	6	9	10	8	10	11	12	512	11.5	19.9	18	16.8	16.4
Tb427.10.5370;Tb427.10.5360	Tb427.10.5370;Tb427.10.5360	Tb427.10.5370 | transcript=Tb427.10.5370-t26_1 | gene=Tb427.10.5370 | organism=Trypanosoma_brucei_Lister_strain_427 | gene_product=40S ribosomal protein S10, putative | transcript_product=40S ribosomal protein S10, putative | location=Tb427_10_v5:	19.285	25.486	25928000	10	2	1	1	1	2	0	2	2	1	1	0	2	1	1	1	1	2	0	2	2	1	1	0	2	1	1	1	1	2	0	2	2	1	1	0	2	1	172	5.8	5.8	5.8	18.6	0
Tb427tmp.160.4450	Tb427tmp.160.4450	Tb427tmp.160.4450 | transcript=Tb427tmp.160.4450-t26_1 | gene=Tb427tmp.160.4450 | organism=Trypanosoma_brucei_Lister_strain_427 | gene_product=40S ribosomal protein S3, putative | transcript_product=40S ribosomal protein S3, putative | location=Tb	30.158	323.31	1336700000	184	1	12	13	13	18	19	18	15	15	16	15	15	16	12	13	13	18	19	18	15	15	16	15	15	16	0	0	0	2	3	2	1	1	1	1	1	1	266	34.2	37.2	37.2	48.1	48.1
Tb427.02.5800	Tb427.02.5800	Tb427.02.5800 | transcript=Tb427.02.5800-t26_1 | gene=Tb427.02.5800 | organism=Trypanosoma_brucei_Lister_strain_427 | gene_product=sedoheptulose-1,7-bisphosphatase | transcript_product=sedoheptulose-1,7-bisphosphatase | location=Tb427_02_v4:104675	35.476	19.423	13907000	10	1	1	0	0	1	2	0	1	1	2	0	2	1	1	0	0	1	2	0	1	1	2	0	2	1	1	0	0	1	2	0	1	1	2	0	2	1	332	3.6	0	0	3.6	8.1
Tb427tmp.211.2640;Tb427tmp.211.2630	Tb427tmp.211.2640;Tb427tmp.211.2630	Tb427tmp.211.2640 | transcript=Tb427tmp.211.2640-t26_1 | gene=Tb427tmp.211.2640 | organism=Trypanosoma_brucei_Lister_strain_427 | gene_product=60S ribosomal protein L23, putative | transcript_product=60S ribosomal protein L23, putative | location=	14.962	192.16	553490000	101	2	8	7	9	13	13	14	13	12	11	11	13	11	8	7	9	13	13	14	13	12	11	11	13	11	8	7	9	13	13	14	13	12	11	11	13	11	139	51.1	49.6	51.1	79.1	79.1
Tb427.10.6370;Tb427.10.220	Tb427.10.6370;Tb427.10.220	Tb427.10.6370 | transcript=Tb427.10.6370-t26_1 | gene=Tb427.10.6370 | organism=Trypanosoma_brucei_Lister_strain_427 | gene_product=60S ribosomal proteins L37, putative | transcript_product=60S ribosomal proteins L37, putative | location=Tb427_10_v	10.458	77.008	551860000	56	2	4	4	4	4	4	4	3	4	4	4	4	4	4	4	4	4	4	4	3	4	4	4	4	4	4	4	4	4	4	4	3	4	4	4	4	4	93	41.9	41.9	41.9	41.9	41.9
Tb427.08.6160;Tb427.08.6150	Tb427.08.6160;Tb427.08.6150	Tb427.08.6160 | transcript=Tb427.08.6160-t26_1 | gene=Tb427.08.6160 | organism=Trypanosoma_brucei_Lister_strain_427 | gene_product=40S ribosomal protein S8, putative | transcript_product=40S ribosomal protein S8, putative | location=Tb427_08_v4:17	24.896	323.31	1287000000	169	2	12	12	11	13	13	13	14	14	14	14	13	13	12	12	11	13	13	13	14	14	14	14	13	13	12	12	11	13	13	13	14	14	14	14	13	13	220	41.4	41.4	39.1	53.2	53.2
Tb427.08.6030;Tb427tmp.211.4550	Tb427.08.6030;Tb427tmp.211.4550	Tb427.08.6030 | transcript=Tb427.08.6030-t26_1 | gene=Tb427.08.6030 | organism=Trypanosoma_brucei_Lister_strain_427 | gene_product=60S ribosomal protein L12, putative | transcript_product=60S ribosomal protein L12, putative | location=Tb427_08_v4:	17.465	35.39	124050000	17	2	4	4	4	5	5	5	4	4	3	3	4	3	4	4	4	5	5	5	4	4	3	3	4	3	4	4	4	5	5	5	4	4	3	3	4	3	164	24.4	24.4	24.4	38.4	38.4
Tb427tmp.01.0355	Tb427tmp.01.0355	Tb427tmp.01.0355 | transcript=Tb427tmp.01.0355-t26_1 | gene=Tb427tmp.01.0355 | organism=Trypanosoma_brucei_Lister_strain_427 | gene_product=ribosomal protein S26, putative | transcript_product=ribosomal protein S26, putative | location=Tb427_11_01	12.806	173.75	914420000	103	1	7	7	5	8	8	8	7	7	8	7	8	6	7	7	5	8	8	8	7	7	8	7	8	6	7	7	5	8	8	8	7	7	8	7	8	6	111	54.1	54.1	46.8	55	55
Tb427.01.2400;Tb427.01.2380;Tb427.01.2360;Tb427.01.2340	Tb427.01.2400;Tb427.01.2380;Tb427.01.2360;Tb427.01.2340	Tb427.01.2400 | transcript=Tb427.01.2400-t26_1 | gene=Tb427.01.2400 | organism=Trypanosoma_brucei_Lister_strain_427 | gene_product=alpha tubulin | transcript_product=alpha tubulin | location=Tb427_01_v4:583503-584858(+) | protein_length=451 | sequ	49.787	323.31	1361000000	229	4	11	11	11	18	16	19	17	17	16	29	30	29	11	11	11	18	16	19	17	17	16	29	30	29	11	11	11	18	16	19	17	17	16	29	30	29	451	33.9	32.2	30.4	61.4	51
Tb427tmp.01.3676;Tb427tmp.01.3675	Tb427tmp.01.3676;Tb427tmp.01.3675	Tb427tmp.01.3676 | transcript=Tb427tmp.01.3676-t26_1 | gene=Tb427tmp.01.3676 | organism=Trypanosoma_brucei_Lister_strain_427 | gene_product=40S ribosomal protein S17, putative | transcript_product=40S ribosomal protein S17, putative | location=Tb4	16.222	271.8	1436800000	175	2	9	12	11	17	18	18	11	13	14	12	15	11	9	12	11	17	18	18	11	13	14	12	15	11	9	12	11	17	18	18	11	13	14	12	15	11	142	43.7	57.7	58.5	73.2	73.9
Tb427.02.6050	Tb427.02.6050	Tb427.02.6050 | transcript=Tb427.02.6050-t26_1 | gene=Tb427.02.6050 | organism=Trypanosoma_brucei_Lister_strain_427 | gene_product=beta prime COP protein | transcript_product=beta prime COP protein | location=Tb427_02_v4:1093348-1095903(+) | prote	94.097	125.69	88835000	64	1	6	6	4	5	7	7	8	9	7	7	6	8	6	6	4	5	7	7	8	9	7	7	6	8	6	6	4	5	7	7	8	9	7	7	6	8	851	9.4	9.4	6.2	10	12.2
Tb427.10.1590	Tb427.10.1590	Tb427.10.1590 | transcript=Tb427.10.1590-t26_1 | gene=Tb427.10.1590 | organism=Trypanosoma_brucei_Lister_strain_427 | gene_product=ribosomal protein L36, putative | transcript_product=ribosomal protein L36, putative | location=Tb427_10_v5:434895-4	12.375	119.71	944790000	105	1	7	6	6	10	9	9	7	8	7	7	7	6	7	6	6	10	9	9	7	8	7	7	7	6	1	1	1	3	3	3	1	1	1	1	2	1	109	41.3	39.4	39.4	56.9	56.9
Tb427.06.3290	Tb427.06.3290	Tb427.06.3290 | transcript=Tb427.06.3290-t26_1 | gene=Tb427.06.3290 | organism=Trypanosoma_brucei_Lister_strain_427 | gene_product=intraflagellar transport protein 20, putative | transcript_product=intraflagellar transport protein 20, putative | l	15.419	17.59	18640000	7	1	1	2	2	1	2	2	1	1	1	1	1	1	1	2	2	1	2	2	1	1	1	1	1	1	1	2	2	1	2	2	1	1	1	1	1	1	130	9.2	21.5	21.5	9.2	21.5
Tb427.03.1030	Tb427.03.1030	Tb427.03.1030 | transcript=Tb427.03.1030-t26_1 | gene=Tb427.03.1030 | organism=Trypanosoma_brucei_Lister_strain_427 | gene_product=RNA-binding protein | transcript_product=RNA-binding protein | location=Tb427_03_v4:253832-254908(+) | protein_lengt	39.143	7.2799	11732000	11	1	1	0	0	1	1	1	1	1	1	1	1	1	1	0	0	1	1	1	1	1	1	1	1	1	1	0	0	1	1	1	1	1	1	1	1	1	358	6.1	0	0	6.1	6.1
Tb427tmp.02.4000;Tb427.03.4360	Tb427tmp.02.4000;Tb427.03.4360	Tb427tmp.02.4000 | transcript=Tb427tmp.02.4000-t26_1 | gene=Tb427tmp.02.4000 | organism=Trypanosoma_brucei_Lister_strain_427 | gene_product=40S ribosomal protein S15A, putative | transcript_product=40S ribosomal protein S15A, putative | location=T	14.645	245.33	424590000	76	2	7	7	5	11	11	11	7	8	8	6	8	7	7	7	5	11	11	11	7	8	8	6	8	7	7	7	5	11	11	11	7	8	8	6	8	7	130	54.6	44.6	35.4	77.7	77.7
Tb427tmp.01.5720	Tb427tmp.01.5720	Tb427tmp.01.5720 | transcript=Tb427tmp.01.5720-t26_1 | gene=Tb427tmp.01.5720 | organism=Trypanosoma_brucei_Lister_strain_427 | gene_product=ribosomal protein L18, putative | transcript_product=ribosomal protein L18, putative | location=Tb427_11_01	20.645	323.31	1118700000	124	1	8	9	9	12	12	11	8	9	11	7	7	9	8	9	9	12	12	11	8	9	11	7	7	9	2	2	2	2	2	2	2	2	2	2	2	2	179	40.8	50.8	42.5	53.6	53.6
Tb427.10.13500;Tb427tmp.01.1470	Tb427.10.13500;Tb427tmp.01.1470	Tb427.10.13500 | transcript=Tb427.10.13500-t26_1 | gene=Tb427.10.13500 | organism=Trypanosoma_brucei_Lister_strain_427 | gene_product=60S ribosomal protein L10a | transcript_product=60S ribosomal protein L10a | location=Tb427_10_v5:3296313-3296957	24.496	212.67	415250000	79	2	7	9	6	11	11	12	7	9	9	7	8	7	7	9	6	11	11	12	7	9	9	7	8	7	7	9	6	11	11	12	7	9	9	7	8	7	214	34.1	49.5	37.9	55.6	46.7
Tb427.08.1340;Tb427.08.1330	Tb427.08.1340;Tb427.08.1330	Tb427.08.1340 | transcript=Tb427.08.1340-t26_1 | gene=Tb427.08.1340 | organism=Trypanosoma_brucei_Lister_strain_427 | gene_product=60S ribosomal protein L7a, putative | transcript_product=60S ribosomal protein L7a, putative | location=Tb427_08_v4:	30.879	323.31	1790000000	255	2	17	19	22	22	22	21	19	23	20	20	20	21	17	19	22	22	22	21	19	23	20	20	20	21	17	19	22	22	22	21	19	23	20	20	20	21	276	50.4	50.4	55.1	63	63
Tb427tmp.02.0750	Tb427tmp.02.0750	Tb427tmp.02.0750 | transcript=Tb427tmp.02.0750-t26_1 | gene=Tb427tmp.02.0750 | organism=Trypanosoma_brucei_Lister_strain_427 | gene_product=T-complex protein 1, zeta subunit, putative | transcript_product=T-complex protein 1, zeta subunit, putativ	59.572	323.31	805520000	208	1	7	10	10	20	20	18	21	19	22	17	18	21	7	10	10	20	20	18	21	19	22	17	18	21	7	10	10	20	20	18	21	19	22	17	18	21	544	14.7	21.5	20.8	45.4	41.7
Tb427tmp.211.4513;Tb427tmp.211.4512;Tb427tmp.211.4511	Tb427tmp.211.4513;Tb427tmp.211.4512;Tb427tmp.211.4511	Tb427tmp.211.4513 | transcript=Tb427tmp.211.4513-t26_1 | gene=Tb427tmp.211.4513 | organism=Trypanosoma_brucei_Lister_strain_427 | gene_product=kinetoplastid membrane protein KMP-11 | transcript_product=kinetoplastid membrane protein KMP-11 | locat	11.076	52.543	97265000	17	3	2	3	3	2	3	2	2	3	3	2	3	3	2	3	3	2	3	2	2	3	3	2	3	3	2	3	3	2	3	2	2	3	3	2	3	3	92	30.4	52.2	52.2	30.4	52.2
Tb427.01.3180	Tb427.01.3180	Tb427.01.3180 | transcript=Tb427.01.3180-t26_1 | gene=Tb427.01.3180 | organism=Trypanosoma_brucei_Lister_strain_427 | gene_product=40S ribosomal protein S11, putative | transcript_product=40S ribosomal protein S11, putative | location=Tb427_01_v4:	20.059	73.678	302570000	61	1	13	13	13	16	14	16	11	13	13	12	13	14	3	2	3	4	3	4	2	3	4	3	2	3	3	2	3	4	3	4	2	3	4	3	2	3	174	48.3	43.7	48.3	64.9	64.9
Tb427tmp.02.2510	Tb427tmp.02.2510	Tb427tmp.02.2510 | transcript=Tb427tmp.02.2510-t26_1 | gene=Tb427tmp.02.2510 | organism=Trypanosoma_brucei_Lister_strain_427 | gene_product=beta transducin-like protein | transcript_product=beta transducin-like protein | location=Tb427_11_01_v4:13	61.857	39.84	59736000	15	1	5	5	5	5	5	4	5	5	5	6	6	6	5	5	5	5	5	4	5	5	5	6	6	6	5	5	5	5	5	4	5	5	5	6	6	6	560	8.6	8.4	8.6	9.1	9.1
Tb427.04.1800;Tb427.04.1790	Tb427.04.1800;Tb427.04.1790	Tb427.04.1800 | transcript=Tb427.04.1800-t26_1 | gene=Tb427.04.1800 | organism=Trypanosoma_brucei_Lister_strain_427 | gene_product=ribosomal protein L3, mitochondrial, putative | transcript_product=ribosomal protein L3, mitochondrial, putative | l	48.691	323.31	2809900000	448	2	31	31	29	38	37	38	32	31	35	30	34	30	31	31	29	38	37	38	32	31	35	30	34	30	31	31	29	38	37	38	32	31	35	30	34	30	429	62.9	61.5	65	70.6	70.6
Tb427tmp.211.1655	Tb427tmp.211.1655	Tb427tmp.211.1655 | transcript=Tb427tmp.211.1655-t26_1 | gene=Tb427tmp.211.1655 | organism=Trypanosoma_brucei_Lister_strain_427 | gene_product=hypothetical protein, conserved | transcript_product=hypothetical protein, conserved | location=Tb427_09	9.7991	29.484	39304000	10	1	2	2	2	3	4	4	4	4	5	4	4	4	2	2	2	3	4	4	4	4	5	4	4	4	2	2	2	3	4	4	4	4	5	4	4	4	82	26.8	26.8	26.8	41.5	54.9
Tb427.10.15690	Tb427.10.15690	Tb427.10.15690 | transcript=Tb427.10.15690-t26_1 | gene=Tb427.10.15690 | organism=Trypanosoma_brucei_Lister_strain_427 | gene_product=anaphase promoting complex, subunit 10-like protein | transcript_product=anaphase promoting complex, subunit 10-l	25.633	93.032	84801000	40	1	1	1	1	6	6	5	5	6	5	6	6	4	1	1	1	6	6	5	5	6	5	6	6	4	1	1	1	6	6	5	5	6	5	6	6	4	235	4.7	4.7	11.9	41.7	41.7
Tb427tmp.160.4770	Tb427tmp.160.4770	Tb427tmp.160.4770 | transcript=Tb427tmp.160.4770-t26_1 | gene=Tb427tmp.160.4770 | organism=Trypanosoma_brucei_Lister_strain_427 | gene_product=protein kinase, putative | transcript_product=protein kinase, putative | location=Tb427_09_v4:1027328-10	76.419	78.604	54517000	26	1	1	3	3	3	3	4	2	3	3	2	4	3	1	3	3	3	3	4	2	3	3	2	4	3	1	3	3	3	3	4	2	3	3	2	4	3	692	3.2	8.5	8.5	8.5	8.5
Tb427tmp.02.4190	Tb427tmp.02.4190	Tb427tmp.02.4190 | transcript=Tb427tmp.02.4190-t26_1 | gene=Tb427tmp.02.4190 | organism=Trypanosoma_brucei_Lister_strain_427 | gene_product=hypothetical protein, conserved | transcript_product=hypothetical protein, conserved | location=Tb427_11_01	53.168	28.766	17603000	11	1	0	0	0	0	1	1	1	1	0	1	2	1	0	0	0	0	1	1	1	1	0	1	2	1	0	0	0	0	1	1	1	1	0	1	2	1	472	0	0	0	0	3.6
Tb427.10.2100;Tb427.10.2110;Tb427.10.2090	Tb427.10.2100;Tb427.10.2110;Tb427.10.2090	Tb427.10.2100 | transcript=Tb427.10.2100-t26_1 | gene=Tb427.10.2100 | organism=Trypanosoma_brucei_Lister_strain_427 | gene_product=EF-1-alpha | transcript_product=EF-1-alpha | location=Tb427_10_v5:547352-548701(+) | protein_length=449 | sequence_S	49.105	323.31	2726500000	271	3	16	19	20	24	23	24	19	18	20	19	22	20	16	19	20	24	23	24	19	18	20	19	22	20	16	19	20	24	23	24	19	18	20	19	22	20	449	37	41.2	41.9	47.9	47.9
Tb427.08.1510	Tb427.08.1510	Tb427.08.1510 | transcript=Tb427.08.1510-t26_1 | gene=Tb427.08.1510 | organism=Trypanosoma_brucei_Lister_strain_427 | gene_product=ATP-dependent DEAD/H RNA helicase, putative | transcript_product=ATP-dependent DEAD/H RNA helicase, putative | locat	62.439	127.6	233180000	64	1	6	6	7	13	12	11	8	8	9	8	8	8	6	6	7	13	12	11	8	8	9	8	8	8	6	6	7	13	12	11	8	8	9	8	8	8	569	9.8	9.7	10.2	34.4	29.5
Tb427tmp.211.0540	Tb427tmp.211.0540	Tb427tmp.211.0540 | transcript=Tb427tmp.211.0540-t26_1 | gene=Tb427tmp.211.0540 | organism=Trypanosoma_brucei_Lister_strain_427 | gene_product=fructose-1,6-bisphosphatase | transcript_product=fructose-1,6-bisphosphatase | location=Tb427_09_v4:1354	38.476	65.051	76560000	32	1	1	2	2	4	5	4	5	5	3	5	4	5	1	2	2	4	5	4	5	5	3	5	4	5	1	2	2	4	5	4	5	5	3	5	4	5	350	3.1	6.3	6.3	14	19.7
Tb427.01.3910	Tb427.01.3910	Tb427.01.3910 | transcript=Tb427.01.3910-t26_1 | gene=Tb427.01.3910 | organism=Trypanosoma_brucei_Lister_strain_427 | gene_product=hypothetical protein, conserved | transcript_product=hypothetical protein, conserved | location=Tb427_01_v4:834002-8	99.763	109.21	174710000	85	1	7	7	7	12	9	8	8	10	7	8	9	7	7	7	7	12	9	8	8	10	7	8	9	7	7	7	7	12	9	8	8	10	7	8	9	7	907	11.8	10.3	10.3	18.9	12.8
Tb427tmp.211.3510	Tb427tmp.211.3510	Tb427tmp.211.3510 | transcript=Tb427tmp.211.3510-t26_1 | gene=Tb427tmp.211.3510 | organism=Trypanosoma_brucei_Lister_strain_427 | gene_product=ATP-dependent DEAD/H RNA helicase, putative | transcript_product=ATP-dependent DEAD/H RNA helicase, puta	82.643	11.843	3754200	2	1	0	1	1	1	1	1	1	1	1	1	1	1	0	1	1	1	1	1	1	1	1	1	1	1	0	1	1	1	1	1	1	1	1	1	1	1	735	0	1.9	1.9	1.9	1.9
Tb427tmp.02.2030	Tb427tmp.02.2030	Tb427tmp.02.2030 | transcript=Tb427tmp.02.2030-t26_1 | gene=Tb427tmp.02.2030 | organism=Trypanosoma_brucei_Lister_strain_427 | gene_product=hypothetical protein, conserved | transcript_product=hypothetical protein, conserved | location=Tb427_11_01	12.773	13.145	17722000	7	1	1	1	1	2	1	2	1	2	2	1	2	1	1	1	1	2	1	2	1	2	2	1	2	1	1	1	1	2	1	2	1	2	2	1	2	1	117	12.8	12.8	12.8	24.8	12
Tb427.02.4710	Tb427.02.4710	Tb427.02.4710 | transcript=Tb427.02.4710-t26_1 | gene=Tb427.02.4710 | organism=Trypanosoma_brucei_Lister_strain_427 | gene_product=RNA-binding protein, putative | transcript_product=RNA-binding protein, putative | location=Tb427_02_v4:834451-83577	49.983	29.168	62389000	29	1	2	2	3	3	3	3	2	3	2	3	2	3	2	2	3	3	3	3	2	3	2	3	2	3	2	2	3	3	3	3	2	3	2	3	2	3	441	6.6	6.6	10.9	10.9	10.9
Tb427.02.4230	Tb427.02.4230	Tb427.02.4230 | transcript=Tb427.02.4230-t26_1 | gene=Tb427.02.4230 | organism=Trypanosoma_brucei_Lister_strain_427 | gene_product=NUP-1 protein, putative | transcript_product=NUP-1 protein, putative | location=Tb427_02_v4:744057-755000(-) | prote	405.71	29.069	34003000	19	1	1	1	1	2	3	3	2	2	2	2	3	3	1	1	1	2	3	3	2	2	2	2	3	3	1	1	1	2	3	3	2	2	2	2	3	3	3647	4.7	4.7	4.7	13.5	22.7
Tb427.10.3930	Tb427.10.3930	Tb427.10.3930 | transcript=Tb427.10.3930-t26_1 | gene=Tb427.10.3930 | organism=Trypanosoma_brucei_Lister_strain_427 | gene_product=40S ribosomal protein S3A, putative | transcript_product=40S ribosomal protein S3A, putative | location=Tb427_10_v5:	29.408	323.31	978100000	200	1	14	16	16	24	24	25	19	21	22	20	23	21	14	16	16	24	24	25	19	21	22	20	23	21	2	2	2	4	4	5	4	4	4	3	4	4	256	44.9	46.1	46.1	60.9	63.3
Tb427.07.7030	Tb427.07.7030	Tb427.07.7030 | transcript=Tb427.07.7030-t26_1 | gene=Tb427.07.7030 | organism=Trypanosoma_brucei_Lister_strain_427 | gene_product=hypothetical protein, conserved | transcript_product=hypothetical protein, conserved | location=Tb427_07_v4:2010414-	68.705	22.264	24331000	11	1	1	1	1	3	3	3	1	3	2	1	2	1	1	1	1	3	3	3	1	3	2	1	2	1	1	1	1	3	3	3	1	3	2	1	2	1	651	3.1	3.1	3.1	9.1	9.1
Tb427tmp.211.1070	Tb427tmp.211.1070	Tb427tmp.211.1070 | transcript=Tb427tmp.211.1070-t26_1 | gene=Tb427tmp.211.1070 | organism=Trypanosoma_brucei_Lister_strain_427 | gene_product=hypothetical protein, conserved | transcript_product=hypothetical protein, conserved | location=Tb427_09	114.44	11.578	13225000	5	1	1	1	1	2	2	2	0	2	1	1	1	1	1	1	1	2	2	2	0	2	1	1	1	1	1	1	1	2	2	2	0	2	1	1	1	1	1029	2	2	2	3.2	3.2
Tb427.10.10360	Tb427.10.10360	Tb427.10.10360 | transcript=Tb427.10.10360-t26_1 | gene=Tb427.10.10360 | organism=Trypanosoma_brucei_Lister_strain_427 | gene_product=microtubule-associated protein, putative | transcript_product=microtubule-associated protein, putative | location	268.79	133.48	542450000	56	1	4	4	3	6	5	6	4	4	3	5	6	4	4	4	3	6	5	6	4	4	3	5	6	4	1	1	1	2	1	2	1	1	0	2	2	1	3198	11.1	11.1	11.1	30.9	11.4
Tb427.10.2770	Tb427.10.2770	Tb427.10.2770 | transcript=Tb427.10.2770-t26_1 | gene=Tb427.10.2770 | organism=Trypanosoma_brucei_Lister_strain_427 | gene_product=eukaryotic translation initiation factor 5, putative | transcript_product=eukaryotic translation initiation factor 5	42.918	23.851	11955000	10	1	1	1	1	0	0	2	2	1	1	0	1	1	1	1	1	0	0	2	2	1	1	0	1	1	1	1	1	0	0	2	2	1	1	0	1	1	382	4.7	4.7	4.7	0	0
Tb427.07.2140	Tb427.07.2140	Tb427.07.2140 | transcript=Tb427.07.2140-t26_1 | gene=Tb427.07.2140 | organism=Trypanosoma_brucei_Lister_strain_427 | gene_product=hypothetical protein | transcript_product=hypothetical protein | location=Tb427_07_v4:548789-549919(-) | protein_len	40.864	34.947	28682000	12	1	1	1	1	1	1	1	1	1	2	1	1	1	1	1	1	1	1	1	1	1	2	1	1	1	1	1	1	1	1	1	1	1	2	1	1	1	376	2.9	2.9	2.9	2.9	2.9
Tb427.10.15680	Tb427.10.15680	Tb427.10.15680 | transcript=Tb427.10.15680-t26_1 | gene=Tb427.10.15680 | organism=Trypanosoma_brucei_Lister_strain_427 | gene_product=hypothetical protein, conserved | transcript_product=hypothetical protein, conserved | location=Tb427_10_v5:38467	261.06	19.438	19747000	9	1	0	0	0	1	1	1	1	2	2	1	2	1	0	0	0	1	1	1	1	2	2	1	2	1	0	0	0	1	1	1	1	2	2	1	2	1	2400	0	0	0	5.5	3.7
Tb427.10.3990	Tb427.10.3990	Tb427.10.3990 | transcript=Tb427.10.3990-t26_1 | gene=Tb427.10.3990 | organism=Trypanosoma_brucei_Lister_strain_427 | gene_product=DHH1 | transcript_product=DHH1 | location=Tb427_10_v5:1056472-1057692(-) | protein_length=406 | sequence_SO=chromoso	46.468	72.137	209040000	72	1	4	5	5	4	5	5	6	5	5	5	6	6	4	5	5	4	5	5	6	5	5	5	6	6	4	5	5	4	5	5	6	5	5	5	6	6	406	13.5	13.8	13.8	14.5	13.8
Tb427.05.3120	Tb427.05.3120	Tb427.05.3120 | transcript=Tb427.05.3120-t26_1 | gene=Tb427.05.3120 | organism=Trypanosoma_brucei_Lister_strain_427 | gene_product=translation initiation factor, putative | transcript_product=translation initiation factor, putative | location=Tb42	34.836	22.93	47818000	20	1	2	1	2	1	1	2	1	2	1	2	1	2	2	1	2	1	1	2	1	2	1	2	1	2	2	1	2	1	1	2	1	2	1	2	1	2	313	8.9	5.4	8.9	5.4	3.5
Tb427.10.2890	Tb427.10.2890	Tb427.10.2890 | transcript=Tb427.10.2890-t26_1 | gene=Tb427.10.2890 | organism=Trypanosoma_brucei_Lister_strain_427 | gene_product=enolase | transcript_product=enolase | location=Tb427_10_v5:746455-747744(+) | protein_length=429 | sequence_SO=chro	46.592	323.31	993470000	255	1	10	10	12	20	20	20	22	21	21	21	25	23	10	10	12	20	20	20	22	21	21	21	25	23	10	10	12	20	20	20	22	21	21	21	25	23	429	28.2	30.1	31.9	59.4	59.4
Tb427.02.4510	Tb427.02.4510	Tb427.02.4510 | transcript=Tb427.02.4510-t26_1 | gene=Tb427.02.4510 | organism=Trypanosoma_brucei_Lister_strain_427 | gene_product=cdc2-related kinase, putative | transcript_product=cdc2-related kinase, putative | location=Tb427_02_v4:798370-80069	85.518	42.941	43214000	19	1	1	1	1	3	3	3	2	3	2	2	2	2	1	1	1	3	3	3	2	3	2	2	2	2	1	1	1	3	3	3	2	3	2	2	2	2	774	1.6	1.6	1.6	3.5	3.5
Tb427.10.9400	Tb427.10.9400	Tb427.10.9400 | transcript=Tb427.10.9400-t26_1 | gene=Tb427.10.9400 | organism=Trypanosoma_brucei_Lister_strain_427 | gene_product=branch point binding protein, putative | transcript_product=branch point binding protein, putative | location=Tb427_	31.63	58.663	44926000	20	1	2	3	3	2	3	3	3	3	3	2	3	3	2	3	3	2	3	3	3	3	3	2	3	3	2	3	3	2	3	3	3	3	3	2	3	3	271	8.9	15.9	15.9	8.9	15.9
Tb427tmp.01.6530	Tb427tmp.01.6530	Tb427tmp.01.6530 | transcript=Tb427tmp.01.6530-t26_1 | gene=Tb427tmp.01.6530 | organism=Trypanosoma_brucei_Lister_strain_427 | gene_product=coatomer epsilon subunit, putative | transcript_product=coatomer epsilon subunit, putative | location=Tb427	34.594	37.09	48463000	23	1	2	2	2	2	2	2	3	3	1	2	2	2	2	2	2	2	2	2	3	3	1	2	2	2	2	2	2	2	2	2	3	3	1	2	2	2	324	10.2	10.2	10.2	10.2	10.2
Tb427.06.3100	Tb427.06.3100	Tb427.06.3100 | transcript=Tb427.06.3100-t26_1 | gene=Tb427.06.3100 | organism=Trypanosoma_brucei_Lister_strain_427 | gene_product=hypothetical protein, conserved | transcript_product=hypothetical protein, conserved | location=Tb427_06_v4:918615-9	48.116	18.992	17100000	9	1	1	0	1	1	2	1	1	1	2	1	2	1	1	0	1	1	2	1	1	1	2	1	2	1	1	0	1	1	2	1	1	1	2	1	2	1	435	3.9	0	3.9	3.9	9
Tb427tmp.244.2740;Tb427tmp.244.2730	Tb427tmp.244.2740;Tb427tmp.244.2730	Tb427tmp.244.2740 | transcript=Tb427tmp.244.2740-t26_1 | gene=Tb427tmp.244.2740 | organism=Trypanosoma_brucei_Lister_strain_427 | gene_product=60S ribosomal protein L5, putative | transcript_product=60S ribosomal protein L5, putative | location=Tb	34.636	70.35	125440000	44	2	6	6	6	6	7	7	7	5	7	6	7	7	6	6	6	6	7	7	7	5	7	6	7	7	6	6	6	6	7	7	7	5	7	6	7	7	308	15.3	15.3	15.3	17.5	21.4
Tb427.01.2570	Tb427.01.2570	Tb427.01.2570 | transcript=Tb427.01.2570-t26_1 | gene=Tb427.01.2570 | organism=Trypanosoma_brucei_Lister_strain_427 | gene_product=coatomer beta subunit | transcript_product=coatomer beta subunit | location=Tb427_01_v4:603633-606581(+) | protein_l	110.06	10.891	9259900	4	1	1	1	1	2	2	1	1	1	2	2	2	1	1	1	1	2	2	1	1	1	2	2	2	1	1	1	1	2	2	1	1	1	2	2	2	1	982	0.8	0.8	0.8	2.5	2.5
Tb427tmp.160.4280;Tb427tmp.160.4250	Tb427tmp.160.4280;Tb427tmp.160.4250	Tb427tmp.160.4280 | transcript=Tb427tmp.160.4280-t26_1 | gene=Tb427tmp.160.4280 | organism=Trypanosoma_brucei_Lister_strain_427 | gene_product=tryparedoxin peroxidase | transcript_product=tryparedoxin peroxidase | location=Tb427_09_v4:939702-94030	22.424	263.87	1267100000	211	2	15	15	16	17	17	18	16	18	18	16	18	17	15	15	16	17	17	18	16	18	18	16	18	17	15	15	16	17	17	18	16	18	18	16	18	17	199	70.4	70.4	70.4	67.3	67.3
Tb427.02.4530	Tb427.02.4530	Tb427.02.4530 | transcript=Tb427.02.4530-t26_1 | gene=Tb427.02.4530 | organism=Trypanosoma_brucei_Lister_strain_427 | gene_product=hypothetical protein, conserved | transcript_product=hypothetical protein, conserved | location=Tb427_02_v4:806411-8	25.526	31.085	26383000	19	1	2	1	2	3	2	3	3	4	4	3	4	2	2	1	2	3	2	3	3	4	4	3	4	2	2	1	2	3	2	3	3	4	4	3	4	2	237	12.7	7.2	13.1	20.3	14.8
Tb427.10.6070	Tb427.10.6070	Tb427.10.6070 | transcript=Tb427.10.6070-t26_1 | gene=Tb427.10.6070 | organism=Trypanosoma_brucei_Lister_strain_427 | gene_product=predicted zinc finger protein | transcript_product=predicted zinc finger protein | location=Tb427_10_v5:1532964-1533	14.566	199	2333500000	184	1	9	10	8	13	13	12	10	11	11	9	11	11	9	10	8	13	13	12	10	11	11	9	11	11	8	9	7	12	12	11	9	10	10	8	10	10	140	72.1	72.1	67.9	89.3	89.3
Tb427.10.3500	Tb427.10.3500	Tb427.10.3500 | transcript=Tb427.10.3500-t26_1 | gene=Tb427.10.3500 | organism=Trypanosoma_brucei_Lister_strain_427 | gene_product=RNA-binding protein, putative | transcript_product=RNA-binding protein, putative | location=Tb427_10_v5:899890-90252	96.544	45.75	39936000	34	1	0	2	0	2	4	3	2	4	2	1	2	2	0	2	0	2	4	3	2	4	2	1	2	2	0	2	0	2	4	3	2	4	2	1	2	2	879	0	4	0	4.9	8.4
Tb427tmp.211.4430	Tb427tmp.211.4430	Tb427tmp.211.4430 | transcript=Tb427tmp.211.4430-t26_1 | gene=Tb427tmp.211.4430 | organism=Trypanosoma_brucei_Lister_strain_427 | gene_product=helicase, putative | transcript_product=helicase, putative | location=Tb427_09_v4:2108073-2112065(-) | p	148.47	21.717	33065000	11	1	1	1	1	2	2	3	1	2	1	1	2	2	1	1	1	2	2	3	1	2	1	1	2	2	1	1	1	2	2	3	1	2	1	1	2	2	1330	0.8	0.8	0.8	1.8	1.8
Tb427.10.4570;Tb427.10.4560	Tb427.10.4570;Tb427.10.4560	Tb427.10.4570 | transcript=Tb427.10.4570-t26_1 | gene=Tb427.10.4570 | organism=Trypanosoma_brucei_Lister_strain_427 | gene_product=elongation factor 2 | transcript_product=elongation factor 2 | location=Tb427_10_v5:1167370-1169910(-) | protein_len	94.333	17.049	6929700	10	2	0	0	0	0	0	0	2	2	2	0	1	2	0	0	0	0	0	0	2	2	2	0	1	2	0	0	0	0	0	0	2	2	2	0	1	2	846	0	0	0	0	0
Tb427.10.2020;Tb427.10.2010	Tb427.10.2020;Tb427.10.2010	Tb427.10.2020 | transcript=Tb427.10.2020-t26_1 | gene=Tb427.10.2020 | organism=Trypanosoma_brucei_Lister_strain_427 | gene_product=hexokinase | transcript_product=hexokinase | location=Tb427_10_v5:529934-531349(+) | protein_length=471 | sequence_S	51.149	31.635	15390000	7	2	0	0	0	2	0	2	1	2	2	0	1	1	0	0	0	2	0	2	1	2	2	0	1	1	0	0	0	2	0	2	1	2	2	0	1	1	471	0	0	0	7.6	0
Tb427.04.450	Tb427.04.450	Tb427.04.450 | transcript=Tb427.04.450-t26_1 | gene=Tb427.04.450 | organism=Trypanosoma_brucei_Lister_strain_427 | gene_product=coatomer alpha subunit, putative | transcript_product=coatomer alpha subunit, putative | location=Tb427_04_v4:131480-13	132.79	54.807	48478000	20	1	3	3	4	4	3	5	3	3	3	3	4	2	3	3	4	4	3	5	3	3	3	3	4	2	3	3	4	4	3	5	3	3	3	3	4	2	1192	3.1	3.1	4.1	5.6	4
Tb427.06.3280	Tb427.06.3280	Tb427.06.3280 | transcript=Tb427.06.3280-t26_1 | gene=Tb427.06.3280 | organism=Trypanosoma_brucei_Lister_strain_427 | gene_product=cyclosome subunit 1, putative | transcript_product=cyclosome subunit 1, putative | location=Tb427_06_v4:967178-97269	201.97	88.472	102380000	57	1	3	3	3	10	7	10	6	6	6	5	6	7	3	3	3	10	7	10	6	6	6	5	6	7	3	3	3	10	7	10	6	6	6	5	6	7	1837	1.5	1.5	2	8.2	5.8
Tb427.08.4140	Tb427.08.4140	Tb427.08.4140 | transcript=Tb427.08.4140-t26_1 | gene=Tb427.08.4140 | organism=Trypanosoma_brucei_Lister_strain_427 | gene_product=hypothetical protein, conserved | transcript_product=hypothetical protein, conserved | location=Tb427_08_v4:1220140-	46.075	131.19	280280000	95	1	11	9	10	12	12	14	12	14	12	12	15	14	11	9	10	12	12	14	12	14	12	12	15	14	11	9	10	12	12	14	12	14	12	12	15	14	415	27	25.3	23.6	38.1	38.1
Tb427.06.1500	Tb427.06.1500	Tb427.06.1500 | transcript=Tb427.06.1500-t26_1 | gene=Tb427.06.1500 | organism=Trypanosoma_brucei_Lister_strain_427 | gene_product=alkyl-DHAP synthase | transcript_product=alkyl-DHAP synthase | location=Tb427_06_v4:525520-527361(-) | protein_lengt	69.067	13.075	16754000	4	1	0	1	0	2	2	2	2	2	2	2	2	2	0	1	0	2	2	2	2	2	2	2	2	2	0	1	0	2	2	2	2	2	2	2	2	2	613	0	3.3	0	6	6
Tb427.10.10330	Tb427.10.10330	Tb427.10.10330 | transcript=Tb427.10.10330-t26_1 | gene=Tb427.10.10330 | organism=Trypanosoma_brucei_Lister_strain_427 | gene_product=hypothetical protein, conserved | transcript_product=hypothetical protein, conserved | location=Tb427_10_v5:25385	62.75	83.097	79363000	40	1	2	3	2	5	3	4	6	5	5	5	5	3	2	3	2	5	3	4	6	5	5	5	5	3	2	3	2	5	3	4	6	5	5	5	5	3	557	5	6.3	5	12	7.9
Tb427.10.11540	Tb427.10.11540	Tb427.10.11540 | transcript=Tb427.10.11540-t26_1 | gene=Tb427.10.11540 | organism=Trypanosoma_brucei_Lister_strain_427 | gene_product=40S ribosomal protein S3, putative | transcript_product=40S ribosomal protein S3, putative | location=Tb427_10_v5	24.058	45.923	286000000	27	1	13	14	14	18	18	18	16	16	17	15	15	16	1	1	1	2	2	2	2	2	2	1	1	1	1	1	1	2	2	2	2	2	2	1	1	1	214	53.7	57.5	57.5	64.5	64.5
Tb427tmp.01.0490	Tb427tmp.01.0490	Tb427tmp.01.0490 | transcript=Tb427tmp.01.0490-t26_1 | gene=Tb427tmp.01.0490 | organism=Trypanosoma_brucei_Lister_strain_427 | gene_product=hypothetical protein, conserved | transcript_product=hypothetical protein, conserved | location=Tb427_11_01	59.958	12.028	203470000	11	1	1	1	1	1	2	1	2	2	2	2	1	1	1	1	1	1	2	1	2	2	2	2	1	1	1	1	1	1	2	1	2	2	2	2	1	1	523	3.3	3.3	3.3	3.3	5.5
Tb427.10.8430	Tb427.10.8430	Tb427.10.8430 | transcript=Tb427.10.8430-t26_1 | gene=Tb427.10.8430 | organism=Trypanosoma_brucei_Lister_strain_427 | gene_product=40S ribosomal protein S12, putative | transcript_product=40S ribosomal protein S12, putative | location=Tb427_10_v5:	16.061	323.31	820840000	154	1	8	9	9	14	13	12	11	12	11	9	12	11	8	9	9	14	13	12	11	12	11	9	12	11	8	9	9	14	13	12	11	12	11	9	12	11	142	66.9	68.3	46.5	90.8	90.8
Tb427.03.3180	Tb427.03.3180	Tb427.03.3180 | transcript=Tb427.03.3180-t26_1 | gene=Tb427.03.3180 | organism=Trypanosoma_brucei_Lister_strain_427 | gene_product=Nucleoporin | transcript_product=Nucleoporin | location=Tb427_03_v4:819476-822451(-) | protein_length=991 | sequence	97.363	22.75	21335000	6	1	1	1	2	0	1	1	2	2	1	2	1	1	1	1	2	0	1	1	2	2	1	2	1	1	1	1	2	0	1	1	2	2	1	2	1	1	991	25.4	25.4	29.1	0	15.3
Tb427.10.13040	Tb427.10.13040	Tb427.10.13040 | transcript=Tb427.10.13040-t26_1 | gene=Tb427.10.13040 | organism=Trypanosoma_brucei_Lister_strain_427 | gene_product=ESAG 4 (expression site-associated gene 4) protein, putative | transcript_product=ESAG 4 (expression site-associa	133.19	6.9047	9015300	6	1	0	0	0	0	0	0	1	0	1	1	0	1	0	0	0	0	0	0	1	0	1	1	0	1	0	0	0	0	0	0	1	0	1	1	0	1	1209	0	0	0	0	0
Tb427.01.4490	Tb427.01.4490	Tb427.01.4490 | transcript=Tb427.01.4490-t26_1 | gene=Tb427.01.4490 | organism=Trypanosoma_brucei_Lister_strain_427 | gene_product=acetyltransferase, putative | transcript_product=acetyltransferase, putative | location=Tb427_01_v4:929064-929582(+)	19.71	21.143	21794000	11	1	1	1	1	1	1	1	1	2	1	1	1	2	1	1	1	1	1	1	1	2	1	1	1	2	1	1	1	1	1	1	1	2	1	1	1	2	172	8.1	8.1	8.1	8.1	8.1
Tb427.08.5010;Tb427.08.5000;Tb427.08.4990;Tb427.08.4980;Tb427.08.4970	Tb427.08.5010;Tb427.08.5000;Tb427.08.4990;Tb427.08.4980;Tb427.08.4970	Tb427.08.5010 | transcript=Tb427.08.5010-t26_1 | gene=Tb427.08.5010 | organism=Trypanosoma_brucei_Lister_strain_427 | gene_product=69 kDa paraflagellar rod protein | transcript_product=69 kDa paraflagellar rod protein | location=Tb427_08_v4:148381	69.596	67.734	56833000	23	5	3	4	4	3	6	4	2	2	3	8	8	7	3	4	4	3	6	4	2	2	3	8	8	7	3	4	4	3	6	4	2	2	3	8	8	7	600	5.7	6	7.2	3.7	10
Tb427.03.4330;Tb427.03.4320;Tb427.03.4310;Tb427.03.4300;Tb427.03.4290	Tb427.03.4330;Tb427.03.4320;Tb427.03.4310;Tb427.03.4300;Tb427.03.4290	Tb427.03.4330 | transcript=Tb427.03.4330-t26_1 | gene=Tb427.03.4330 | organism=Trypanosoma_brucei_Lister_strain_427 | gene_product=73 kDa paraflagellar rod protein | transcript_product=73 kDa paraflagellar rod protein | location=Tb427_03_v4:121865	68.682	85.987	108460000	31	5	4	4	4	5	6	6	2	4	3	10	10	11	4	4	4	5	6	6	2	4	3	10	10	11	4	4	4	5	6	6	2	4	3	10	10	11	589	7.3	5.8	5.8	11.7	13.2
Tb427.07.5750	Tb427.07.5750	Tb427.07.5750 | transcript=Tb427.07.5750-t26_1 | gene=Tb427.07.5750 | organism=Trypanosoma_brucei_Lister_strain_427 | gene_product=hypothetical protein, conserved | transcript_product=hypothetical protein, conserved | location=Tb427_07_v4:1551249-	116.54	68.377	65760000	27	1	2	1	1	7	5	5	5	3	4	4	6	4	2	1	1	7	5	5	5	3	4	4	6	4	2	1	1	7	5	5	5	3	4	4	6	4	1063	2.4	1.1	1.3	13.5	8.8
Tb427.06.2150	Tb427.06.2150	Tb427.06.2150 | transcript=Tb427.06.2150-t26_1 | gene=Tb427.06.2150 | organism=Trypanosoma_brucei_Lister_strain_427 | gene_product=cell division cycle protein 16 homolog, putative | transcript_product=cell division cycle protein 16 homolog, putati	67.261	138.13	189070000	75	1	6	7	7	8	10	9	10	10	9	10	10	9	6	7	7	8	10	9	10	10	9	10	10	9	6	7	7	8	10	9	10	10	9	10	10	9	599	18	19.7	20	23.7	29.4
Tb427.05.3810	Tb427.05.3810	Tb427.05.3810 | transcript=Tb427.05.3810-t26_1 | gene=Tb427.05.3810 | organism=Trypanosoma_brucei_Lister_strain_427 | gene_product=OMPDCase-OPRTase, putative | transcript_product=OMPDCase-OPRTase, putative | location=Tb427_05_v4:1189809-1191185(+)	49.715	58.991	36294000	28	1	1	1	1	2	1	2	3	2	1	1	1	2	1	1	1	2	1	2	3	2	1	1	1	2	1	1	1	2	1	2	3	2	1	1	1	2	458	2.4	2.4	2.4	5.9	3.5
Tb427tmp.211.2660	Tb427tmp.211.2660	Tb427tmp.211.2660 | transcript=Tb427tmp.211.2660-t26_1 | gene=Tb427tmp.211.2660 | organism=Trypanosoma_brucei_Lister_strain_427 | gene_product=hypothetical protein, conserved | transcript_product=hypothetical protein, conserved | location=Tb427_09	85.827	57.651	89008000	47	1	3	3	3	3	5	5	5	4	3	4	3	4	3	3	3	3	5	5	5	4	3	4	3	4	3	3	3	3	5	5	5	4	3	4	3	4	770	4.7	4.7	4.7	4.7	9.2
Tb427tmp.01.1475	Tb427tmp.01.1475	Tb427tmp.01.1475 | transcript=Tb427tmp.01.1475-t26_1 | gene=Tb427tmp.01.1475 | organism=Trypanosoma_brucei_Lister_strain_427 | gene_product=40S ribosomal protein S27, putative | transcript_product=40S ribosomal protein S27, putative | location=Tb4	9.517	88.414	445920000	86	1	5	5	5	5	6	6	5	6	5	6	6	6	5	5	5	5	6	6	5	6	5	6	6	6	5	5	5	5	6	6	5	6	5	6	6	6	86	61.6	61.6	61.6	61.6	62.8
Tb427.06.1710	Tb427.06.1710	Tb427.06.1710 | transcript=Tb427.06.1710-t26_1 | gene=Tb427.06.1710 | organism=Trypanosoma_brucei_Lister_strain_427 | gene_product=hypothetical protein, conserved | transcript_product=hypothetical protein, conserved | location=Tb427_06_v4:573873-5	12.262	17.113	32286000	10	1	0	0	0	1	1	1	1	1	1	0	1	1	0	0	0	1	1	1	1	1	1	0	1	1	0	0	0	1	1	1	1	1	1	0	1	1	109	0	0	0	21.1	21.1
Tb427tmp.02.3290	Tb427tmp.02.3290	Tb427tmp.02.3290 | transcript=Tb427tmp.02.3290-t26_1 | gene=Tb427tmp.02.3290 | organism=Trypanosoma_brucei_Lister_strain_427 | gene_product=hypothetical protein, conserved | transcript_product=hypothetical protein, conserved | location=Tb427_11_01	82.288	33.44	49107000	25	1	2	3	3	2	3	2	3	2	2	3	2	2	2	3	3	2	3	2	3	2	2	3	2	2	2	3	3	2	3	2	3	2	2	3	2	2	749	5.2	6.1	6.1	4.1	6.1
Tb427.07.1190	Tb427.07.1190	Tb427.07.1190 | transcript=Tb427.07.1190-t26_1 | gene=Tb427.07.1190 | organism=Trypanosoma_brucei_Lister_strain_427 | gene_product=regulator of chromosome condensation, putative | transcript_product=regulator of chromosome condensation, putative |	123.85	105.83	75288000	20	1	1	3	3	5	4	7	6	6	7	5	4	8	1	3	3	5	4	7	6	6	7	5	4	8	1	3	3	5	4	7	6	6	7	5	4	8	1152	2.1	4.9	3.6	6.4	6.4
Tb427.01.700;Tb427.01.710	Tb427.01.700;Tb427.01.710	Tb427.01.700 | transcript=Tb427.01.700-t26_1 | gene=Tb427.01.700 | organism=Trypanosoma_brucei_Lister_strain_427 | gene_product=phosphoglycerate kinase | transcript_product=phosphoglycerate kinase | location=Tb427_01_v4:232575-233897(-) | protein_	46.916	53.274	61782000	15	2	0	2	1	6	6	4	4	5	5	4	6	5	0	2	1	6	6	4	4	5	5	4	6	5	0	2	1	6	6	4	4	5	5	4	6	5	440	0	8.6	4.1	27	27
Tb427tmp.211.1150	Tb427tmp.211.1150	Tb427tmp.211.1150 | transcript=Tb427tmp.211.1150-t26_1 | gene=Tb427tmp.211.1150 | organism=Trypanosoma_brucei_Lister_strain_427 | gene_product=hypothetical protein, conserved | transcript_product=hypothetical protein, conserved | location=Tb427_09	20.577	18.892	12962000	9	1	2	1	1	1	1	1	1	1	1	2	1	2	2	1	1	1	1	1	1	1	1	2	1	2	2	1	1	1	1	1	1	1	1	2	1	2	177	13.6	5.6	5.6	5.6	5.6
[truncated: 29 more columns]
