# Supplementary material for: A multi-adenylate cyclase regulator at the flagellar tip controls African trypanosome transmission
Source: Nat Commun. 2022 Sep 16;13:5445. doi: 10.1038/s41467-022-33108-z (PMC9481589; doi:10.1038/s41467-022-33108-z)
Supplement: Supplementary file 6 — Supplementary Dataset 3 [file 41467_2022_33108_MOESM6_ESM.xlsx]

## Sheet: SData3_CARP3-BioID_sign
Supplementary Data 3: CARP3 BioID proximity proteomics identifies putative CARP3 interactors
CARP3 BioID was performed in T. brucei BSF MiTat 1.2 CARP3-BirA*-Ty1 compared to CARP3 expressing cells. Significantly enriched proteins in CARP3-BirA*-Ty1 versus CARP3 were determined with an FDR ≤ 0.05 and s0 = 2.
Protein identifications are sorted according to fold change (CARP3-BirA*-TY/CARP3; column E) and compared to previously published BioID studies (Morriswood et al., 201332; McAllaster et al., 201538; Zhou et al., 2016; columns J-L). Gene names of CARP3, ACs, FLAM8 and calpain 1.3 are marked in green, red and cyan, respectively, in column I.
									Identified in previous BioID studies
Significant	-log10(p-value)	p-value	-log2(difference)	fold change	Protein IDs	Majority protein IDs	M: Biotin (K) site positions	Gene Name or Symbol	Morriswood et al., 201332 (MORN1)	McAllaster et al., 201538 (PLK)	Zhou 201839 (CIF1)	Product Description	Fasta headers	Peptides	Razor + unique peptides	Unique peptides	Sequence coverage [%]	Unique + razor sequence coverage [%]	Unique sequence coverage [%]	Mol. weight [kDa]	Q-value	Score	Intensity	MS/MS count	Peptide counts (all)	Peptide counts (razor+unique)	Peptide counts (unique)	Number of proteins	Peptides 1	Peptides 2	Peptides 3	Peptides 4	Peptides 5	Peptides 6	Razor + unique peptides 1	Razor + unique peptides 2	Razor + unique peptides 3	Razor + unique peptides 4	Razor + unique peptides 5	Razor + unique peptides 6	Unique peptides 1	Unique peptides 2	Unique peptides 3	Unique peptides 4	Unique peptides 5	Unique peptides 6	Sequence length	Sequence coverage 1 [%]	Sequence coverage 2 [%]
+	5.98333	1.03912e-06	8.37766	332.603	Tb927.3.4590	Tb927.3.4590	31;70;99					hypothetical protein, conserved	Tb927.3.4590 |; Transcript=Tb927.3.4590:mRNA | gene=Tb927.3.4590 | organism=Trypanosoma_brucei_brucei_TREU927 | gene_product=hypothetical protein, conserved |; Transcript_product=hypothetical protein, conserved | location=Tb927_03_v5.1:1287351-128826	27	27	27	83.9	83.9	83.9	32.513	0	323.31	51152000000	203	27	27	27	1	1	2	1	26	25	24	1	2	1	26	25	24	1	2	1	26	25	24	305	3	6.6
+	6.99058	1.02192e-07	8.14038	282.162	Tb927.10.12860	Tb927.10.12860			X	X		pre-RNA processing PIH1/Nop17, putative	Tb927.10.12860 |; Transcript=Tb927.10.12860:mRNA | gene=Tb927.10.12860 | organism=Trypanosoma_brucei_brucei_TREU927 | gene_product=pre-RNA processing PIH1/Nop17, putative |; Transcript_product=pre-RNA processing PIH1/Nop17, putative | location=Tb927_	25	25	25	42.4	42.4	42.4	77.741	0	126.25	11213000000	72	25	25	25	1	0	0	1	20	19	22	0	0	1	20	19	22	0	0	1	20	19	22	694	0	0
+	5.48719	3.25693e-06	7.90302	239.358	Tb927.7.5340	Tb927.7.5340	67;74;243;265;314	CARP3			X	cAMP response protein 3	Tb927.7.5340 |; Transcript=Tb927.7.5340:mRNA | gene=Tb927.7.5340 | organism=Trypanosoma_brucei_brucei_TREU927 | gene_product=cAMP response protein 3 |; Transcript_product=cAMP response protein 3 | location=Tb927_07_v5.1:1419326-1420822(+) | protein_l	56	56	56	87.3	87.3	87.3	56.822	0	323.31	1048900000000	2073	56	56	56	1	15	15	18	51	52	52	15	15	18	51	52	52	15	15	18	51	52	52	498	40	42.4
+	5.7681	1.70567e-06	7.88288	236.039	Tb927.11.14070	Tb927.11.14070		RDK1				Repressor of differentiation kinase 1	Tb927.11.14070 |; Transcript=Tb927.11.14070:mRNA | gene=Tb927.11.14070 | organism=Trypanosoma_brucei_brucei_TREU927 | gene_product=Repressor of differentiation kinase 1 |; Transcript_product=Repressor of differentiation kinase 1 | location=Tb927_11_v	14	14	14	17.9	17.9	17.9	131.03	0	45.04	6646500000	28	14	14	14	1	0	0	0	11	9	8	0	0	0	11	9	8	0	0	0	11	9	8	1195	0	0
+	4.9988	1.00277e-05	7.27346	154.714	Tb927.11.3220	Tb927.11.3220		mca1				metacaspase	Tb927.11.3220 |; Transcript=Tb927.11.3220:mRNA | gene=Tb927.11.3220 | organism=Trypanosoma_brucei_brucei_TREU927 | gene_product=metacaspase |; Transcript_product=metacaspase | location=Tb927_11_v5.1:914998-916116(-) | protein_length=372 | sequence_SO	15	15	15	50.5	50.5	50.5	40.18	0	226.66	17755000000	117	15	15	15	1	1	3	2	15	13	12	1	3	2	15	13	12	1	3	2	15	13	12	372	3.5	8.6
+	4.65668	2.20453e-05	6.9601	124.509	Tb927.2.5760	Tb927.2.5760	1679;2145	FLAM8				Flagellar Member 8	Tb927.2.5760 |; Transcript=Tb927.2.5760:mRNA | gene=Tb927.2.5760 | organism=Trypanosoma_brucei_brucei_TREU927 | gene_product=Flagellar Member 8 |; Transcript_product=Flagellar Member 8 | location=Tb927_02_v5.1:1034074-1043301(+) | protein_length=3075	90	90	90	56.7	56.7	56.7	330.07	0	323.31	25668000000	346	90	90	90	1	0	0	0	83	79	76	0	0	0	83	79	76	0	0	0	83	79	76	3075	0	0
+	4.67326	2.12197e-05	6.8597	116.138	Tb927.10.14610	Tb927.10.14610						leucine-rich repeat protein (LRRP), putative	Tb927.10.14610 |; Transcript=Tb927.10.14610:mRNA | gene=Tb927.10.14610 | organism=Trypanosoma_brucei_brucei_TREU927 | gene_product=leucine-rich repeat protein (LRRP), putative |; Transcript_product=leucine-rich repeat protein (LRRP), putative | locat	8	8	8	9.5	9.5	9.5	121.48	0	12.582	3159600000	18	8	8	8	1	0	0	2	5	3	4	0	0	2	5	3	4	0	0	2	5	3	4	1103	0	0
+	3.98481	0.00010356	6.84366	114.854	Tb927.7.6060	Tb927.7.6060		GRESAG 4				receptor-type adenylate cyclase GRESAG 4, putative	Tb927.7.6060 |; Transcript=Tb927.7.6060:mRNA | gene=Tb927.7.6060 | organism=Trypanosoma_brucei_brucei_TREU927 | gene_product=receptor-type adenylate cyclase GRESAG 4, putative |; Transcript_product=receptor-type adenylate cyclase GRESAG 4, putative |	53	53	1	46.5	46.5	1.1	139.53	0	323.31	37601000000	303	53	53	1	1	1	2	1	46	45	49	1	2	1	46	45	49	0	0	0	1	1	1	1270	0.6	1.4
+	4.37531	4.21395e-05	6.68906	103.183	Tb927.10.3750	Tb927.10.3750						Endonuclease/Exonuclease/phosphatase family, putative	Tb927.10.3750 |; Transcript=Tb927.10.3750:mRNA | gene=Tb927.10.3750 | organism=Trypanosoma_brucei_brucei_TREU927 | gene_product=Endonuclease/Exonuclease/phosphatase family, putative |; Transcript_product=Endonuclease/Exonuclease/phosphatase family, p	4	4	4	9.8	9.8	9.8	58.818	0	12.515	2845500000	14	4	4	4	1	0	0	0	3	2	3	0	0	0	3	2	3	0	0	0	3	2	3	518	0	0
+	4.83012	1.47871e-05	6.49773	90.3675	Tb927.4.4460	Tb927.4.4460		GRESAG 4.4				adenylyl cyclase	Tb927.4.4460 |; Transcript=Tb927.4.4460:mRNA | gene=Tb927.4.4460 | organism=Trypanosoma_brucei_brucei_TREU927 | gene_product=adenylyl cyclase |; Transcript_product=adenylyl cyclase | location=Tb927_04_v5.1:1191876-1195742(-) | protein_length=1288 | s	31	28	1	26.4	25.3	0.9	144.26	0	197.32	5448100000	83	31	28	1	1	1	2	1	26	26	25	0	0	0	23	23	22	0	0	0	0	1	0	1288	0.5	1.4
+	5.20011	6.30804e-06	6.49566	90.2376	Tb927.6.4000	Tb927.6.4000						peptidase M20/M25/M40, putative	Tb927.6.4000 |; Transcript=Tb927.6.4000:mRNA | gene=Tb927.6.4000 | organism=Trypanosoma_brucei_brucei_TREU927 | gene_product=small glutamine-rich; Tetratricopeptide repeat protein, putative |; Transcript_product=small glutamine-rich; Tetratricopeptide	29	29	29	64.7	64.7	64.7	45.966	0	323.31	29318000000	244	29	29	29	1	4	3	8	25	27	26	4	3	8	25	27	26	4	3	8	25	27	26	416	13.5	8.7
+	4.07127	8.48655e-05	6.36779	82.5841	Tb927.1.2120	Tb927.1.2120	26	CALP1.3				Calpain-like protein CALP1.3	Tb927.1.2120 |; Transcript=Tb927.1.2120:mRNA | gene=Tb927.1.2120 | organism=Trypanosoma_brucei_brucei_TREU927 | gene_product=Calpain-like protein CALP1.3 |; Transcript_product=Calpain-like protein CALP1.3 | location=Tb927_01_v5.1:540718-542916(+) | p	35	35	35	62.3	62.3	62.3	82.62	0	286.43	11468000000	172	35	35	35	1	3	1	3	32	33	33	3	1	3	32	33	33	3	1	3	32	33	33	732	5.1	1.1
+	4.62899	2.34968e-05	6.22172	74.632	Tb927.8.6520	Tb927.8.6520						hypothetical protein, conserved	Tb927.8.6520 |; Transcript=Tb927.8.6520:mRNA | gene=Tb927.8.6520 | organism=Trypanosoma_brucei_brucei_TREU927 | gene_product=hypothetical protein, conserved |; Transcript_product=hypothetical protein, conserved | location=Tb927_08_v5.1:1884528-188577	1	1	1	2.9	2.9	2.9	46.247	0.0005005	3.088	3043400000	12	1	1	1	1	0	0	0	1	1	1	0	0	0	1	1	1	0	0	0	1	1	1	414	0	0
+	5.3579	4.38631e-06	6.11263	69.1966	Tb927.2.3320	Tb927.2.3320	434					65 kDa invariant surface glycoprotein	Tb927.2.3320 |; Transcript=Tb927.2.3320:mRNA | gene=Tb927.2.3320 | organism=Trypanosoma_brucei_brucei_TREU927 | gene_product=65 kDa invariant surface glycoprotein |; Transcript_product=65 kDa invariant surface glycoprotein | location=Tb927_02_v5.1:61	12	12	10	28.8	28.8	24	48.153	0	115.25	3790800000	50	12	12	10	1	1	1	1	10	12	11	1	1	1	10	12	11	1	1	1	9	10	9	437	3.7	3.7
+	2.29573	0.00506142	6.0718	67.2656	Tb927.2.3270	Tb927.2.3270	433					65 kDa invariant surface glycoprotein	Tb927.2.3270 |; Transcript=Tb927.2.3270:mRNA | gene=Tb927.2.3270 | organism=Trypanosoma_brucei_brucei_TREU927 | gene_product=65 kDa invariant surface glycoprotein |; Transcript_product=65 kDa invariant surface glycoprotein | location=Tb927_02_v5.1:59	11	9	1	34.9	30	3	48.383	0	32.819	3899600000	31	11	9	1	1	0	2	1	8	8	9	0	2	1	7	6	7	0	0	0	0	1	0	436	0	3.4
+	4.79034	1.62056e-05	6.06375	66.8916	Tb927.2.3300; Tb927.2.3290; Tb927.2.3280; Tb927.2.3310	Tb927.2.3300; Tb927.2.3290; Tb927.2.3280; Tb927.2.3310	433					65 kDa invariant surface glycoprotein	Tb927.2.3300 |; Transcript=Tb927.2.3300:mRNA | gene=Tb927.2.3300 | organism=Trypanosoma_brucei_brucei_TREU927 | gene_product=65 kDa invariant surface glycoprotein |; Transcript_product=65 kDa invariant surface glycoprotein | location=Tb927_02_v5.1:60	10	2	2	25.9	3.9	3.9	48.199	0	4.3505	1963600000	13	NaN	NaN	NaN	4	1	3	2	8	8	10	1	1	1	2	2	2	1	1	1	2	2	2	436	1.8	5.3
+	5.09323	8.06804e-06	5.96388	62.4176	Tb927.7.6620.2; Tb927.7.6620.1	Tb927.7.6620.2; Tb927.7.6620.1						Probable N6-adenine methyltransferase, putative	Tb927.7.6620.2 |; Transcript=Tb927.7.6620.2:mRNA | gene=Tb927.7.6620 | organism=Trypanosoma_brucei_brucei_TREU927 | gene_product=Probable N6-adenine methyltransferase, putative |; Transcript_product=Probable N6-adenine methyltransferase, putative | l	6	6	6	14.8	14.8	14.8	54.798	0	12.284	1935800000	11	NaN	NaN	NaN	2	0	0	1	3	2	6	0	0	1	3	2	6	0	0	1	3	2	6	493	0	0
+	3.97893	0.000104972	5.91564	60.3652	Tb927.4.4430; Tb927.4.4450; Tb927.6.390; Tb927.6.340; Tb927.6.270	Tb927.4.4430; Tb927.4.4450		GRESAG 4.4				adenylyl cyclase	Tb927.4.4430 |; Transcript=Tb927.4.4430:mRNA | gene=Tb927.4.4430 | organism=Trypanosoma_brucei_brucei_TREU927 | gene_product=adenylyl cyclase |; Transcript_product=adenylyl cyclase | location=Tb927_04_v5.1:1177872-1181603(-) | protein_length=1243 | s	28	2	0	25.3	2.6	0	138.27	0	42.915	1199200000	6	NaN	NaN	NaN	5	1	2	1	24	24	24	0	0	0	1	2	1	0	0	0	0	0	0	1243	0.6	1.4
+	4.8504	1.41124e-05	5.5991	48.4726	Tb927.10.14890; Tb11.v5.0636.1; REV__CON__Q497I4; Tb927.7.4830; Tb11.v5.0165.1	Tb927.10.14890; Tb11.v5.0636.1	294	KIFC1		X		C-terminal motor kinesin, putative	Tb927.10.14890 |; Transcript=Tb927.10.14890:mRNA | gene=Tb927.10.14890 | organism=Trypanosoma_brucei_brucei_TREU927 | gene_product=C-terminal motor kinesin, putative |; Transcript_product=C-terminal motor kinesin, putative | location=Tb927_10_v5.1:36	78	78	78	81	81	81	90.8	0	323.31	677840000000	1558	NaN	NaN	NaN	5	34	35	37	74	72	74	34	35	37	74	72	74	34	35	37	74	72	74	820	47.3	54.1
+	3.51468	0.000305717	5.57433	47.6474	Tb927.9.3490	Tb927.9.3490						hypothetical protein, conserved	Tb927.9.3490 |; Transcript=Tb927.9.3490:mRNA | gene=Tb927.9.3490 | organism=Trypanosoma_brucei_brucei_TREU927 | gene_product=hypothetical protein, conserved |; Transcript_product=hypothetical protein, conserved | location=Tb927_09_v5.1:715452-716222(	14	14	14	55.5	55.5	55.5	29.339	0	121.89	4202300000	51	14	14	14	1	0	0	0	13	14	12	0	0	0	13	14	12	0	0	0	13	14	12	256	0	0
+	4.283	5.21193e-05	5.53161	46.2574	Tb927.2.4530	Tb927.2.4530	24;47					hypothetical protein, conserved	Tb927.2.4530 |; Transcript=Tb927.2.4530:mRNA | gene=Tb927.2.4530 | organism=Trypanosoma_brucei_brucei_TREU927 | gene_product=hypothetical protein, conserved |; Transcript_product=hypothetical protein, conserved | location=Tb927_02_v5.1:806089-806802(	15	15	15	56.1	56.1	56.1	25.526	0	154.3	5199500000	53	15	15	15	1	0	1	0	15	14	13	0	1	0	15	14	13	0	1	0	15	14	13	237	0	5.5
+	3.52291	0.000299977	5.51807	45.8254	Tb927.11.6220	Tb927.11.6220		PAT7				Palmitoyl acyltransferase 7	Tb927.11.6220 |; Transcript=Tb927.11.6220:mRNA | gene=Tb927.11.6220 | organism=Trypanosoma_brucei_brucei_TREU927 | gene_product=Palmitoyl acyltransferase 7 |; Transcript_product=Palmitoyl acyltransferase 7 | location=Tb927_11_v5.1:1749250-1750986(-)	15	15	15	42.6	42.6	42.6	62.956	0	133.8	3467800000	69	15	15	15	1	0	0	0	14	13	14	0	0	0	14	13	14	0	0	0	14	13	14	578	0	0
+	3.4909	0.000322925	5.40605	42.4016	Tb927.1.750	Tb927.1.750						Metal-binding domain-containing protein	Tb927.1.750 |; Transcript=Tb927.1.750:mRNA | gene=Tb927.1.750 | organism=Trypanosoma_brucei_brucei_TREU927 | gene_product=Metal-binding domain-containing protein |; Transcript_product=Metal-binding domain-containing protein | location=Tb927_01_v5.1:2	6	6	6	25.3	25.3	25.3	132.69	0	18.489	1344500000	13	6	6	6	1	0	1	1	5	4	1	0	1	1	5	4	1	0	1	1	5	4	1	1215	0	19.6
+	3.87735	0.000132633	5.39395	42.0476	Tb927.4.2740	Tb927.4.2740	97;102;107;115			X		p25-alpha, putative	Tb927.4.2740 |; Transcript=Tb927.4.2740:mRNA | gene=Tb927.4.2740 | organism=Trypanosoma_brucei_brucei_TREU927 | gene_product=p25-alpha, putative |; Transcript_product=p25-alpha, putative | location=Tb927_04_v5.1:723054-723506(+) | protein_length=150	14	14	14	82.7	82.7	82.7	16.327	0	179.46	9747400000	70	14	14	14	1	4	5	5	14	14	14	4	5	5	14	14	14	4	5	5	14	14	14	150	30.7	38
+	4.76965	1.69961e-05	5.37863	41.6034	Tb927.6.400	Tb927.6.400						reticulon domain protein	Tb927.6.400 |; Transcript=Tb927.6.400:mRNA | gene=Tb927.6.400 | organism=Trypanosoma_brucei_brucei_TREU927 | gene_product=peptidase M20/M25/M40, putative |; Transcript_product=peptidase M20/M25/M40, putative | location=Tb927_06_v5.1:190663-192090(+)	25	25	24	74.1	74.1	72.4	52.185	0	184.18	7288800000	129	25	25	24	1	4	4	6	20	21	21	4	4	6	20	21	21	4	4	6	19	20	21	475	11.2	12.2
+	2.84704	0.0014222	5.36673	41.2616	Tb927.11.4420	Tb927.11.4420						hypothetical protein, conserved	Tb927.11.4420 |; Transcript=Tb927.11.4420:mRNA | gene=Tb927.11.4420 | organism=Trypanosoma_brucei_brucei_TREU927 | gene_product=hypothetical protein, conserved |; Transcript_product=hypothetical protein, conserved | location=Tb927_11_v5.1:1280598-128	21	21	21	49.3	49.3	49.3	59.291	0	153	3243300000	64	21	21	21	1	0	2	2	17	18	16	0	2	2	17	18	16	0	2	2	17	18	16	529	0	4
+	5.22826	5.91214e-06	5.3382	40.4538	Tb927.8.7950	Tb927.8.7950		FLAM4				Flagellar Member 4	Tb927.8.7950 |; Transcript=Tb927.8.7950:mRNA | gene=Tb927.8.7950 | organism=Trypanosoma_brucei_brucei_TREU927 | gene_product=Flagellar Member 4 |; Transcript_product=Flagellar Member 4 | location=Tb927_08_v5.1:2338138-2343381(+) | protein_length=1747	14	14	14	13.8	13.8	13.8	191.21	0	46.297	1084000000	28	14	14	14	1	0	0	0	9	10	9	0	0	0	9	10	9	0	0	0	9	10	9	1747	0	0
+	5.91209	1.22436e-06	5.33538	40.3746	Tb927.8.1320	Tb927.8.1320	152					hypothetical protein, conserved	Tb927.8.1320 |; Transcript=Tb927.8.1320:mRNA | gene=Tb927.8.1320 | organism=Trypanosoma_brucei_brucei_TREU927 | gene_product=hypothetical protein, conserved |; Transcript_product=hypothetical protein, conserved | location=Tb927_08_v5.1:426876-427598(	11	11	11	47.9	47.9	47.9	27.16	0	168.7	2284600000	31	11	11	11	1	0	0	0	6	8	10	0	0	0	6	8	10	0	0	0	6	8	10	240	0	0
+	4.35179	4.44849e-05	5.29499	39.2601	Tb927.7.510; Tb11.v5.0890.1	Tb927.7.510; Tb11.v5.0890.1	76					hypothetical protein, conserved	Tb927.7.510 |; Transcript=Tb927.7.510:mRNA | gene=Tb927.7.510 | organism=Trypanosoma_brucei_brucei_TREU927 | gene_product=hypothetical protein, conserved |; Transcript_product=hypothetical protein, conserved | location=Tb927_07_v5.1:99076-100146(-) |	14	14	14	52.2	52.2	52.2	39.995	0	60.692	2719800000	44	NaN	NaN	NaN	2	0	0	1	12	10	11	0	0	1	12	10	11	0	0	1	12	10	11	356	0	0
+	3.46514	0.000342654	5.22041	37.282	Tb927.11.2630	Tb927.11.2630						diphthamide biosynthesis enzyme Dph1/Dph2 domain containing protein, putative	Tb927.11.2630 |; Transcript=Tb927.11.2630:mRNA | gene=Tb927.11.2630 | organism=Trypanosoma_brucei_brucei_TREU927 | gene_product=diphthamide biosynthesis enzyme Dph1/Dph2 domain containing protein, putative |; Transcript_product=diphthamide biosynthes	3	3	3	5.8	5.8	5.8	72.225	0	4.5598	3305400000	20	3	3	3	1	1	1	1	3	2	2	1	1	1	3	2	2	1	1	1	3	2	2	657	1.2	1.2
+	4.12273	7.53825e-05	5.07905	33.8022	Tb927.4.4470; Tb11.v5.0864.1	Tb927.4.4470		GRESAG 4.4				adenylyl cyclase	Tb927.4.4470 |; Transcript=Tb927.4.4470:mRNA | gene=Tb927.4.4470 | organism=Trypanosoma_brucei_brucei_TREU927 | gene_product=adenylyl cyclase |; Transcript_product=adenylyl cyclase | location=Tb927_04_v5.1:1196301-1200116(-) | protein_length=1271 | s	29	4	4	25.8	5	5	141.96	0	69.983	2655400000	26	NaN	NaN	NaN	2	1	2	1	25	26	25	0	0	0	4	4	4	0	0	0	4	4	4	1271	0.6	1.4
+	5.0426	9.06568e-06	5.03309	32.7424	Tb927.1.3110	Tb927.1.3110			X			soluble N-ethylmaleimide sensitive factor (NSF) attachment protein, putative	Tb927.1.3110 |; Transcript=Tb927.1.3110:mRNA | gene=Tb927.1.3110 | organism=Trypanosoma_brucei_brucei_TREU927 | gene_product=soluble N-ethylmaleimide sensitive factor (NSF) attachment protein, putative |; Transcript_product=soluble N-ethylmaleimide s	15	15	15	58.4	58.4	58.4	32.136	0	261.39	4714600000	65	15	15	15	1	0	2	1	13	14	15	0	2	1	13	14	15	0	2	1	13	14	15	281	0	6.4
+	3.18626	0.000651241	4.96656	31.2667	Tb927.11.840.1; Tb927.11.840.2	Tb927.11.840.1; Tb927.11.840.2	100	FTP				sodium/hydrogen exchanger, putative	Tb927.11.840.1 |; Transcript=Tb927.11.840.1 | gene=Tb927.11.840 | organism=Trypanosoma_brucei_brucei_TREU927 | gene_product=sodium/hydrogen exchanger, putative |; Transcript_product=sodium/hydrogen exchanger, putative | location=Tb927_11_v5.1:214238-21651	20	20	20	30.8	30.8	30.8	81.676	0	79.822	2771500000	54	NaN	NaN	NaN	2	0	1	0	16	15	17	0	1	0	16	15	17	0	1	0	16	15	17	759	0	1.3
+	3.73775	0.000182917	4.93367	30.5621	Tb927.9.2650	Tb927.9.2650		POMP2				Present in the outer mitochondrial membrane proteome 2	Tb927.9.2650 |; Transcript=Tb927.9.2650:mRNA | gene=Tb927.9.2650 | organism=Trypanosoma_brucei_brucei_TREU927 | gene_product=Present in; The outer mitochondrial membrane proteome 2 |; Transcript_product=Present in; The outer mitochondrial membrane prot	11	11	11	29.7	29.7	29.7	66.517	0	60.848	1392600000	28	11	11	11	1	0	0	0	10	9	6	0	0	0	10	9	6	0	0	0	10	9	6	606	0	0
+	5.38968	4.07679e-06	4.90822	30.0276	Tb927.7.6050; Tb927.5.650	Tb927.7.6050	1266	GRESAG 4				receptor-type adenylate cyclase GRESAG 4, putative	Tb927.7.6050 |; Transcript=Tb927.7.6050:mRNA | gene=Tb927.7.6050 | organism=Trypanosoma_brucei_brucei_TREU927 | gene_product=receptor-type adenylate cyclase GRESAG 4, putative |; Transcript_product=receptor-type adenylate cyclase GRESAG 4, putative |	53	12	10	46.7	12.1	9.8	140.22	0	151.01	2100200000	30	NaN	NaN	NaN	2	1	2	1	47	44	46	0	0	0	10	8	9	0	0	0	9	6	7	1269	0.6	1.4
+	2.41327	0.00386129	4.84633	28.7667	Tb927.5.310; Tb11.v5.0208.1	Tb927.5.310; Tb11.v5.0208.1	406					invariant surface glycoprotein, putative	Tb927.5.310 |; Transcript=Tb927.5.310:mRNA | gene=Tb927.5.310 | organism=Trypanosoma_brucei_brucei_TREU927 | gene_product=invariant surface glycoprotein, putative |; Transcript_product=invariant surface glycoprotein, putative | location=Tb927_05_v5.1	7	7	4	17.4	17.4	10.8	44.533	0	93.485	2849800000	29	NaN	NaN	NaN	2	1	1	2	6	5	6	1	1	2	6	5	6	0	0	1	3	3	4	407	4.4	4.4
+	3.20199	0.00062807	4.82308	28.3068	Tb927.6.1520	Tb927.6.1520		AQP1		X		Aquaglyceroporin 1	Tb927.6.1520 |; Transcript=Tb927.6.1520:mRNA | gene=Tb927.6.1520 | organism=Trypanosoma_brucei_brucei_TREU927 | gene_product=Aquaglyceroporin 1 |; Transcript_product=Aquaglyceroporin 1 | location=Tb927_06_v5.1:532496-533461(-) | protein_length=321 |	6	6	6	29.6	29.6	29.6	35.066	0	207.6	2191300000	53	6	6	6	1	1	1	1	6	6	6	1	1	1	6	6	6	1	1	1	6	6	6	321	8.1	8.1
+	4.21174	6.14132e-05	4.81179	28.0862	Tb927.7.5960	Tb927.7.5960		PAD4				protein associated with differentiation 4, putative	Tb927.7.5960 |; Transcript=Tb927.7.5960:mRNA | gene=Tb927.7.5960 | organism=Trypanosoma_brucei_brucei_TREU927 | gene_product=protein associated with differentiation 4, putative |; Transcript_product=protein associated with differentiation 4, putative	6	6	2	10.2	10.2	2.8	66.375	0	57.668	1560800000	23	6	6	2	1	0	0	1	5	6	6	0	0	1	5	6	6	0	0	0	2	2	2	598	0	0
+	2.5484	0.00282881	4.77215	27.3251	Tb927.5.309b; Tb11.v5.0216.1	Tb927.5.309b; Tb11.v5.0216.1						invariant surface glycoprotein, putative	Tb927.5.309b |; Transcript=Tb927.5.309b:mRNA | gene=Tb927.5.309b | organism=Trypanosoma_brucei_brucei_TREU927 | gene_product=invariant surface glycoprotein, putative |; Transcript_product=invariant surface glycoprotein, putative | location=Tb927_05_v	6	3	3	15.5	8.7	8.7	43.143	0	23.2	1561800000	18	NaN	NaN	NaN	2	2	2	3	5	5	4	1	1	2	2	3	2	1	1	2	2	3	2	393	7.4	7.4
+	4.80441	1.5689e-05	4.60865	24.3972	Tb927.11.2750	Tb927.11.2750	428	POMP12				Present in the outer mitochondrial membrane proteome 12	Tb927.11.2750 |; Transcript=Tb927.11.2750:mRNA | gene=Tb927.11.2750 | organism=Trypanosoma_brucei_brucei_TREU927 | gene_product=Present in; The outer mitochondrial membrane proteome 12 |; Transcript_product=Present in; The outer mitochondrial membrane	15	15	15	59.8	59.8	59.8	52.991	0	106.77	2834700000	58	15	15	15	1	3	2	5	14	14	14	3	2	5	14	14	14	3	2	5	14	14	14	473	27.9	27.9
+	2.98036	0.00104626	4.60514	24.338	Tb927.10.3340; Tb11.v5.1022.1	Tb927.10.3340; Tb11.v5.1022.1						CMGC/MAPK protein kinase, putative	Tb927.10.3340 |; Transcript=Tb927.10.3340:mRNA | gene=Tb927.10.3340 | organism=Trypanosoma_brucei_brucei_TREU927 | gene_product=CMGC/MAPK protein kinase, putative |; Transcript_product=CMGC/MAPK protein kinase, putative | location=Tb927_10_v5.1:85942	26	26	26	42.1	42.1	42.1	98.706	0	152.72	3527400000	69	NaN	NaN	NaN	2	0	0	0	21	20	20	0	0	0	21	20	20	0	0	0	21	20	20	891	0	0
+	4.37332	4.23333e-05	4.5851	24.0023	Tb927.9.2075	Tb927.9.2075						hypothetical protein	Tb927.9.2075 |; Transcript=Tb927.9.2075:mRNA | gene=Tb927.9.2075 | organism=Trypanosoma_brucei_brucei_TREU927 | gene_product=hypothetical protein |; Transcript_product=hypothetical protein | location=Tb927_09_v5.1:468519-477050(-) | protein_length=28	30	30	30	16.5	16.5	16.5	302.5	0	149.23	2974200000	82	30	30	30	1	0	0	0	25	25	19	0	0	0	25	25	19	0	0	0	25	25	19	2843	0	0
+	3.41663	0.000383147	4.57332	23.807	Tb927.8.8280	Tb927.8.8280	249					hypothetical protein, conserved	Tb927.8.8280 |; Transcript=Tb927.8.8280:mRNA | gene=Tb927.8.8280 | organism=Trypanosoma_brucei_brucei_TREU927 | gene_product=hypothetical protein, conserved |; Transcript_product=hypothetical protein, conserved | location=Tb927_08_v5.1:2451686-245247	11	11	11	46.9	46.9	46.9	30.098	0	54.79	2420900000	46	11	11	11	1	3	2	3	10	10	10	3	2	3	10	10	10	3	2	3	10	10	10	262	11.5	8
+	3.3209	0.000477637	4.56657	23.6959	Tb927.11.9730; Tb927.10.12680	Tb927.11.9730; Tb927.10.12680					X	60S ribosomal protein L34, putative	Tb927.11.9730 |; Transcript=Tb927.11.9730:mRNA | gene=Tb927.11.9730 | organism=Trypanosoma_brucei_brucei_TREU927 | gene_product=60S ribosomal protein L34, putative |; Transcript_product=60S ribosomal protein L34, putative | location=Tb927_11_v5.1:263	4	4	4	21.8	21.8	21.8	19.336	0	31.307	1126900000	17	NaN	NaN	NaN	2	1	2	1	4	3	4	1	2	1	4	3	4	1	2	1	4	3	4	170	4.7	14.1
+	4.30581	4.94526e-05	4.54186	23.2936	Tb927.4.2380	Tb927.4.2380	6					sarcoplasmic reticulum glycoprotein, putative	Tb927.4.2380 |; Transcript=Tb927.4.2380:mRNA | gene=Tb927.4.2380 | organism=Trypanosoma_brucei_brucei_TREU927 | gene_product=sarcoplasmic reticulum glycoprotein, putative |; Transcript_product=sarcoplasmic reticulum glycoprotein, putative | location=	21	21	21	37	37	37	70.735	0	124.75	3139000000	66	21	21	21	1	0	0	0	20	19	17	0	0	0	20	19	17	0	0	0	20	19	17	624	0	0
+	2.84925	0.00141496	4.49419	22.5365	Tb927.8.5140	Tb927.8.5140						diacylglycerol kinase, putative	Tb927.8.5140 |; Transcript=Tb927.8.5140:mRNA | gene=Tb927.8.5140 | organism=Trypanosoma_brucei_brucei_TREU927 | gene_product=diacylglycerol kinase, putative |; Transcript_product=diacylglycerol kinase, putative | location=Tb927_08_v5.1:1532194-153392	19	19	19	53	53	53	62.699	0	167.08	3265700000	68	19	19	19	1	1	1	1	15	15	17	1	1	1	15	15	17	1	1	1	15	15	17	575	2.3	2.3
+	4.84724	1.42153e-05	4.44694	21.8103	Tb927.11.14870	Tb927.11.14870						NAD+ synthase, putative	Tb927.11.14870 |; Transcript=Tb927.11.14870:mRNA | gene=Tb927.11.14870 | organism=Trypanosoma_brucei_brucei_TREU927 | gene_product=NAD+ synthase, putative |; Transcript_product=NAD+ synthase, putative | location=Tb927_11_v5.1:3949222-3950106(-) | pro	8	8	8	42.2	42.2	42.2	32.916	0	82.346	1049900000	17	8	8	8	1	0	0	0	7	5	4	0	0	0	7	5	4	0	0	0	7	5	4	294	0	0
+	4.03429	9.2409e-05	4.44662	21.8055	Tb927.3.3620	Tb927.3.3620						SUMO-interacting motif-containing protein	Tb927.3.3620 |; Transcript=Tb927.3.3620:mRNA | gene=Tb927.3.3620 | organism=Trypanosoma_brucei_brucei_TREU927 | gene_product=SUMO-interacting motif-containing protein |; Transcript_product=SUMO-interacting motif-containing protein | location=Tb927_03	6	6	6	41	41	41	17.953	0	54.232	1727000000	29	6	6	6	1	0	0	0	6	6	5	0	0	0	6	6	5	0	0	0	6	6	5	156	0	0
+	2.77939	0.00166192	4.35621	20.481	Tb11.v5.0731.1	Tb11.v5.0731.1						65 kDa invariant surface glycoprotein, putative	Tb11.v5.0731.1 |; Transcript=Tb11.v5.0731.1 | gene=Tb11.v5.0731 | organism=Trypanosoma_brucei_brucei_TREU927 | gene_product=65 kDa invariant surface glycoprotein, putative |; Transcript_product=65 kDa invariant surface glycoprotein, putative | location=Tb	10	4	4	34.2	13.3	13.3	47.627	0	14.81	2512000000	27	10	4	4	1	1	4	3	9	7	8	1	2	2	4	3	3	1	2	2	4	3	3	430	2.8	9.8
+	3.52475	0.000298708	4.28865	19.5439	Tb927.4.4790	Tb927.4.4790						hypothetical protein, conserved	Tb927.4.4790 |; Transcript=Tb927.4.4790:mRNA | gene=Tb927.4.4790 | organism=Trypanosoma_brucei_brucei_TREU927 | gene_product=hypothetical protein, conserved |; Transcript_product=hypothetical protein, conserved | location=Tb927_04_v5.1:1313454-131414	7	7	7	53.5	53.5	53.5	25.244	0	117.85	1666300000	27	7	7	7	1	0	0	0	6	6	6	0	0	0	6	6	6	0	0	0	6	6	6	228	0	0
+	3.34659	0.000450205	4.22524	18.7035	Tb927.9.13030	Tb927.9.13030	237					QA-SNARE protein putative	Tb927.9.13030 |; Transcript=Tb927.9.13030:mRNA | gene=Tb927.9.13030 | organism=Trypanosoma_brucei_brucei_TREU927 | gene_product=QA-SNARE protein putative |; Transcript_product=QA-SNARE protein putative | location=Tb927_09_v5.1:2058793-2059710(+) | pr	13	13	13	48.5	48.5	48.5	35.982	0	62.38	1343400000	36	13	13	13	1	0	2	2	10	11	10	0	2	2	10	11	10	0	2	2	10	11	10	305	0	6.2
+	0.977059	0.105424	4.21185	18.5308	Tb927.8.5460; Tb11.v5.0797.1; Tb927.8.5465; Tb927.8.5440; Tb11.v5.0798.1; Tb927.8.5470	Tb927.8.5460; Tb11.v5.0797.1; Tb927.8.5465; Tb927.8.5440; Tb11.v5.0798.1	109	Tb-44			X	Flagellar calcium-binding 44 kDa protein	Tb927.8.5460 |; Transcript=Tb927.8.5460:mRNA | gene=Tb927.8.5460 | organism=Trypanosoma_brucei_brucei_TREU927 | gene_product=Flagellar calcium-binding 44 kDa protein |; Transcript_product=Flagellar calcium-binding 44 kDa protein | location=Tb927_08_v	10	10	10	26.5	26.5	26.5	45.718	0	144.89	6461700000	68	NaN	NaN	NaN	6	1	3	5	10	9	9	1	3	5	10	9	9	1	3	5	10	9	9	407	3.4	13.3
+	3.67648	0.000210631	4.11755	17.3582	Tb927.10.6840	Tb927.10.6840						hypothetical protein, conserved	Tb927.10.6840 |; Transcript=Tb927.10.6840:mRNA | gene=Tb927.10.6840 | organism=Trypanosoma_brucei_brucei_TREU927 | gene_product=hypothetical protein, conserved |; Transcript_product=hypothetical protein, conserved | location=Tb927_10_v5.1:1722287-172	9	9	9	42	42	42	34.255	0	38.662	1053600000	27	9	9	9	1	1	1	1	7	7	8	1	1	1	7	7	8	1	1	1	7	7	8	295	3.1	3.1
+	5.07893	8.33817e-06	4.07846	16.8943	Tb927.11.12240	Tb927.11.12240	659					cysteine peptidase, Clan CA, family C19, putative	Tb927.11.12240 |; Transcript=Tb927.11.12240:mRNA | gene=Tb927.11.12240 | organism=Trypanosoma_brucei_brucei_TREU927 | gene_product=cysteine peptidase, Clan CA, family C19, putative |; Transcript_product=cysteine peptidase, Clan CA, family C19, putati	24	24	24	38.5	38.5	38.5	89.061	0	168.77	2307200000	69	24	24	24	1	0	0	0	22	20	16	0	0	0	22	20	16	0	0	0	22	20	16	790	0	0
+	3.21149	0.000614482	4.04877	16.5501	Tb927.5.3560	Tb927.5.3560		VAMP7B				vesicle-associated membrane protein, putative	Tb927.5.3560 |; Transcript=Tb927.5.3560:mRNA | gene=Tb927.5.3560 | organism=Trypanosoma_brucei_brucei_TREU927 | gene_product=vesicle-associated membrane protein, putative |; Transcript_product=vesicle-associated membrane protein, putative | location=	10	10	10	61.6	61.6	61.6	24.402	0	141.94	3088200000	53	10	10	10	1	3	4	2	10	9	9	3	4	2	10	9	9	3	4	2	10	9	9	216	20.4	30.6
+	1.58451	0.026031	4.04711	16.5311	Tb927.11.5840	Tb927.11.5840	25	EIF1				Protein translation factor SUI1 homolog, putative	Tb927.11.5840 |; Transcript=Tb927.11.5840:mRNA | gene=Tb927.11.5840 | organism=Trypanosoma_brucei_brucei_TREU927 | gene_product=Protein; Translation factor SUI1 homolog, putative |; Transcript_product=Protein; Translation factor SUI1 homolog, putative	6	6	6	59.6	59.6	59.6	12.738	0	86.81	1011000000	22	6	6	6	1	1	1	2	5	6	6	1	1	2	5	6	6	1	1	2	5	6	6	109	9.2	9.2
+	3.20838	0.0006189	4.03114	16.3491	Tb927.10.16190; Tb927.11.17040; Tb927.10.15990	Tb927.10.16190; Tb927.11.17040		ACP1/2				procyclic-enriched flagellar receptor adenylate cyclase 2	Tb927.10.16190 |; Transcript=Tb927.10.16190:mRNA | gene=Tb927.10.16190 | organism=Trypanosoma_brucei_brucei_TREU927 | gene_product=procyclic-enriched flagellar receptor adenylate cyclase 2 |; Transcript_product=procyclic-enriched flagellar receptor a	5	5	5	4.2	4.2	4.2	137.9	0	4.4058	495410000	11	NaN	NaN	NaN	3	0	0	1	4	3	3	0	0	1	4	3	3	0	0	1	4	3	3	1254	0	0
+	4.81789	1.52092e-05	4.01289	16.1436	Tb927.1.3200	Tb927.1.3200	169	SGT1		X		Suppressor of G2 allele of SKP1, putative	Tb927.1.3200 |; Transcript=Tb927.1.3200:mRNA | gene=Tb927.1.3200 | organism=Trypanosoma_brucei_brucei_TREU927 | gene_product=Suppressor of G2 allele of SKP1, putative |; Transcript_product=Suppressor of G2 allele of SKP1, putative | location=Tb927_01	12	12	12	76	76	76	24.493	0	275.33	10758000000	111	12	12	12	1	3	4	5	12	11	10	3	4	5	12	11	10	3	4	5	12	11	10	221	19.5	27.6
+	3.54792	0.000283194	3.91512	15.0858	Tb927.11.14880	Tb927.11.14880		PFC9			X	Paraflagellar Rod Proteome Component 9, putative	Tb927.11.14880 |; Transcript=Tb927.11.14880:mRNA | gene=Tb927.11.14880 | organism=Trypanosoma_brucei_brucei_TREU927 | gene_product=Paraflagellar Rod Proteome Component 9, putative |; Transcript_product=Paraflagellar Rod Proteome Component 9, putative	6	6	6	24.8	24.8	24.8	41.086	0	44.191	742260000	11	6	6	6	1	0	0	0	6	3	5	0	0	0	6	3	5	0	0	0	6	3	5	371	0	0
+	3.23672	0.000579799	3.8855	14.7792	Tb927.9.8350	Tb927.9.8350		FAZ27				Flagellum attachment zone protein 27	Tb927.9.8350 |; Transcript=Tb927.9.8350:mRNA | gene=Tb927.9.8350 | organism=Trypanosoma_brucei_brucei_TREU927 | gene_product=Flagellum attachment zone protein 27 |; Transcript_product=Flagellum attachment zone protein 27 | location=Tb927_09_v5.1:1362	11	11	11	21.9	21.9	21.9	66.853	0	56.821	1264000000	28	11	11	11	1	1	0	1	10	8	9	1	0	1	10	8	9	1	0	1	10	8	9	604	2.5	0
+	3.99003	0.000102322	3.87767	14.6992	Tb927.5.2820	Tb927.5.2820		NEK6				Serine/threonine-protein kinase NEK6, putative	Tb927.5.2820 |; Transcript=Tb927.5.2820:mRNA | gene=Tb927.5.2820 | organism=Trypanosoma_brucei_brucei_TREU927 | gene_product=Serine/threonine-protein kinase NEK6, putative |; Transcript_product=Serine/threonine-protein kinase NEK6, putative | locatio	27	27	27	35	35	35	111.62	0	191.13	2156900000	78	27	27	27	1	0	0	0	23	21	21	0	0	0	23	21	21	0	0	0	23	21	21	1030	0	0
+	4.20039	6.30386e-05	3.86689	14.5898	Tb927.11.9260	Tb927.11.9260	362					hypothetical protein, conserved	Tb927.11.9260 |; Transcript=Tb927.11.9260:mRNA | gene=Tb927.11.9260 | organism=Trypanosoma_brucei_brucei_TREU927 | gene_product=hypothetical protein, conserved |; Transcript_product=hypothetical protein, conserved | location=Tb927_11_v5.1:2542619-254	9	9	9	24.6	24.6	24.6	45.428	0	53.27	749820000	16	9	9	9	1	0	0	0	8	8	6	0	0	0	8	8	6	0	0	0	8	8	6	414	0	0
+	4.0123	9.72065e-05	3.86254	14.5459	Tb927.6.930	Tb927.6.930		MCA3				metacaspase MCA3	Tb927.6.930 |; Transcript=Tb927.6.930:mRNA | gene=Tb927.6.930 | organism=Trypanosoma_brucei_brucei_TREU927 | gene_product=metacaspase MCA3 |; Transcript_product=metacaspase MCA3 | location=Tb927_06_v5.1:397321-398394(-) | protein_length=357 | sequenc	10	10	2	37.3	37.3	15.4	38.738	0	65.993	1206900000	29	10	10	2	1	0	0	0	8	9	8	0	0	0	8	9	8	0	0	0	2	2	2	357	0	0
+	0.971445	0.106796	3.83052	14.2266	Tb927.7.5020; Tb927.7.5000; Tb11.v5.0182.1; Tb11.v5.0181.1	Tb927.7.5020; Tb927.7.5000; Tb11.v5.0182.1; Tb11.v5.0181.1					X	60S ribosomal protein L19, putative	Tb927.7.5020 |; Transcript=Tb927.7.5020:mRNA | gene=Tb927.7.5020 | organism=Trypanosoma_brucei_brucei_TREU927 | gene_product=60S ribosomal protein L19, putative |; Transcript_product=60S ribosomal protein L19, putative | location=Tb927_07_v5.1:132559	6	6	6	17.7	17.7	17.7	29.408	0	25.687	4834900000	24	NaN	NaN	NaN	4	1	3	2	5	4	4	1	3	2	5	4	4	1	3	2	5	4	4	260	4.6	11.5
+	2.4475	0.00356861	3.81115	14.0369	Tb927.8.3470	Tb927.8.3470						Vesicle transport v-SNARE protein N-terminus, putative	Tb927.8.3470 |; Transcript=Tb927.8.3470:mRNA | gene=Tb927.8.3470 | organism=Trypanosoma_brucei_brucei_TREU927 | gene_product=Vesicle; Transport v-SNARE protein N-terminus, putative |; Transcript_product=Vesicle; Transport v-SNARE protein N-terminus, pu	8	8	8	45.3	45.3	45.3	26.369	0	27.639	464830000	16	8	8	8	1	1	0	0	3	5	7	1	0	0	3	5	7	1	0	0	3	5	7	234	6.8	0
+	3.80276	0.000157487	3.77012	13.6433	Tb927.2.6220; Tb927.2.6320; Tb927.2.6240; Tb927.2.6200; Tb927.2.6280	Tb927.2.6220; Tb927.2.6320		TbNT4				adenosine transporter 2, putative	Tb927.2.6220 |; Transcript=Tb927.2.6220:mRNA | gene=Tb927.2.6220 | organism=Trypanosoma_brucei_brucei_TREU927 | gene_product=adenosine; Transporter 2, putative |; Transcript_product=adenosine; Transporter 2, putative | location=Tb927_02_v5.1:1128353-11	3	3	3	7.1	7.1	7.1	51.226	0	11.661	398240000	11	NaN	NaN	NaN	5	2	1	1	3	2	2	2	1	1	3	2	2	2	1	1	3	2	2	462	4.3	2.4
+	3.41076	0.000388361	3.75267	13.4793	Tb927.11.1960	Tb927.11.1960						leucine-rich repeat protein (LRRP), putative	Tb927.11.1960 |; Transcript=Tb927.11.1960:mRNA | gene=Tb927.11.1960 | organism=Trypanosoma_brucei_brucei_TREU927 | gene_product=leucine-rich repeat protein (LRRP), putative |; Transcript_product=leucine-rich repeat protein (LRRP), putative | location	11	11	11	57.9	57.9	57.9	42.608	0	79.362	508100000	26	11	11	11	1	0	0	2	6	10	7	0	0	2	6	10	7	0	0	2	6	10	7	392	0	0
+	4.12017	7.58276e-05	3.72802	13.2509	Tb927.1.5000	Tb927.1.5000						hypothetical protein, conserved	Tb927.1.5000 |; Transcript=Tb927.1.5000:mRNA | gene=Tb927.1.5000 | organism=Trypanosoma_brucei_brucei_TREU927 | gene_product=hypothetical protein, conserved |; Transcript_product=hypothetical protein, conserved | location=Tb927_01_v5.1:1004308-100512	6	6	6	34.7	34.7	34.7	30.458	0	95.308	536830000	23	6	6	6	1	1	0	1	6	6	6	1	0	1	6	6	6	1	0	1	6	6	6	271	7	0
+	4.43645	3.66056e-05	3.65862	12.6286	Tb927.5.930; Tb11.v5.0613.1	Tb927.5.930; Tb11.v5.0613.1		FRDg	X		X	NADH-dependent fumarate reductase	Tb927.5.930 |; Transcript=Tb927.5.930:mRNA | gene=Tb927.5.930 | organism=Trypanosoma_brucei_brucei_TREU927 | gene_product=NADH-dependent fumarate reductase |; Transcript_product=NADH-dependent fumarate reductase | location=Tb927_05_v5.1:366462-369890	26	26	9	36	36	12	123.69	0	188.46	2730400000	61	NaN	NaN	NaN	2	0	0	1	19	15	20	0	0	1	19	15	20	0	0	0	6	6	6	1142	0	0
+	3.7009	0.000199114	3.65384	12.5868	Tb927.9.2520; Tb11.v5.0868.1	Tb927.9.2520; Tb11.v5.0868.1		GB4				microtubule-associated protein	Tb927.9.2520 |; Transcript=Tb927.9.2520:mRNA | gene=Tb927.9.2520 | organism=Trypanosoma_brucei_brucei_TREU927 | gene_product=microtubule-associated protein |; Transcript_product=microtubule-associated protein | location=Tb927_09_v5.1:534345-558989(-)	6	6	6	24.9	24.9	24.9	928.36	0	11.212	253290000	9	NaN	NaN	NaN	2	0	0	0	4	4	4	0	0	0	4	4	4	0	0	0	4	4	4	8214	0	0
+	2.91759	0.00120896	3.63644	12.4359	Tb927.3.690	Tb927.3.690						CMGC/RCK protein kinase, putative	Tb927.3.690 |; Transcript=Tb927.3.690:mRNA | gene=Tb927.3.690 | organism=Trypanosoma_brucei_brucei_TREU927 | gene_product=CMGC/RCK protein kinase, putative |; Transcript_product=CMGC/RCK protein kinase, putative | location=Tb927_03_v5.1:168911-170662	10	10	10	25.4	25.4	25.4	63.827	0	28.858	399450000	24	10	10	10	1	0	0	0	10	7	7	0	0	0	10	7	7	0	0	0	10	7	7	583	0	0
+	5.13864	7.26702e-06	3.63253	12.4022	Tb927.7.5950; Tb927.7.5940; Tb927.7.5980	Tb927.7.5950; Tb927.7.5940; Tb927.7.5980		PAD3	X			protein associated with differentiation 3, putative	Tb927.7.5950 |; Transcript=Tb927.7.5950:mRNA | gene=Tb927.7.5950 | organism=Trypanosoma_brucei_brucei_TREU927 | gene_product=protein associated with differentiation 3, putative |; Transcript_product=protein associated with differentiation 3, putative	6	2	1	13.4	5.9	3.7	65.344	0	6.9036	275140000	6	NaN	NaN	NaN	3	0	0	1	4	6	6	0	0	0	1	2	2	0	0	0	0	1	1	590	0	0
+	1.67921	0.0209308	3.60043	12.1293	Tb927.3.5060	Tb927.3.5060					X	Ankyrin repeats (many copies)/Ankyrin repeats (3 copies), putative	Tb927.3.5060 |; Transcript=Tb927.3.5060:mRNA | gene=Tb927.3.5060 | organism=Trypanosoma_brucei_brucei_TREU927 | gene_product=Ankyrin repeats (many copies)/Ankyrin repeats (3 copies), putative |; Transcript_product=Ankyrin repeats (many copies)/Ankyri	15	15	15	42.7	42.7	42.7	39.126	0	79.728	1532800000	48	15	15	15	1	1	0	5	13	13	12	1	0	5	13	13	12	1	0	5	13	13	12	347	3.7	0
+	3.90322	0.000124962	3.59107	12.0509	Tb927.10.8440; Tb11.v5.0330.1; Tb927.10.8480; Tb11.v5.0307.1; Tb11.v5.0308.1; Tb11.v5.0309.1; Tb927.10.8460; Tb927.10.8470; Tb11.v5.0310.1; Tb927.10.8450; Tb927.10.8490; Tb927.10.8510; Tb927.10.8500; Tb11.v5.0333.1; Tb11.v5.0332.1; Tb11.v5.0331.1; Tb927.10.8520; Tb927.10.8530	Tb927.10.8440; Tb11.v5.0330.1; Tb927.10.8480; Tb11.v5.0307.1; Tb11.v5.0308.1; Tb11.v5.0309.1; Tb927.10.8460; Tb927.10.8470; Tb11.v5.0310.1; Tb927.10.8450		THT1-				glucose transporter 1B	Tb927.10.8440 |; Transcript=Tb927.10.8440:mRNA | gene=Tb927.10.8440 | organism=Trypanosoma_brucei_brucei_TREU927 | gene_product=glucose; Transporter 1B |; Transcript_product=glucose; Transporter 1B | location=Tb927_10_v5.1:2093459-2095042(+) | protein_	8	8	8	19.5	19.5	19.5	56.479	0	87.079	12415000000	67	NaN	NaN	NaN	18	4	4	4	6	8	7	4	4	4	6	8	7	4	4	4	6	8	7	527	8.7	8.7
+	3.93219	0.000116899	3.48901	11.2278	Tb927.4.1690	Tb927.4.1690						Retinal Maintenance, putative	Tb927.4.1690 |; Transcript=Tb927.4.1690:mRNA | gene=Tb927.4.1690 | organism=Trypanosoma_brucei_brucei_TREU927 | gene_product=Retinal Maintenance, putative |; Transcript_product=Retinal Maintenance, putative | location=Tb927_04_v5.1:431770-432711(-) |	3	3	3	10.5	10.5	10.5	34.04	0	7.2263	382280000	10	3	3	3	1	0	0	0	2	3	2	0	0	0	2	3	2	0	0	0	2	3	2	313	0	0
+	1.90603	0.0124156	3.45137	10.9387	Tb927.6.3100	Tb927.6.3100	132	IFT46				Intraflagellar transport complex B protein 46 C terminal, putative	Tb927.6.3100 |; Transcript=Tb927.6.3100:mRNA | gene=Tb927.6.3100 | organism=Trypanosoma_brucei_brucei_TREU927 | gene_product=Intraflagellar; Transport complex B protein 46 C; Terminal, putative |; Transcript_product=Intraflagellar; Transport complex B p	8	8	8	30.3	30.3	30.3	48.134	0	29.865	878320000	27	8	8	8	1	2	1	3	8	4	5	2	1	3	8	4	5	2	1	3	8	4	5	435	6.4	3.2
+	3.70704	0.000196317	3.44162	10.865	Tb927.3.3190	Tb927.3.3190		NEK7				Serine/threonine-protein kinase NEK7, putative	Tb927.3.3190 |; Transcript=Tb927.3.3190:mRNA | gene=Tb927.3.3190 | organism=Trypanosoma_brucei_brucei_TREU927 | gene_product=Serine/threonine-protein kinase NEK7, putative |; Transcript_product=Serine/threonine-protein kinase NEK7, putative | locatio	17	17	17	50.9	50.9	50.9	56.152	0	133.61	3201900000	75	17	17	17	1	3	3	4	16	16	14	3	3	4	16	16	14	3	3	4	16	16	14	503	13.1	11.5
+	4.49283	3.21494e-05	3.44103	10.8606	Tb927.8.880	Tb927.8.880						hypothetical protein	Tb927.8.880 |; Transcript=Tb927.8.880:mRNA | gene=Tb927.8.880 | organism=Trypanosoma_brucei_brucei_TREU927 | gene_product=hypothetical protein |; Transcript_product=hypothetical protein | location=Tb927_08_v5.1:261157-263406(-) | protein_length=749 |	14	14	14	28.6	28.6	28.6	79.363	0	90.928	1079000000	36	14	14	14	1	0	0	0	14	10	9	0	0	0	14	10	9	0	0	0	14	10	9	749	0	0
+	1.12891	0.074317	3.42728	10.7575	Tb927.8.4500; Tb11.v5.0763.1	Tb927.8.4500; Tb11.v5.0763.1		eif4g5				Eukaryotic translation initiation factor 4 gamma 5	Tb927.8.4500 |; Transcript=Tb927.8.4500:mRNA | gene=Tb927.8.4500 | organism=Trypanosoma_brucei_brucei_TREU927 | gene_product=Eukaryotic; Translation initiation factor 4 gamma 5 |; Transcript_product=Eukaryotic; Translation initiation factor 4 gamma 5 |	18	18	18	30	30	30	84.574	0	67.689	814810000	36	NaN	NaN	NaN	2	2	2	10	10	6	11	2	2	10	10	6	11	2	2	10	10	6	11	749	4.3	4.3
+	4.40055	3.97602e-05	3.41034	10.632	Tb927.10.5810	Tb927.10.5810	191;201;212;225;322;331;339;399		X	X		The ARF-like 2 binding protein BART, putative	Tb927.10.5810 |; Transcript=Tb927.10.5810:mRNA | gene=Tb927.10.5810 | organism=Trypanosoma_brucei_brucei_TREU927 | gene_product=The ARF-like 2 binding protein BART, putative |; Transcript_product=The ARF-like 2 binding protein BART, putative | locati	47	47	47	82.4	82.4	82.4	48.257	0	323.31	71368000000	360	47	47	47	1	13	16	18	44	44	45	13	16	18	44	44	45	13	16	18	44	44	45	433	28.2	40.2
+	2.55442	0.00278982	3.39426	10.5141	Tb927.9.1970	Tb927.9.1970						syntaxin binding protein 1, putative	Tb927.9.1970 |; Transcript=Tb927.9.1970:mRNA | gene=Tb927.9.1970 | organism=Trypanosoma_brucei_brucei_TREU927 | gene_product=syntaxin binding protein 1, putative |; Transcript_product=syntaxin binding protein 1, putative | location=Tb927_09_v5.1:4458	21	21	21	44.7	44.7	44.7	71.788	0	101.15	1734900000	51	21	21	21	1	0	0	1	18	17	15	0	0	1	18	17	15	0	0	1	18	17	15	642	0	0
+	2.20158	0.00628661	3.33762	10.1094	Tb927.9.9640	Tb927.9.9640						hypothetical protein, conserved	Tb927.9.9640 |; Transcript=Tb927.9.9640:mRNA | gene=Tb927.9.9640 | organism=Trypanosoma_brucei_brucei_TREU927 | gene_product=hypothetical protein, conserved |; Transcript_product=hypothetical protein, conserved | location=Tb927_09_v5.1:1534621-153757	21	21	21	21.6	21.6	21.6	114.26	0	136.87	1790000000	47	21	21	21	1	0	1	0	18	17	13	0	1	0	18	17	13	0	1	0	18	17	13	985	0	1
+	2.45855	0.00347896	3.32542	10.0243	Tb927.5.940	Tb927.5.940			X		X	NADH-dependent fumarate reductase, putative	Tb927.5.940 |; Transcript=Tb927.5.940:mRNA | gene=Tb927.5.940 | organism=Trypanosoma_brucei_brucei_TREU927 | gene_product=NADH-dependent fumarate reductase, putative |; Transcript_product=NADH-dependent fumarate reductase, putative | location=Tb927_0	24	7	7	43.5	9.7	9.7	87.388	0	17.863	992370000	14	24	7	7	1	0	0	1	19	16	19	0	0	0	6	7	5	0	0	0	6	7	5	811	0	0
+	2.5569	0.00277399	3.29774	9.83372	Tb927.6.2250	Tb927.6.2250		RAC				rac serine-threonine kinase, putative	Tb927.6.2250 |; Transcript=Tb927.6.2250:mRNA | gene=Tb927.6.2250 | organism=Trypanosoma_brucei_brucei_TREU927 | gene_product=rac serine-threonine kinase, putative |; Transcript_product=rac serine-threonine kinase, putative | location=Tb927_06_v5.1:70	13	13	13	46.7	46.7	46.7	51.889	0	47.506	948600000	30	13	13	13	1	2	2	0	8	8	11	2	2	0	8	8	11	2	2	0	8	8	11	458	5	5.7
+	2.60792	0.00246651	3.29211	9.79543	Tb927.7.5530	Tb927.7.5530						hypothetical protein, conserved	Tb927.7.5530 |; Transcript=Tb927.7.5530:mRNA | gene=Tb927.7.5530 | organism=Trypanosoma_brucei_brucei_TREU927 | gene_product=hypothetical protein, conserved |; Transcript_product=hypothetical protein, conserved | location=Tb927_07_v5.1:1490824-149196	11	11	11	36.6	36.6	36.6	42.241	0	28.79	393300000	23	11	11	11	1	0	0	0	9	8	7	0	0	0	9	8	7	0	0	0	9	8	7	380	0	0
+	3.79244	0.000161273	3.23847	9.43794	Tb927.8.4620	Tb927.8.4620		Trab7				small GTP-binding protein Rab7, putative	Tb927.8.4620 |; Transcript=Tb927.8.4620:mRNA | gene=Tb927.8.4620 | organism=Trypanosoma_brucei_brucei_TREU927 | gene_product=small GTP-binding protein Rab7, putative |; Transcript_product=small GTP-binding protein Rab7, putative | location=Tb927_08_v	6	6	6	34.2	34.2	34.2	24.741	0	26.413	276700000	11	6	6	6	1	1	0	0	3	5	5	1	0	0	3	5	5	1	0	0	3	5	5	219	5	0
+	4.51214	3.07507e-05	3.1978	9.17557	Tb927.10.2730	Tb927.10.2730						START domain containing protein, putative	Tb927.10.2730 |; Transcript=Tb927.10.2730:mRNA | gene=Tb927.10.2730 | organism=Trypanosoma_brucei_brucei_TREU927 | gene_product=START domain containing protein, putative |; Transcript_product=START domain containing protein, putative | location=Tb927	13	13	13	73.1	73.1	73.1	32.833	0	41.08	828710000	44	13	13	13	1	0	1	3	10	11	11	0	1	3	10	11	11	0	1	3	10	11	11	294	0	6.8
+	2.68104	0.00208432	3.18115	9.07029	Tb927.5.630; Tb11.v5.0851.1	Tb927.5.630	391					acidic phosphatase, putative	Tb927.5.630 |; Transcript=Tb927.5.630:mRNA | gene=Tb927.5.630 | organism=Trypanosoma_brucei_brucei_TREU927 | gene_product=acidic phosphatase, putative |; Transcript_product=acidic phosphatase, putative | location=Tb927_05_v5.1:266270-267475(-) | prot	16	16	16	36.2	36.2	36.2	43.663	0	77.591	4730600000	57	NaN	NaN	NaN	2	3	4	5	15	14	13	3	4	5	15	14	13	3	4	5	15	14	13	401	7.7	9.7
+	2.46441	0.0034323	3.16411	8.96377	Tb927.8.4190	Tb927.8.4190	65					hypothetical protein, conserved	Tb927.8.4190 |; Transcript=Tb927.8.4190:mRNA | gene=Tb927.8.4190 | organism=Trypanosoma_brucei_brucei_TREU927 | gene_product=hypothetical protein, conserved |; Transcript_product=hypothetical protein, conserved | location=Tb927_08_v5.1:1234854-123554	6	6	6	32.9	32.9	32.9	26.02	0	26.473	335710000	11	6	6	6	1	0	0	0	5	5	4	0	0	0	5	5	4	0	0	0	5	5	4	231	0	0
+	2.73152	0.0018556	3.16065	8.94235	Tb11.v5.0429.1; Tb927.8.7900; Tb927.8.7870; Tb927.8.7860; Tb927.8.7890; Tb927.8.7910; Tb927.8.7880; Tb927.2.910	Tb11.v5.0429.1; Tb927.8.7900; Tb927.8.7870; Tb927.8.7860; Tb927.8.7890; Tb927.8.7910		GRESAG 4				receptor-type adenylate cyclase GRESAG 4, putative	Tb11.v5.0429.1 |; Transcript=Tb11.v5.0429.1 | gene=Tb11.v5.0429 | organism=Trypanosoma_brucei_brucei_TREU927 | gene_product=receptor-type adenylate cyclase GRESAG 4, putative |; Transcript_product=receptor-type adenylate cyclase GRESAG 4, putative | locat	30	24	1	28.7	24.7	1.5	144.42	0	146.33	1914000000	77	NaN	NaN	NaN	8	1	2	2	25	25	25	0	0	1	19	19	20	0	0	0	0	1	1	1298	0.5	1.4
+	0.693492	0.202539	3.15902	8.93226	Tb08.27P2.160	Tb08.27P2.160						expression site-associated gene 3 (ESAG3), degenerate	Tb08.27P2.160 |; Transcript=Tb08.27P2.160:pseudogenic_transcript | gene=Tb08.27P2.160 | organism=Trypanosoma_brucei_brucei_TREU927 | gene_product=expression site-associated gene 3 (ESAG3), degenerate |; Transcript_product=expression	3	1	0	7.7	4.7	0	41.846	0	10.564	1255700000	13	3	1	0	1	3	3	3	3	3	3	1	1	1	1	1	1	0	0	0	0	0	0	364	7.7	7.7
+	3.23779	0.000578381	3.14224	8.82893	Tb927.8.4940	Tb927.8.4940	229					hypothetical protein, conserved	Tb927.8.4940 |; Transcript=Tb927.8.4940:mRNA | gene=Tb927.8.4940 | organism=Trypanosoma_brucei_brucei_TREU927 | gene_product=hypothetical protein, conserved |; Transcript_product=hypothetical protein, conserved | location=Tb927_08_v5.1:1460551-146220	19	19	19	48.5	48.5	48.5	61.058	0	96.207	1366600000	45	19	19	19	1	0	0	0	15	14	16	0	0	0	15	14	16	0	0	0	15	14	16	550	0	0
+	4.81382	1.53525e-05	3.13831	8.80489	Tb927.11.5410	Tb927.11.5410						SUMO-interacting motif-containing protein	Tb927.11.5410 |; Transcript=Tb927.11.5410:mRNA | gene=Tb927.11.5410 | organism=Trypanosoma_brucei_brucei_TREU927 | gene_product=SUMO-interacting motif-containing protein |; Transcript_product=SUMO-interacting motif-containing protein | location=Tb927	12	12	12	16.5	16.5	16.5	70.769	0	32.116	661610000	24	12	12	12	1	0	0	0	10	7	7	0	0	0	10	7	7	0	0	0	10	7	7	650	0	0
+	3.59482	0.0002542	3.13742	8.79951	Tb927.9.2400	Tb927.9.2400						hypothetical protein, conserved	Tb927.9.2400 |; Transcript=Tb927.9.2400:mRNA | gene=Tb927.9.2400 | organism=Trypanosoma_brucei_brucei_TREU927 | gene_product=hypothetical protein, conserved |; Transcript_product=hypothetical protein, conserved | location=Tb927_09_v5.1:522081-522665(	12	12	12	46.9	46.9	46.9	21.661	0	44.205	939070000	24	12	12	12	1	0	0	0	9	8	10	0	0	0	9	8	10	0	0	0	9	8	10	194	0	0
+	3.04605	0.000899401	3.13103	8.76063	Tb927.10.1210; Tb11.v5.0486.1	Tb927.10.1210	636				X	katanin, putative	Tb927.10.1210 |; Transcript=Tb927.10.1210:mRNA | gene=Tb927.10.1210 | organism=Trypanosoma_brucei_brucei_TREU927 | gene_product=katanin, putative |; Transcript_product=katanin, putative | location=Tb927_10_v5.1:324529-326571(-) | protein_length=680 |	26	26	26	44	44	44	75.358	0	184.37	2199900000	68	NaN	NaN	NaN	2	0	1	1	25	22	20	0	1	1	25	22	20	0	1	1	25	22	20	680	0	1.2
+	3.15302	0.000703038	3.10011	8.57485	Tb927.9.7720	Tb927.9.7720						predicted tetratricopeptide repeat protein	Tb927.9.7720 |; Transcript=Tb927.9.7720:mRNA | gene=Tb927.9.7720 | organism=Trypanosoma_brucei_brucei_TREU927 | gene_product=predicted; Tetratricopeptide repeat protein |; Transcript_product=predicted; Tetratricopeptide repeat protein | location=Tb927_	38	38	38	39	39	39	152.89	0	179.77	1522800000	95	38	38	38	1	1	3	8	31	30	29	1	3	8	31	30	29	1	3	8	31	30	29	1362	1.2	3.5
+	3.2342	0.000583174	3.09724	8.55781	Tb927.7.2510	Tb927.7.2510						endoplasmatic reticulum retrieval protein, putative	Tb927.7.2510 |; Transcript=Tb927.7.2510:mRNA | gene=Tb927.7.2510 | organism=Trypanosoma_brucei_brucei_TREU927 | gene_product=endoplasmatic reticulum retrieval protein, putative |; Transcript_product=endoplasmatic reticulum retrieval protein, putative	4	4	4	22.5	22.5	22.5	21.303	0	6.4453	238030000	8	4	4	4	1	0	0	0	3	3	4	0	0	0	3	3	4	0	0	0	3	3	4	182	0	0
+	3.90056	0.00012573	3.0579	8.32761	Tb927.1.3950	Tb927.1.3950		ALAT				alanine aminotransferase	Tb927.1.3950 |; Transcript=Tb927.1.3950:mRNA | gene=Tb927.1.3950 | organism=Trypanosoma_brucei_brucei_TREU927 | gene_product=alanine aminotransferase |; Transcript_product=alanine aminotransferase | location=Tb927_01_v5.1:840877-842391(+) | protein_l	24	24	24	61.1	61.1	61.1	55.704	0	272.47	17583000000	168	24	24	24	1	7	10	10	22	23	23	7	10	10	22	23	23	7	10	10	22	23	23	504	20.6	30.8
+	2.62181	0.00238885	3.02753	8.15415	Tb927.8.7250; Tb927.4.5140	Tb927.8.7250; Tb927.4.5140		MAF1				repressor of RNA polymerase III transcription MAF1	Tb927.8.7250 |; Transcript=Tb927.8.7250:mRNA | gene=Tb927.8.7250 | organism=Trypanosoma_brucei_brucei_TREU927 | gene_product=repressor of RNA polymerase III; Transcription MAF1 |; Transcript_product=repressor of RNA polymerase III; Transcription MAF1 |	4	4	4	16.2	16.2	16.2	29.701	0	8.5614	263000000	9	NaN	NaN	NaN	2	0	0	0	3	3	3	0	0	0	3	3	3	0	0	0	3	3	3	265	0	0
+	2.37938	0.00417468	3.01397	8.07786	Tb927.3.3030	Tb927.3.3030						phosphatidylcholine transfer protein, putative	Tb927.3.3030 |; Transcript=Tb927.3.3030:mRNA | gene=Tb927.3.3030 | organism=Trypanosoma_brucei_brucei_TREU927 | gene_product=phosphatidylcholine; Transfer protein, putative |; Transcript_product=phosphatidylcholine; Transfer protein, putative | locatio	13	13	13	37.7	37.7	37.7	41.285	0	30.919	829780000	23	13	13	13	1	1	1	2	7	7	10	1	1	2	7	7	10	1	1	2	7	7	10	369	3.8	3.8
+	3.80903	0.000155228	2.99127	7.95174	Tb927.7.1420	Tb927.7.1420						hypothetical protein, conserved	Tb927.7.1420 |; Transcript=Tb927.7.1420:mRNA | gene=Tb927.7.1420 | organism=Trypanosoma_brucei_brucei_TREU927 | gene_product=hypothetical protein, conserved |; Transcript_product=hypothetical protein, conserved | location=Tb927_07_v5.1:359796-364544(	26	26	26	24.3	24.3	24.3	173.93	0	90.535	1643100000	51	26	26	26	1	0	0	0	17	20	18	0	0	0	17	20	18	0	0	0	17	20	18	1582	0	0
+	1.87095	0.0134602	2.95949	7.77847	Tb927.9.14080	Tb927.9.14080						vesicle-associated membrane protein, putative	Tb927.9.14080 |; Transcript=Tb927.9.14080:mRNA | gene=Tb927.9.14080 | organism=Trypanosoma_brucei_brucei_TREU927 | gene_product=vesicle-associated membrane protein, putative |; Transcript_product=vesicle-associated membrane protein, putative | locati	3	3	3	18	18	18	23.167	0	16.243	352930000	13	3	3	3	1	0	1	2	2	2	3	0	1	2	2	2	3	0	1	2	2	2	3	205	0	3.9
+	2.94841	0.00112612	2.94905	7.72241	Tb927.5.1430	Tb927.5.1430	423	ISG64				64 kDa invariant surface glycoprotein	Tb927.5.1430 |; Transcript=Tb927.5.1430:mRNA | gene=Tb927.5.1430 | organism=Trypanosoma_brucei_brucei_TREU927 | gene_product=64 kDa invariant surface glycoprotein |; Transcript_product=64 kDa invariant surface glycoprotein | location=Tb927_05_v5.1:51	7	7	1	10.6	10.6	1.8	46.711	0	64.912	346430000	10	7	7	1	1	1	1	1	6	4	6	1	1	1	6	4	6	0	0	0	1	1	0	434	4.6	4.6
+	2.35194	0.00444695	2.93979	7.67297	Tb11.v5.0826.1; Tb927.7.6860	Tb11.v5.0826.1; Tb927.7.6860						expression site-associated gene (ESAG) protein, putative	Tb11.v5.0826.1 |; Transcript=Tb11.v5.0826.1 | gene=Tb11.v5.0826 | organism=Trypanosoma_brucei_brucei_TREU927 | gene_product=expression site-associated gene (ESAG) protein, putative |; Transcript_product=expression site-associated gene (ESAG) protein, puta	3	3	3	6	6	6	50.162	0	14.701	331800000	20	NaN	NaN	NaN	2	1	1	1	2	3	3	1	1	1	2	3	3	1	1	1	2	3	3	464	2.6	2.6
+	2.70787	0.00195942	2.93023	7.6223	Tb927.9.9690	Tb927.9.9690	169					hypothetical protein, conserved	Tb927.9.9690 |; Transcript=Tb927.9.9690:mRNA | gene=Tb927.9.9690 | organism=Trypanosoma_brucei_brucei_TREU927 | gene_product=hypothetical protein, conserved |; Transcript_product=hypothetical protein, conserved | location=Tb927_09_v5.1:1541763-154246	7	7	7	41	41	41	25.496	0	52.205	875280000	20	7	7	7	1	0	0	0	7	7	5	0	0	0	7	7	5	0	0	0	7	7	5	234	0	0
+	2.50874	0.00309928	2.92059	7.57157	Tb927.9.9740	Tb927.9.9740						AMP deaminase, putative	Tb927.9.9740 |; Transcript=Tb927.9.9740:mRNA | gene=Tb927.9.9740 | organism=Trypanosoma_brucei_brucei_TREU927 | gene_product=AMP deaminase, putative |; Transcript_product=AMP deaminase, putative | location=Tb927_09_v5.1:1549027-1553280(-) | protein_l	22	22	22	19.9	19.9	19.9	163.28	0	64.872	602920000	38	22	22	22	1	2	1	3	13	16	13	2	1	3	13	16	13	2	1	3	13	16	13	1417	1.5	1
+	3.77737	0.000166967	2.90803	7.50593	Tb927.10.840; Tb11.v5.0753.1	Tb927.10.840		FAZ6		X		Flagellum attachment zone protein 6	Tb927.10.840 |; Transcript=Tb927.10.840:mRNA | gene=Tb927.10.840 | organism=Trypanosoma_brucei_brucei_TREU927 | gene_product=Flagellum attachment zone protein 6 |; Transcript_product=Flagellum attachment zone protein 6 | location=Tb927_10_v5.1:218290	13	13	13	11.8	11.8	11.8	195.48	0	24.357	295170000	21	NaN	NaN	NaN	2	1	2	0	6	6	7	1	2	0	6	6	7	1	2	0	6	6	7	1719	0.9	1.3
+	3.29117	0.000511487	2.90362	7.48304	Tb927.5.590	Tb927.5.590						protein phosphatase 1, regulatory subunit, putative	Tb927.5.590 |; Transcript=Tb927.5.590:mRNA | gene=Tb927.5.590 | organism=Trypanosoma_brucei_brucei_TREU927 | gene_product=protein phosphatase 1, regulatory subunit, putative |; Transcript_product=protein phosphatase 1, regulatory subunit, putative |	8	8	8	30.3	30.3	30.3	45.74	0	63.769	724060000	19	8	8	8	1	0	0	0	8	7	5	0	0	0	8	7	5	0	0	0	8	7	5	403	0	0
+	1.8908	0.0128589	2.87705	7.34647	Tb927.5.1860	Tb927.5.1860						hypothetical protein, conserved	Tb927.5.1860 |; Transcript=Tb927.5.1860:mRNA | gene=Tb927.5.1860 | organism=Trypanosoma_brucei_brucei_TREU927 | gene_product=hypothetical protein, conserved |; Transcript_product=hypothetical protein, conserved | location=Tb927_05_v5.1:635624-637153(	8	8	8	22.4	22.4	22.4	55.437	0	53.607	496690000	15	8	8	8	1	0	0	0	7	5	5	0	0	0	7	5	5	0	0	0	7	5	5	509	0	0
+	3.0099	0.000977471	2.85705	7.24533	Tb927.4.5130	Tb927.4.5130						KH domain/Domain of unknown function (DUF1771)/Smr domain containing protein, putative	Tb927.4.5130 |; Transcript=Tb927.4.5130:mRNA | gene=Tb927.4.5130 | organism=Trypanosoma_brucei_brucei_TREU927 | gene_product=KH domain/Domain of unknown function (DUF1771)/Smr domain containing protein, putative |; Transcript_product=KH domain/Domain	4	4	3	18.5	18.5	15.8	28.811	0	7.4554	190850000	9	4	4	3	1	0	0	0	4	3	2	0	0	0	4	3	2	0	0	0	3	2	1	265	0	0
+	2.7964	0.00159809	2.81573	7.04078	Tb927.7.6040; Tb927.7.6080	Tb927.7.6040; Tb927.7.6080		GRESAG 4				receptor-type adenylate cyclase GRESAG 4, putative	Tb927.7.6040 |; Transcript=Tb927.7.6040:mRNA | gene=Tb927.7.6040 | organism=Trypanosoma_brucei_brucei_TREU927 | gene_product=receptor-type adenylate cyclase GRESAG 4, putative |; Transcript_product=receptor-type adenylate cyclase GRESAG 4, putative |	52	4	2	46.8	5.4	2.5	139.46	0	99.808	301220000	14	NaN	NaN	NaN	2	0	1	0	45	45	46	0	0	0	3	3	2	0	0	0	1	1	0	1267	0	0.9
+	3.59166	0.000256061	2.81332	7.02899	Tb927.11.14910	Tb927.11.14910						protein phosphatase 2C, putative	Tb927.11.14910 |; Transcript=Tb927.11.14910:mRNA | gene=Tb927.11.14910 | organism=Trypanosoma_brucei_brucei_TREU927 | gene_product=protein phosphatase 2C, putative |; Transcript_product=protein phosphatase 2C, putative | location=Tb927_11_v5.1:395857	6	6	6	18.6	18.6	18.6	47.124	0	25.611	218840000	13	6	6	6	1	1	1	1	4	3	5	1	1	1	4	3	5	1	1	1	4	3	5	429	4.7	4.7
+	2.25663	0.00553817	2.80498	6.98847	Tb927.2.4850	Tb927.2.4850						Phosducin, putative	Tb927.2.4850 |; Transcript=Tb927.2.4850:mRNA | gene=Tb927.2.4850 | organism=Trypanosoma_brucei_brucei_TREU927 | gene_product=Phosducin, putative |; Transcript_product=Phosducin, putative | location=Tb927_02_v5.1:861375-862133(-) | protein_length=252	5	5	5	29	29	29	29.04	0	47.072	314370000	12	5	5	5	1	0	0	0	3	4	4	0	0	0	3	4	4	0	0	0	3	4	4	252	0	0
+	3.31779	0.000481073	2.7951	6.94077	Tb927.11.11210	Tb927.11.11210		PFC17			X	paraflagellar rod component, putative	Tb927.11.11210 |; Transcript=Tb927.11.11210:mRNA | gene=Tb927.11.11210 | organism=Trypanosoma_brucei_brucei_TREU927 | gene_product=paraflagellar rod component, putative |; Transcript_product=paraflagellar rod component, putative | location=Tb927_11_v	9	9	9	44.2	44.2	44.2	41.94	0	39.587	454400000	27	9	9	9	1	1	3	2	8	7	8	1	3	2	8	7	8	1	3	2	8	7	8	360	3.3	11.7
+	3.22825	0.000591217	2.7362	6.66312	Tb927.11.6690	Tb927.11.6690	69					NEK family Serine/threonine-protein kinase, putative	Tb927.11.6690 |; Transcript=Tb927.11.6690:mRNA | gene=Tb927.11.6690 | organism=Trypanosoma_brucei_brucei_TREU927 | gene_product=NEK family Serine/threonine-protein kinase, putative |; Transcript_product=NEK family Serine/threonine-protein kinase, put	8	8	8	33.7	33.7	33.7	45.186	0	47.169	414180000	19	8	8	8	1	0	0	0	8	8	6	0	0	0	8	8	6	0	0	0	8	8	6	407	0	0
+	3.28873	0.000514359	2.72722	6.62178	Tb927.7.5770	Tb927.7.5770		PK53				Nuclear Dbf2-related kinase	Tb927.7.5770 |; Transcript=Tb927.7.5770:mRNA | gene=Tb927.7.5770 | organism=Trypanosoma_brucei_brucei_TREU927 | gene_product=Nuclear Dbf2-related kinase |; Transcript_product=Nuclear Dbf2-related kinase | location=Tb927_07_v5.1:1556268-1557662(+) | p	9	9	9	19.8	19.8	19.8	53.01	0	30.799	364510000	20	9	9	9	1	0	0	1	8	6	3	0	0	1	8	6	3	0	0	1	8	6	3	464	0	0
+	3.11612	0.000765384	2.72555	6.61413	Tb927.8.2520; Tb927.8.2790	Tb927.8.2520		ACS				acetyl-CoA synthetase, putative	Tb927.8.2520 |; Transcript=Tb927.8.2520:mRNA | gene=Tb927.8.2520 | organism=Trypanosoma_brucei_brucei_TREU927 | gene_product=acetyl-CoA synthetase, putative |; Transcript_product=acetyl-CoA synthetase, putative | location=Tb927_08_v5.1:743395-745416(	11	11	11	25.7	25.7	25.7	74.666	0	39.288	480160000	25	NaN	NaN	NaN	2	1	2	3	7	5	8	1	2	3	7	5	8	1	2	3	7	5	8	673	2.2	6.4
+	2.90295	0.00125041	2.72149	6.59552	Tb927.3.1630	Tb927.3.1630		CK1				casein kinase 1, putative	Tb927.3.1630 |; Transcript=Tb927.3.1630:mRNA | gene=Tb927.3.1630 | organism=Trypanosoma_brucei_brucei_TREU927 | gene_product=casein kinase 1, putative |; Transcript_product=casein kinase 1, putative | location=Tb927_03_v5.1:431779-432981(-) | protein	5	4	4	15.5	13.8	13.8	45.179	0	7.4631	193990000	8	5	4	4	1	0	0	0	3	5	2	0	0	0	2	4	2	0	0	0	2	4	2	400	0	0
+	2.73359	0.00184675	2.69192	6.46174	Tb927.9.14470	Tb927.9.14470						ubiquitin carboxyl-terminal hydrolase, putative	Tb927.9.14470 |; Transcript=Tb927.9.14470:mRNA | gene=Tb927.9.14470 | organism=Trypanosoma_brucei_brucei_TREU927 | gene_product=ubiquitin carboxyl-terminal hydrolase, putative |; Transcript_product=ubiquitin carboxyl-terminal hydrolase, putative | lo	25	25	25	28.9	28.9	28.9	132.38	0	57.706	511880000	51	25	25	25	1	4	6	3	15	14	14	4	6	3	15	14	14	4	6	3	15	14	14	1161	4.3	6
+	3.03832	0.000915548	2.67741	6.39706	Tb927.9.2050	Tb927.9.2050						membrane protein YIP1, putative	Tb927.9.2050 |; Transcript=Tb927.9.2050:mRNA | gene=Tb927.9.2050 | organism=Trypanosoma_brucei_brucei_TREU927 | gene_product=membrane protein YIP1, putative |; Transcript_product=membrane protein YIP1, putative | location=Tb927_09_v5.1:459568-460818(	4	4	4	20	20	20	46.169	0	35.856	192070000	11	4	4	4	1	0	1	1	4	4	2	0	1	1	4	4	2	0	1	1	4	4	2	416	0	6
+	1.53047	0.0294803	2.66768	6.35407	Tb927.10.1500	Tb927.10.1500		MetRS				methionyl-tRNA synthetase, putative	Tb927.10.1500 |; Transcript=Tb927.10.1500:mRNA | gene=Tb927.10.1500 | organism=Trypanosoma_brucei_brucei_TREU927 | gene_product=methionyl-tRNA synthetase, putative |; Transcript_product=methionyl-tRNA synthetase, putative | location=Tb927_10_v5.1:401	25	25	25	48.5	48.5	48.5	86.91	0	91.856	1518600000	54	25	25	25	1	6	2	6	15	16	19	6	2	6	15	16	19	6	2	6	15	16	19	773	9.1	4.1
+	1.22292	0.0598521	2.6654	6.34403	Tb927.7.570	Tb927.7.570						prefoldin, putative	Tb927.7.570 |; Transcript=Tb927.7.570:mRNA | gene=Tb927.7.570 | organism=Trypanosoma_brucei_brucei_TREU927 | gene_product=prefoldin, putative |; Transcript_product=prefoldin, putative | location=Tb927_07_v5.1:116994-117587(-) | protein_length=197 | s	9	9	9	58.9	58.9	58.9	22.754	0	44.708	1029800000	27	9	9	9	1	1	1	4	8	8	7	1	1	4	8	8	7	1	1	4	8	8	7	197	5.1	5.1
+	1.82856	0.0148403	2.65712	6.30774	Tb927.10.1970	Tb927.10.1970						CHAT domain containing protein, putative	Tb927.10.1970 |; Transcript=Tb927.10.1970:mRNA | gene=Tb927.10.1970 | organism=Trypanosoma_brucei_brucei_TREU927 | gene_product=CHAT domain containing protein, putative |; Transcript_product=CHAT domain containing protein, putative | location=Tb927_1	24	24	24	20.9	20.9	20.9	156.62	0	78.602	824230000	44	24	24	24	1	2	2	1	15	17	17	2	2	1	15	17	17	2	2	1	15	17	17	1405	2	1.4
+	4.12619	7.47844e-05	2.6475	6.2658	Tb927.1.860	Tb927.1.860						transmembrane protein, putative	Tb927.1.860 |; Transcript=Tb927.1.860:mRNA | gene=Tb927.1.860 | organism=Trypanosoma_brucei_brucei_TREU927 | gene_product=transmembrane protein, putative |; Transcript_product=transmembrane protein, putative | location=Tb927_01_v5.1:261261-262067(-)	6	6	6	30.2	30.2	30.2	29.562	0	77.276	293280000	16	6	6	6	1	0	0	2	2	4	5	0	0	2	2	4	5	0	0	2	2	4	5	268	0	0
+	2.3904	0.00407005	2.6404	6.23503	Tb927.7.4260; Tb927.7.4230	Tb927.7.4260		ESP13				Enriched in surface-labeled proteome protein 13	Tb927.7.4260 |; Transcript=Tb927.7.4260:mRNA | gene=Tb927.7.4260 | organism=Trypanosoma_brucei_brucei_TREU927 | gene_product=Enriched in surface-labeled proteome protein 13 |; Transcript_product=Enriched in surface-labeled proteome protein 13 | locat	4	4	4	17.9	17.9	17.9	29.135	0	13.731	204370000	11	NaN	NaN	NaN	2	0	0	0	3	2	3	0	0	0	3	2	3	0	0	0	3	2	3	263	0	0
+	2.60688	0.00247242	2.63128	6.19573	Tb927.11.9890	Tb927.11.9890						signal recognition particle receptor alpha subunit, putative	Tb927.11.9890 |; Transcript=Tb927.11.9890:mRNA | gene=Tb927.11.9890 | organism=Trypanosoma_brucei_brucei_TREU927 | gene_product=signal recognition particle receptor alpha subunit, putative |; Transcript_product=signal recognition particle receptor al	5	5	5	11.2	11.2	11.2	63.526	0	24.41	362040000	9	5	5	5	1	0	0	0	5	4	4	0	0	0	5	4	4	0	0	0	5	4	4	582	0	0
+	2.41837	0.00381618	2.60811	6.09703	Tb927.10.12970	Tb927.10.12970						AN1-like zinc finger, putative	Tb927.10.12970 |; Transcript=Tb927.10.12970:mRNA | gene=Tb927.10.12970 | organism=Trypanosoma_brucei_brucei_TREU927 | gene_product=AN1-like zinc finger, putative |; Transcript_product=AN1-like zinc finger, putative | location=Tb927_10_v5.1:3151564-31	2	2	2	8.6	8.6	8.6	33.08	0	36.711	145630000	9	2	2	2	1	0	0	0	2	2	2	0	0	0	2	2	2	0	0	0	2	2	2	303	0	0
+	4.38944	4.0791e-05	2.60758	6.09482	Tb927.6.3040	Tb927.6.3040						small GTP-binding protein Rab28, putative	Tb927.6.3040 |; Transcript=Tb927.6.3040:mRNA | gene=Tb927.6.3040 | organism=Trypanosoma_brucei_brucei_TREU927 | gene_product=small GTP-binding protein Rab28, putative |; Transcript_product=small GTP-binding protein Rab28, putative | location=Tb927_06	7	7	7	34.2	34.2	34.2	26.019	0	18.037	298350000	18	7	7	7	1	0	0	1	4	4	4	0	0	1	4	4	4	0	0	1	4	4	4	240	0	0
+	2.51198	0.00307627	2.6036	6.078	Tb927.9.15000	Tb927.9.15000	24					proteasome complex subunit Rpn13 ubiquitin receptor, putative	Tb927.9.15000 |; Transcript=Tb927.9.15000:mRNA | gene=Tb927.9.15000 | organism=Trypanosoma_brucei_brucei_TREU927 | gene_product=proteasome complex subunit Rpn13 ubiquitin receptor, putative |; Transcript_product=proteasome complex subunit Rpn13 ubiqu	9	9	9	45	45	45	27.214	0	38.476	857320000	24	9	9	9	1	2	1	3	7	6	7	2	1	3	7	6	7	2	1	3	7	6	7	251	8.4	3.2
+	2.85365	0.00140072	2.60277	6.07452	Tb927.11.1810; Tb11.1410.1	Tb927.11.1810; Tb11.1410.1						Ring finger domain containing protein, putative	Tb927.11.1810 |; Transcript=Tb927.11.1810:mRNA | gene=Tb927.11.1810 | organism=Trypanosoma_brucei_brucei_TREU927 | gene_product=Ring finger domain containing protein, putative |; Transcript_product=Ring finger domain containing protein, putative | lo	4	4	4	16	16	16	33.748	0	26.584	309490000	18	NaN	NaN	NaN	2	0	0	0	4	4	4	0	0	0	4	4	4	0	0	0	4	4	4	318	0	0
+	1.04749	0.0896426	2.60123	6.06805	Tb927.5.1930	Tb927.5.1930						signal peptidase subunit, putative	Tb927.5.1930 |; Transcript=Tb927.5.1930:mRNA | gene=Tb927.5.1930 | organism=Trypanosoma_brucei_brucei_TREU927 | gene_product=signal peptidase subunit, putative |; Transcript_product=signal peptidase subunit, putative | location=Tb927_05_v5.1:655448-6	6	6	6	32.6	32.6	32.6	24.188	0	30.128	876970000	23	6	6	6	1	2	2	2	4	5	4	2	2	2	4	5	4	2	2	2	4	5	4	215	12.6	12.1
+	1.87338	0.0133852	2.5811	5.98395	Tb927.11.1740	Tb927.11.1740		IFT88				intraflagellar transport protein 88	Tb927.11.1740 |; Transcript=Tb927.11.1740:mRNA | gene=Tb927.11.1740 | organism=Trypanosoma_brucei_brucei_TREU927 | gene_product=intraflagellar; Transport protein 88 |; Transcript_product=intraflagellar; Transport protein 88 | location=Tb927_11_v5.1:526	37	37	37	54.1	54.1	54.1	89.754	0	232.27	2888800000	109	37	37	37	1	7	5	13	28	27	32	7	5	13	28	27	32	7	5	13	28	27	32	800	10.6	9.6
+	2.8355	0.0014605	2.57442	5.95629	Tb11.v5.0154.1	Tb11.v5.0154.1	377					WD domain, G-beta repeat, putative	Tb11.v5.0154.1 |; Transcript=Tb11.v5.0154.1 | gene=Tb11.v5.0154 | organism=Trypanosoma_brucei_brucei_TREU927 | gene_product=WD domain, G-beta repeat, putative |; Transcript_product=WD domain, G-beta repeat, putative | location=Tb927_11_bin_v5.1:161952-164	26	26	2	44.6	44.6	4.2	77.689	0	239.12	3652300000	118	26	26	2	1	7	8	11	24	21	22	7	8	11	24	21	22	1	1	1	2	2	2	698	12.2	13.6
+	4.08023	8.31329e-05	2.56327	5.91046	Tb927.10.13950	Tb927.10.13950						tubulin-specific chaperone, putative	Tb927.10.13950 |; Transcript=Tb927.10.13950:mRNA | gene=Tb927.10.13950 | organism=Trypanosoma_brucei_brucei_TREU927 | gene_product=tubulin-specific chaperone, putative |; Transcript_product=tubulin-specific chaperone, putative | location=Tb927_10_v5.	6	6	6	34.9	34.9	34.9	26.459	0	9.0898	297390000	12	6	6	6	1	1	0	1	4	6	3	1	0	1	4	6	3	1	0	1	4	6	3	232	5.2	0
+	3.37756	0.000419221	2.54321	5.82883	Tb927.11.9910; Tb11.v5.0354.1; Tb11.v5.0355.1	Tb927.11.9910						Domain of unknown function (DUF3846)/TPR repeat, putative	Tb927.11.9910 |; Transcript=Tb927.11.9910:mRNA | gene=Tb927.11.9910 | organism=Trypanosoma_brucei_brucei_TREU927 | gene_product=Domain of unknown function (DUF3846)/TPR repeat, putative |; Transcript_product=Domain of unknown function (DUF3846)/TPR r	8	8	8	34.4	34.4	34.4	40.908	0	72.198	507330000	16	NaN	NaN	NaN	3	0	1	0	6	6	6	0	1	0	6	6	6	0	1	0	6	6	6	366	0	4.6
+	2.31574	0.00483344	2.51471	5.71481	Tb927.4.1540	Tb927.4.1540		POMP27				NAD dependent epimerase/dehydratase family, putative	Tb927.4.1540 |; Transcript=Tb927.4.1540:mRNA | gene=Tb927.4.1540 | organism=Trypanosoma_brucei_brucei_TREU927 | gene_product=NAD dependent epimerase/dehydratase family, putative |; Transcript_product=NAD dependent epimerase/dehydratase family, putati	10	10	10	31.7	31.7	31.7	55.24	0	99.883	1260000000	40	10	10	10	1	2	2	4	10	7	9	2	2	4	10	7	9	2	2	4	10	7	9	508	8.3	6.9
+	4.4801	3.31056e-05	2.50038	5.65835	Tb927.11.3350	Tb927.11.3350						phospholipid-transporting ATPase 1-like protein, putative	Tb927.11.3350 |; Transcript=Tb927.11.3350:mRNA | gene=Tb927.11.3350 | organism=Trypanosoma_brucei_brucei_TREU927 | gene_product=phospholipid-transporting ATPase 1-like protein, putative |; Transcript_product=phospholipid-transporting ATPase 1-like pr	7	7	7	9.8	9.8	9.8	126.55	0	61.457	327600000	12	7	7	7	1	0	0	0	3	5	6	0	0	0	3	5	6	0	0	0	3	5	6	1128	0	0
+	3.12002	0.000758535	2.48983	5.61713	Tb927.11.3760	Tb927.11.3760						hypothetical protein	Tb927.11.3760 |; Transcript=Tb927.11.3760:mRNA | gene=Tb927.11.3760 | organism=Trypanosoma_brucei_brucei_TREU927 | gene_product=hypothetical protein |; Transcript_product=hypothetical protein | location=Tb927_11_v5.1:1107164-1107886(+) | protein_leng	3	3	3	14.6	14.6	14.6	25.324	0	30.708	320560000	9	3	3	3	1	0	0	0	3	3	3	0	0	0	3	3	3	0	0	0	3	3	3	240	0	0
+	1.58255	0.0261484	2.48915	5.61447	Tb927.7.190	Tb927.7.190	211	THOP1				thimet oligopeptidase, putative	Tb927.7.190 |; Transcript=Tb927.7.190:mRNA | gene=Tb927.7.190 | organism=Trypanosoma_brucei_brucei_TREU927 | gene_product=thimet oligopeptidase, putative |; Transcript_product=thimet oligopeptidase, putative | location=Tb927_07_v5.1:34206-36263(+) |	14	14	14	26.9	26.9	26.9	77.472	0	87.337	794040000	40	14	14	14	1	2	2	4	9	11	9	2	2	4	9	11	9	2	2	4	9	11	9	685	3.9	5.4
+	2.33871	0.00458453	2.46494	5.52105	Tb927.3.3820	Tb927.3.3820						hypothetical protein, conserved	Tb927.3.3820 |; Transcript=Tb927.3.3820:mRNA | gene=Tb927.3.3820 | organism=Trypanosoma_brucei_brucei_TREU927 | gene_product=hypothetical protein, conserved |; Transcript_product=hypothetical protein, conserved | location=Tb927_03_v5.1:1061367-106258	4	4	4	16.3	16.3	16.3	45.231	0	13.225	300540000	12	4	4	4	1	0	0	1	3	3	3	0	0	1	3	3	3	0	0	1	3	3	3	406	0	0
+	2.61001	0.00245466	2.46114	5.5065	Tb927.10.1320	Tb927.10.1320						hypothetical protein, conserved	Tb927.10.1320 |; Transcript=Tb927.10.1320:mRNA | gene=Tb927.10.1320 | organism=Trypanosoma_brucei_brucei_TREU927 | gene_product=hypothetical protein, conserved |; Transcript_product=hypothetical protein, conserved | location=Tb927_10_v5.1:350171-3523	13	13	13	30.1	30.1	30.1	77.89	0	75.598	751050000	36	13	13	13	1	0	0	1	11	9	11	0	0	1	11	9	11	0	0	1	11	9	11	715	0	0
+	5.2976	5.0397e-06	2.44152	5.43214	Tb927.8.4610	Tb927.8.4610	186	RABX1				Ras-related protein RabX1	Tb927.8.4610 |; Transcript=Tb927.8.4610:mRNA | gene=Tb927.8.4610 | organism=Trypanosoma_brucei_brucei_TREU927 | gene_product=Ras-related protein RabX1 |; Transcript_product=Ras-related protein RabX1 | location=Tb927_08_v5.1:1362784-1363440(-) | prote	7	6	6	37.2	32.1	32.1	24.018	0	25.432	272320000	17	7	6	6	1	2	3	3	4	5	7	1	2	2	3	4	6	1	2	2	3	4	6	218	10.1	17.4
+	3.89243	0.000128107	2.43906	5.42289	Tb927.3.2440	Tb927.3.2440	368	AEK1				AGC essential kinase 1	Tb927.3.2440 |; Transcript=Tb927.3.2440:mRNA | gene=Tb927.3.2440 | organism=Trypanosoma_brucei_brucei_TREU927 | gene_product=AGC essential kinase 1 |; Transcript_product=AGC essential kinase 1 | location=Tb927_03_v5.1:614482-615702(+) | protein_lengt	12	12	12	40.9	40.9	40.9	45.811	0	66.08	697540000	33	12	12	12	1	2	1	2	11	8	8	2	1	2	11	8	8	2	1	2	11	8	8	406	8.6	4.4
+	3.05686	0.000877281	2.43135	5.39398	Tb927.7.4760; Tb11.v5.0159.1	Tb927.7.4760; Tb11.v5.0159.1						hypothetical protein, conserved	Tb927.7.4760 |; Transcript=Tb927.7.4760:mRNA | gene=Tb927.7.4760 | organism=Trypanosoma_brucei_brucei_TREU927 | gene_product=hypothetical protein, conserved |; Transcript_product=hypothetical protein, conserved | location=Tb927_07_v5.1:1262599-126421	6	6	6	21.2	21.2	21.2	58.815	0	24.988	205620000	11	NaN	NaN	NaN	2	1	0	1	5	3	2	1	0	1	5	3	2	1	0	1	5	3	2	539	3.2	0
+	2.47977	0.0033131	2.41	5.31473	Tb927.4.2760	Tb927.4.2760						Protein of unknown function (DUF3808), putative	Tb927.4.2760 |; Transcript=Tb927.4.2760:mRNA | gene=Tb927.4.2760 | organism=Trypanosoma_brucei_brucei_TREU927 | gene_product=Protein of unknown function (DUF3808), putative |; Transcript_product=Protein of unknown function (DUF3808), putative | locat	7	7	7	11.6	11.6	11.6	75.492	0	17.295	176000000	13	7	7	7	1	0	1	1	4	5	4	0	1	1	4	5	4	0	1	1	4	5	4	672	0	1.6
+	1.62354	0.0237934	2.38998	5.24151	Tb927.8.5290	Tb927.8.5290						WW domain containing protein, putative	Tb927.8.5290 |; Transcript=Tb927.8.5290:mRNA | gene=Tb927.8.5290 | organism=Trypanosoma_brucei_brucei_TREU927 | gene_product=WW domain containing protein, putative |; Transcript_product=WW domain containing protein, putative | location=Tb927_08_v5.1:	11	11	11	22.4	22.4	22.4	67.435	0	42.09	465940000	24	11	11	11	1	3	1	1	7	6	9	3	1	1	7	6	9	3	1	1	7	6	9	617	7.8	1.6
+	2.26007	0.00549453	2.3813	5.21006	Tb927.9.10570	Tb927.9.10570						predicted zinc finger protein	Tb927.9.10570 |; Transcript=Tb927.9.10570:mRNA | gene=Tb927.9.10570 | organism=Trypanosoma_brucei_brucei_TREU927 | gene_product=predicted zinc finger protein |; Transcript_product=predicted zinc finger protein | location=Tb927_09_v5.1:1662759-1663724	8	8	8	34.3	34.3	34.3	37.875	0	54.31	774230000	30	8	8	8	1	2	4	4	7	7	7	2	4	4	7	7	7	2	4	4	7	7	7	321	12.1	16.2
+	1.31076	0.0488926	2.37532	5.1885	Tb927.3.1680	Tb927.3.1680		EIF3F				Eukaryotic translation initiation factor 3 subunit F	Tb927.3.1680 |; Transcript=Tb927.3.1680:mRNA | gene=Tb927.3.1680 | organism=Trypanosoma_brucei_brucei_TREU927 | gene_product=Eukaryotic; Translation initiation factor 3 subunit F |; Transcript_product=Eukaryotic; Translation initiation factor 3 subunit	11	11	11	44.1	44.1	44.1	37.252	0	46.327	100950000000	82	11	11	11	1	5	3	5	10	8	10	5	3	5	10	8	10	5	3	5	10	8	10	338	17.5	10.4
+	2.48228	0.00329398	2.37509	5.18767	Tb927.7.6280	Tb927.7.6280			X		X	Domain of unknown function (DUF3508), putative	Tb927.7.6280 |; Transcript=Tb927.7.6280:mRNA | gene=Tb927.7.6280 | organism=Trypanosoma_brucei_brucei_TREU927 | gene_product=Domain of unknown function (DUF3508), putative |; Transcript_product=Domain of unknown function (DUF3508), putative | locatio	15	15	15	25.3	25.3	25.3	72.053	0	63.652	727220000	42	15	15	15	1	0	0	2	13	11	13	0	0	2	13	11	13	0	0	2	13	11	13	640	0	0
+	3.50458	0.000312909	2.34729	5.08869	Tb927.9.7110	Tb927.9.7110	182					GRAM domain containing protein, putative	Tb927.9.7110 |; Transcript=Tb927.9.7110:mRNA | gene=Tb927.9.7110 | organism=Trypanosoma_brucei_brucei_TREU927 | gene_product=GRAM domain containing protein, putative |; Transcript_product=GRAM domain containing protein, putative | location=Tb927_09_v	15	15	15	61.4	61.4	61.4	32.572	0	294.93	6117500000	101	15	15	15	1	6	7	8	15	15	15	6	7	8	15	15	15	6	7	8	15	15	15	295	26.4	37.3
+	3.19419	0.000639454	2.30852	4.95374	Tb927.8.1160	Tb927.8.1160						vacuolar-type Ca2+-ATPase, putative	Tb927.8.1160 |; Transcript=Tb927.8.1160:mRNA | gene=Tb927.8.1160 | organism=Trypanosoma_brucei_brucei_TREU927 | gene_product=vacuolar-type Ca2+-ATPase, putative |; Transcript_product=vacuolar-type Ca2+-ATPase, putative | location=Tb927_08_v5.1:369465	24	24	4	30.7	30.7	4.4	121.24	0	205.88	2041600000	77	24	24	4	1	7	3	7	21	20	17	7	3	7	21	20	17	2	0	1	3	4	2	1102	8.9	4.4
+	3.32933	0.000468461	2.30505	4.94186	Tb927.9.9520	Tb927.9.9520		ZC3H29				zinc finger protein family member, putative	Tb927.9.9520 |; Transcript=Tb927.9.9520:mRNA | gene=Tb927.9.9520 | organism=Trypanosoma_brucei_brucei_TREU927 | gene_product=zinc finger protein family member, putative |; Transcript_product=zinc finger protein family member, putative | location=Tb92	6	6	6	27	27	27	37.741	0	34.812	217080000	16	6	6	6	1	1	1	2	6	4	3	1	1	2	6	4	3	1	1	2	6	4	3	345	2.3	2.3
+	3.52961	0.000295389	2.30411	4.93864	Tb927.11.11770	Tb927.11.11770		EIF4E3				Eukaryotic translation initiation factor 4E-3	Tb927.11.11770 |; Transcript=Tb927.11.11770:mRNA | gene=Tb927.11.11770 | organism=Trypanosoma_brucei_brucei_TREU927 | gene_product=Eukaryotic; Translation initiation factor 4E-3 |; Transcript_product=Eukaryotic; Translation initiation factor 4E-3 | loc	6	6	6	18.8	18.8	18.8	47.963	0	18.006	434700000	20	6	6	6	1	2	2	2	5	5	4	2	2	2	5	5	4	2	2	2	5	5	4	442	8.4	4.5
+	1.03882	0.0914486	2.29958	4.92314	Tb927.8.7970	Tb927.8.7970						hypothetical protein	Tb927.8.7970 |; Transcript=Tb927.8.7970:mRNA | gene=Tb927.8.7970 | organism=Trypanosoma_brucei_brucei_TREU927 | gene_product=hypothetical protein |; Transcript_product=hypothetical protein | location=Tb927_08_v5.1:2347985-2349469(+) | protein_length=	5	5	5	13.4	13.4	13.4	53.211	0	14.762	239910000	17	5	5	5	1	2	1	2	3	4	3	2	1	2	3	4	3	2	1	2	3	4	3	494	4.5	2.6
+	3.98562	0.000103367	2.29364	4.9029	Tb927.10.15040	Tb927.10.15040						hypothetical protein, conserved	Tb927.10.15040 |; Transcript=Tb927.10.15040:mRNA | gene=Tb927.10.15040 | organism=Trypanosoma_brucei_brucei_TREU927 | gene_product=hypothetical protein, conserved |; Transcript_product=hypothetical protein, conserved | location=Tb927_10_v5.1:3677234-	7	7	7	17.2	17.2	17.2	56.073	0	80.232	241020000	12	7	7	7	1	0	0	0	4	7	4	0	0	0	4	7	4	0	0	0	4	7	4	522	0	0
+	2.53373	0.00292596	2.27667	4.84557	Tb927.11.2110	Tb927.11.2110						Snf7, putative	Tb927.11.2110 |; Transcript=Tb927.11.2110:mRNA | gene=Tb927.11.2110 | organism=Trypanosoma_brucei_brucei_TREU927 | gene_product=Snf7, putative |; Transcript_product=Snf7, putative | location=Tb927_11_v5.1:601276-601920(+) | protein_length=214 | seque	7	7	7	31.8	31.8	31.8	24.813	0	22.839	388110000	19	7	7	7	1	0	0	1	6	6	5	0	0	1	6	6	5	0	0	1	6	6	5	214	0	0
+	3.28661	0.000516885	2.27468	4.83889	Tb927.4.2000	Tb927.4.2000	214	RUVBL	X	X	X	ruvB-like DNA helicase, putative	Tb927.4.2000 |; Transcript=Tb927.4.2000:mRNA | gene=Tb927.4.2000 | organism=Trypanosoma_brucei_brucei_TREU927 | gene_product=ruvB-like DNA helicase, putative |; Transcript_product=ruvB-like DNA helicase, putative | location=Tb927_04_v5.1:505347-50677	20	20	20	47.9	47.9	47.9	52.61	0	122.27	2537500000	66	20	20	20	1	3	4	5	14	15	19	3	4	5	14	15	19	3	4	5	14	15	19	474	6.8	10.1
+	1.2149	0.0609674	2.26495	4.80639	Tb927.10.2020	Tb927.10.2020		HK2			X	hexokinase	Tb927.10.2020 |; Transcript=Tb927.10.2020:mRNA | gene=Tb927.10.2020 | organism=Trypanosoma_brucei_brucei_TREU927 | gene_product=hexokinase |; Transcript_product=hexokinase | location=Tb927_10_v5.1:529818-531233(+) | protein_length=471 | sequence_SO=c	29	2	0	61.4	4.2	0	51.148	0	141.35	2932100000	54	29	2	0	1	22	22	24	27	26	29	2	2	2	2	2	2	0	0	0	0	0	0	471	52.7	56.3
+	2.94023	0.00114755	2.25027	4.75773	Tb927.11.14590	Tb927.11.14590		G5-IP				G5-interacting protein	Tb927.11.14590 |; Transcript=Tb927.11.14590:mRNA | gene=Tb927.11.14590 | organism=Trypanosoma_brucei_brucei_TREU927 | gene_product=G5-interacting protein |; Transcript_product=G5-interacting protein | location=Tb927_11_v5.1:3872610-3874499(+) | prote	12	12	12	26.2	26.2	26.2	70.339	0	46.429	331120000	27	12	12	12	1	3	3	6	4	6	6	3	3	6	4	6	6	3	3	6	4	6	6	629	5.4	8.7
+	2.37169	0.00424918	2.24514	4.74085	Tb927.8.2250	Tb927.8.2250						Fungal tRNA ligase phosphodiesterase domain containing protein, putative	Tb927.8.2250 |; Transcript=Tb927.8.2250:mRNA | gene=Tb927.8.2250 | organism=Trypanosoma_brucei_brucei_TREU927 | gene_product=Fungal; TRNA ligase phosphodiesterase domain containing protein, putative |; Transcript_product=Fungal; TRNA ligase phosphodies	5	2	2	7.9	5.1	5.1	94.039	0	17.959	182560000	15	5	2	2	1	0	1	2	5	4	4	0	0	0	2	2	2	0	0	0	2	2	2	847	0	0.9
+	2.46741	0.00340875	2.24304	4.73393	Tb927.3.2090; Tb11.v5.0697.1	Tb927.3.2090; Tb11.v5.0697.1						Xaa-Pro aminopeptidase, putative	Tb927.3.2090 |; Transcript=Tb927.3.2090:mRNA | gene=Tb927.3.2090 | organism=Trypanosoma_brucei_brucei_TREU927 | gene_product=Xaa-Pro aminopeptidase, putative |; Transcript_product=Xaa-Pro aminopeptidase, putative | location=Tb927_03_v5.1:550052-55189	7	7	7	17.4	17.4	17.4	68.387	0	26.815	230320000	19	NaN	NaN	NaN	2	2	1	2	5	5	5	2	1	2	5	5	5	2	1	2	5	5	5	615	4.2	2
+	4.97115	1.06868e-05	2.23807	4.71764	Tb927.6.2090	Tb927.6.2090						pdz domain containing protein, putative	Tb927.6.2090 |; Transcript=Tb927.6.2090:mRNA | gene=Tb927.6.2090 | organism=Trypanosoma_brucei_brucei_TREU927 | gene_product=pdz domain containing protein, putative |; Transcript_product=pdz domain containing protein, putative | location=Tb927_06_v5.	13	13	13	25.2	25.2	25.2	78.295	0	81.041	651300000	30	13	13	13	1	0	1	0	10	10	8	0	1	0	10	10	8	0	1	0	10	10	8	710	0	2.1
+	0.939257	0.115012	2.23059	4.69324	Tb927.7.4470	Tb927.7.4470						hypothetical protein, conserved	Tb927.7.4470 |; Transcript=Tb927.7.4470:mRNA | gene=Tb927.7.4470 | organism=Trypanosoma_brucei_brucei_TREU927 | gene_product=hypothetical protein, conserved |; Transcript_product=hypothetical protein, conserved | location=Tb927_07_v5.1:1190119-119070	3	3	3	14	14	14	22.398	0	12.576	559620000	12	3	3	3	1	1	1	2	3	3	3	1	1	2	3	3	3	1	1	2	3	3	3	193	5.2	5.2
+	4.47637	3.33912e-05	2.22789	4.6845	Tb927.3.4560	Tb927.3.4560						5'-AMP-activated protein kinase catalytic subunit alpha, putative	Tb927.3.4560 |; Transcript=Tb927.3.4560:mRNA | gene=Tb927.3.4560 | organism=Trypanosoma_brucei_brucei_TREU927 | gene_product=5-AMP-activated protein kinase catalytic subunit alpha, putative |; Transcript_product=5-AMP-activated protein kinase catal	4	4	4	9.2	9.2	9.2	70.655	0	27.463	308420000	13	4	4	4	1	0	0	0	4	4	4	0	0	0	4	4	4	0	0	0	4	4	4	631	0	0
+	1.78773	0.0163033	2.21159	4.63187	Tb927.5.2410	Tb927.5.2410		KIN-E				kinesin, putative	Tb927.5.2410 |; Transcript=Tb927.5.2410:mRNA | gene=Tb927.5.2410 | organism=Trypanosoma_brucei_brucei_TREU927 | gene_product=kinesin, putative |; Transcript_product=kinesin, putative | location=Tb927_05_v5.1:825029-829048(+) | protein_length=1339 | s	18	18	18	17.6	17.6	17.6	149.64	0	45.172	582290000	32	18	18	18	1	4	1	4	11	10	9	4	1	4	11	10	9	4	1	4	11	10	9	1339	3.4	0.9
+	0.928043	0.11802	2.19449	4.57728	Tb927.10.2380	Tb927.10.2380						Tetratricopeptide repeat, putative	Tb927.10.2380 |; Transcript=Tb927.10.2380:mRNA | gene=Tb927.10.2380 | organism=Trypanosoma_brucei_brucei_TREU927 | gene_product=Tetratricopeptide repeat, putative |; Transcript_product=Tetratricopeptide repeat, putative | location=Tb927_10_v5.1:60941	7	7	7	10.4	10.4	10.4	102.45	0	14.505	328290000	16	7	7	7	1	1	2	4	4	2	5	1	2	4	4	2	5	1	2	4	4	2	5	916	1.4	3.3
+	3.88126	0.000131444	2.18138	4.53588	Tb927.10.4940; Tb11.v5.0596.1	Tb927.10.4940; Tb11.v5.0596.1		PK50				Nuclear Dbf2-related kinase	Tb927.10.4940 |; Transcript=Tb927.10.4940:mRNA | gene=Tb927.10.4940 | organism=Trypanosoma_brucei_brucei_TREU927 | gene_product=Nuclear Dbf2-related kinase |; Transcript_product=Nuclear Dbf2-related kinase | location=Tb927_10_v5.1:1228866-1230179(-)	16	16	16	46.5	46.5	46.5	50.146	0	59.779	626030000	38	NaN	NaN	NaN	2	3	3	2	13	8	11	3	3	2	13	8	11	3	3	2	13	8	11	437	8.7	8.7
+	3.19787	0.000634065	2.1734	4.51086	Tb927.10.6750; Tb927.10.6760	Tb927.10.6750; Tb927.10.6760	4					Plasma-membrane choline transporter, putative	Tb927.10.6750 |; Transcript=Tb927.10.6750:mRNA | gene=Tb927.10.6750 | organism=Trypanosoma_brucei_brucei_TREU927 | gene_product=Plasma-membrane choline; Transporter, putative |; Transcript_product=Plasma-membrane choline; Transporter, putative | locati	6	6	3	11.9	11.9	5.9	55.336	0	20.111	239130000	19	NaN	NaN	NaN	2	1	0	1	5	4	4	1	0	1	5	4	4	0	0	0	3	2	1	505	1.6	0
+	1.80835	0.0155472	2.1705	4.50178	Tb927.6.3640	Tb927.6.3640						phospholipid-translocating P-type ATPase (flippase), putative	Tb927.6.3640 |; Transcript=Tb927.6.3640:mRNA | gene=Tb927.6.3640 | organism=Trypanosoma_brucei_brucei_TREU927 | gene_product=zinc finger of C3HC4-type, RING/B-box zinc finger, putative |; Transcript_product=zinc finger of C3HC4-type, RING/B-box zinc	10	10	10	25.1	25.1	25.1	62.901	0	43.117	708510000	24	10	10	10	1	1	0	2	8	7	8	1	0	2	8	7	8	1	0	2	8	7	8	561	3.4	0
+	3.84878	0.000141651	2.15727	4.4607	Tb927.8.670	Tb927.8.670						hypothetical protein, conserved	Tb927.8.670 |; Transcript=Tb927.8.670:mRNA | gene=Tb927.8.670 | organism=Trypanosoma_brucei_brucei_TREU927 | gene_product=hypothetical protein, conserved |; Transcript_product=hypothetical protein, conserved | location=Tb927_08_v5.1:187367-188239(-)	5	5	5	21.7	21.7	21.7	32.268	0	25.639	200960000	11	5	5	5	1	0	0	0	4	4	3	0	0	0	4	4	3	0	0	0	4	4	3	290	0	0
+	3.982	0.000104232	2.15168	4.44344	Tb927.8.2260; Tb927.8.2280; Tb927.8.2270	Tb927.8.2260; Tb927.8.2280; Tb927.8.2270	180	POMP39-2				Present in the outer mitochondrial membrane proteome 39-2	Tb927.8.2260 |; Transcript=Tb927.8.2260:mRNA | gene=Tb927.8.2260 | organism=Trypanosoma_brucei_brucei_TREU927 | gene_product=Present in; The outer mitochondrial membrane proteome 39-2 |; Transcript_product=Present in; The outer mitochondrial membrane p	9	9	3	58.3	58.3	5	21.768	0	85.589	2249200000	40	NaN	NaN	NaN	3	3	2	5	8	8	7	3	2	5	8	8	7	1	2	2	2	2	3	199	21.1	4.5
+	3.05892	0.000873137	2.13121	4.38083	Tb927.10.4260	Tb927.10.4260						hypothetical protein, conserved	Tb927.10.4260 |; Transcript=Tb927.10.4260:mRNA | gene=Tb927.10.4260 | organism=Trypanosoma_brucei_brucei_TREU927 | gene_product=hypothetical protein, conserved |; Transcript_product=hypothetical protein, conserved | location=Tb927_10_v5.1:1113513-111	2	2	2	6.4	6.4	6.4	52.328	0	7.0129	133110000	6	2	2	2	1	1	1	1	2	2	2	1	1	1	2	2	2	1	1	1	2	2	2	470	3	3
+	1.25286	0.055865	2.1272	4.36868	Tb927.10.1630	Tb927.10.1630		ABCE1				atp-binding cassette sub-family e member 1	Tb927.10.1630 |; Transcript=Tb927.10.1630:mRNA | gene=Tb927.10.1630 | organism=Trypanosoma_brucei_brucei_TREU927 | gene_product=atp-binding cassette sub-family e member 1 |; Transcript_product=atp-binding cassette sub-family e member 1 | location=Tb9	10	10	9	18.4	18.4	17.3	71.078	0	15.186	372790000	17	10	10	9	1	0	1	2	5	3	8	0	1	2	5	3	8	0	1	2	5	3	7	631	0	1.4
+	4.16021	6.91499e-05	2.12086	4.34953	Tb927.1.1240; Tb11.v5.0356.1	Tb927.1.1240; Tb11.v5.0356.1						cytidine triphosphate synthase, putative	Tb927.1.1240 |; Transcript=Tb927.1.1240:mRNA | gene=Tb927.1.1240 | organism=Trypanosoma_brucei_brucei_TREU927 | gene_product=cytidine; Triphosphate synthase, putative |; Transcript_product=cytidine; Triphosphate synthase, putative | location=Tb927_01_v	11	11	11	25.6	25.6	25.6	65.212	0	62.311	356520000	24	NaN	NaN	NaN	2	1	1	1	7	6	9	1	1	1	7	6	9	1	1	1	7	6	9	589	2	2
+	2.48274	0.0032905	2.11533	4.33288	Tb927.6.2060	Tb927.6.2060		HisRS				histidyl-tRNA synthetase	Tb927.6.2060 |; Transcript=Tb927.6.2060:mRNA | gene=Tb927.6.2060 | organism=Trypanosoma_brucei_brucei_TREU927 | gene_product=histidyl-tRNA synthetase |; Transcript_product=histidyl-tRNA synthetase | location=Tb927_06_v5.1:670664-672097(-) | protein_l	9	9	9	28.9	28.9	28.9	53.345	0	18.807	262220000	17	9	9	9	1	0	2	4	3	4	5	0	2	4	3	4	5	0	2	4	3	4	5	477	0	5.7
+	2.67138	0.00213117	2.09439	4.27045	Tb927.1.2670	Tb927.1.2670		PF16			X	paralyzed flagella 16	Tb927.1.2670 |; Transcript=Tb927.1.2670:mRNA | gene=Tb927.1.2670 | organism=Trypanosoma_brucei_brucei_TREU927 | gene_product=paralyzed flagella 16 |; Transcript_product=paralyzed flagella 16 | location=Tb927_01_v5.1:618929-620470(+) | protein_length=	15	15	15	45.6	45.6	45.6	56.126	0	116.35	1526200000	50	15	15	15	1	3	3	4	12	10	14	3	3	4	12	10	14	3	3	4	12	10	14	513	6	6
+	2.54757	0.00283422	2.08734	4.24963	Tb927.10.6720; Tb11.v5.0578.1; Tb927.10.6740; Tb927.10.6730	Tb927.10.6720; Tb11.v5.0578.1; Tb927.10.6740; Tb927.10.6730						Plasma-membrane choline transporter, putative	Tb927.10.6720 |; Transcript=Tb927.10.6720:mRNA | gene=Tb927.10.6720 | organism=Trypanosoma_brucei_brucei_TREU927 | gene_product=Plasma-membrane choline; Transporter, putative |; Transcript_product=Plasma-membrane choline; Transporter, putative | locati	5	2	2	8.4	2.2	2.2	53.448	0	4.2841	158400000	9	NaN	NaN	NaN	4	2	1	2	4	4	5	1	1	1	2	2	2	1	1	1	2	2	2	489	3.5	1.8
+	1.63597	0.0231224	2.08533	4.24373	Tb927.11.9960	Tb927.11.9960						Protein of unknown function (DUF2870), putative	Tb927.11.9960 |; Transcript=Tb927.11.9960:mRNA | gene=Tb927.11.9960 | organism=Trypanosoma_brucei_brucei_TREU927 | gene_product=Protein of unknown function (DUF2870), putative |; Transcript_product=Protein of unknown function (DUF2870), putative | lo	5	5	5	23.5	23.5	23.5	33.479	0	14.341	98823000	10	5	5	5	1	0	0	0	4	2	3	0	0	0	4	2	3	0	0	0	4	2	3	294	0	0
+	1.97589	0.0105707	2.07713	4.21967	Tb927.10.3100	Tb927.10.3100						glycerol-3-phosphate acyltransferase, putative	Tb927.10.3100 |; Transcript=Tb927.10.3100:mRNA | gene=Tb927.10.3100 | organism=Trypanosoma_brucei_brucei_TREU927 | gene_product=glycerol-3-phosphate acyltransferase, putative |; Transcript_product=glycerol-3-phosphate acyltransferase, putative | loca	6	6	6	13.2	13.2	13.2	78.194	0	17.314	199750000	10	6	6	6	1	0	0	0	3	4	6	0	0	0	3	4	6	0	0	0	3	4	6	698	0	0
+	2.76525	0.00171693	2.07408	4.21076	Tb927.11.10540	Tb927.11.10540						hypothetical protein, conserved	Tb927.11.10540 |; Transcript=Tb927.11.10540:mRNA | gene=Tb927.11.10540 | organism=Trypanosoma_brucei_brucei_TREU927 | gene_product=hypothetical protein, conserved |; Transcript_product=hypothetical protein, conserved | location=Tb927_11_v5.1:2804994-	17	17	17	21.8	21.8	21.8	99.443	0	105.76	1037700000	37	17	17	17	1	1	4	7	9	12	13	1	4	7	9	12	13	1	4	7	9	12	13	855	0.9	5.6
+	2.13837	0.00727162	2.07349	4.20905	Tb927.11.2660	Tb927.11.2660		GRASP				Golgi reassembly stacking protein (GRASP homologue), putative	Tb927.11.2660 |; Transcript=Tb927.11.2660:mRNA | gene=Tb927.11.2660 | organism=Trypanosoma_brucei_brucei_TREU927 | gene_product=Golgi reassembly stacking protein (GRASP homologue), putative |; Transcript_product=Golgi reassembly stacking protein (GRA	5	5	5	16	16	16	53.676	0	17.034	169530000	8	5	5	5	1	1	1	0	3	3	4	1	1	0	3	3	4	1	1	0	3	3	4	499	1.6	1.6
+	2.43737	0.0036528	2.0699	4.19859	Tb927.9.3630; Tb11.v5.0530.1	Tb927.9.3630; Tb11.v5.0530.1						BSD domain containing protein, putative	Tb927.9.3630 |; Transcript=Tb927.9.3630:mRNA | gene=Tb927.9.3630 | organism=Trypanosoma_brucei_brucei_TREU927 | gene_product=BSD domain containing protein, putative |; Transcript_product=BSD domain containing protein, putative | location=Tb927_09_v5.	6	6	6	14.3	14.3	14.3	61.829	0	46.996	296030000	20	NaN	NaN	NaN	2	1	1	2	6	5	5	1	1	2	6	5	5	1	1	2	6	5	5	553	3.4	2.5
+	1.43758	0.036511	2.06706	4.19033	Tb927.7.470	Tb927.7.470		ESP14				Enriched in surface-labeled proteome protein 14	Tb927.7.470 |; Transcript=Tb927.7.470:mRNA | gene=Tb927.7.470 | organism=Trypanosoma_brucei_brucei_TREU927 | gene_product=Enriched in surface-labeled proteome protein 14 |; Transcript_product=Enriched in surface-labeled proteome protein 14 | location	4	4	4	21.5	21.5	21.5	33.145	0	12.754	377750000	15	4	4	4	1	1	1	2	4	4	4	1	1	2	4	4	4	1	1	2	4	4	4	297	3.4	3.4
+	0.862443	0.137264	2.05083	4.14344	Tb927.9.15210; Tb927.10.1590	Tb927.9.15210; Tb927.10.1590					X	ribosomal protein L36, putative	Tb927.9.15210 |; Transcript=Tb927.9.15210:mRNA | gene=Tb927.9.15210 | organism=Trypanosoma_brucei_brucei_TREU927 | gene_product=ribosomal protein L36, putative |; Transcript_product=ribosomal protein L36, putative | location=Tb927_09_v5.1:2362520-236	3	3	3	28.4	28.4	28.4	12.457	0	9.9593	925380000	20	NaN	NaN	NaN	2	2	2	2	3	2	2	2	2	2	3	2	2	2	2	2	3	2	2	109	21.1	21.1
+	2.55164	0.00280775	2.03415	4.09581	Tb927.11.9880	Tb927.11.9880						Protein of unknown function (DUF2009), putative	Tb927.11.9880 |; Transcript=Tb927.11.9880:mRNA | gene=Tb927.11.9880 | organism=Trypanosoma_brucei_brucei_TREU927 | gene_product=Protein of unknown function (DUF2009), putative |; Transcript_product=Protein of unknown function (DUF2009), putative | lo	7	7	7	17.7	17.7	17.7	51.909	0	32.173	285880000	18	7	7	7	1	0	0	0	5	6	6	0	0	0	5	6	6	0	0	0	5	6	6	451	0	0
+	1.70659	0.0196523	2.02951	4.08266	Tb927.7.5450	Tb927.7.5450		LPN				lipin	Tb927.7.5450 |; Transcript=Tb927.7.5450:mRNA | gene=Tb927.7.5450 | organism=Trypanosoma_brucei_brucei_TREU927 | gene_product=lipin |; Transcript_product=lipin | location=Tb927_07_v5.1:1470188-1472608(+) | protein_length=806 | sequence_SO=chromosome |	7	7	7	9.2	9.2	9.2	86.742	0	23.135	163680000	12	7	7	7	1	0	0	1	4	5	5	0	0	1	4	5	5	0	0	1	4	5	5	806	0	0
+	4.19072	6.44588e-05	2.00728	4.02024	Tb927.7.1240	Tb927.7.1240						Sphingosine kinase	Tb927.7.1240 |; Transcript=Tb927.7.1240:mRNA | gene=Tb927.7.1240 | organism=Trypanosoma_brucei_brucei_TREU927 | gene_product=Sphingosine kinase |; Transcript_product=Sphingosine kinase | location=Tb927_07_v5.1:321624-323933(+) | protein_length=769 |	12	12	12	21.3	21.3	21.3	83.577	0	26.194	398710000	30	12	12	12	1	4	1	1	9	10	8	4	1	1	9	10	8	4	1	1	9	10	8	769	6	1.8
+	2.22276	0.00598748	2.00609	4.01691	Tb927.2.5800	Tb927.2.5800		SBPase				sedoheptulose-1,7-bisphosphatase	Tb927.2.5800 |; Transcript=Tb927.2.5800:mRNA | gene=Tb927.2.5800 | organism=Trypanosoma_brucei_brucei_TREU927 | gene_product=sedoheptulose-1,7-bisphosphatase |; Transcript_product=sedoheptulose-1,7-bisphosphatase | location=Tb927_02_v5.1:1046357-1047	7	7	7	31.3	31.3	31.3	35.502	0	28.002	213440000	16	7	7	7	1	2	2	1	3	5	3	2	2	1	3	5	3	2	2	1	3	5	3	332	8.7	8.7
+	3.33452	0.000462897	2.00091	4.00253	Tb927.10.3900	Tb927.10.3900						CAMK/CAMKL family protein kinase, putative	Tb927.10.3900 |; Transcript=Tb927.10.3900:mRNA | gene=Tb927.10.3900 | organism=Trypanosoma_brucei_brucei_TREU927 | gene_product=CAMK/CAMKL family protein kinase, putative |; Transcript_product=CAMK/CAMKL family protein kinase, putative | location=Tb9	8	8	8	15.1	15.1	15.1	83.218	0	19.106	192150000	15	8	8	8	1	0	0	1	5	3	6	0	0	1	5	3	6	0	0	1	5	3	6	740	0	0
+	1.44087	0.0362353	1.98859	3.96848	Tb927.10.2880	Tb927.10.2880		FAZ26			X	Voltage-dependent calcium channel subunit, putative	Tb927.10.2880 |; Transcript=Tb927.10.2880:mRNA | gene=Tb927.10.2880 | organism=Trypanosoma_brucei_brucei_TREU927 | gene_product=Voltage-dependent calcium channel subunit, putative |; Transcript_product=Voltage-dependent calcium channel subunit, putat	21	21	21	10.5	10.5	10.5	303.77	0	65.227	781620000	44	21	21	21	1	7	0	4	11	15	15	7	0	4	11	15	15	7	0	4	11	15	15	2693	3.9	0
+	4.4154	3.8424e-05	1.98527	3.95938	Tb927.4.920	Tb927.4.920						TPR repeat, putative	Tb927.4.920 |; Transcript=Tb927.4.920:mRNA | gene=Tb927.4.920 | organism=Trypanosoma_brucei_brucei_TREU927 | gene_product=TPR repeat, putative |; Transcript_product=TPR repeat, putative | location=Tb927_04_v5.1:259313-260074(-) | protein_length=253 |	4	4	4	18.6	18.6	18.6	28.089	0	19.715	209780000	12	4	4	4	1	1	1	2	2	3	3	1	1	2	2	3	3	1	1	2	2	3	3	253	4.7	4.7
+	0.936494	0.115746	1.98438	3.95693	Tb927.10.12840	Tb927.10.12840		MCP12			X	mitochondrial carrier protein	Tb927.10.12840 |; Transcript=Tb927.10.12840:mRNA | gene=Tb927.10.12840 | organism=Trypanosoma_brucei_brucei_TREU927 | gene_product=mitochondrial carrier protein |; Transcript_product=mitochondrial carrier protein | location=Tb927_10_v5.1:3120238-3121	4	4	4	17.4	17.4	17.4	33.131	0	8.7502	229860000	10	4	4	4	1	2	1	3	2	2	2	2	1	3	2	2	2	2	1	3	2	2	2	304	5.6	3
+	2.16854	0.00678359	1.97647	3.9353	Tb927.10.14470	Tb927.10.14470		IFT140				intraflagellar transport protein 140	Tb927.10.14470 |; Transcript=Tb927.10.14470:mRNA | gene=Tb927.10.14470 | organism=Trypanosoma_brucei_brucei_TREU927 | gene_product=intraflagellar; Transport protein 140 |; Transcript_product=intraflagellar; Transport protein 140 | location=Tb927_10_v5.	38	38	38	32	32	32	186.61	0	192.49	1343000000	104	38	38	38	1	5	4	8	28	27	31	5	4	8	28	27	31	5	4	8	28	27	31	1696	3.4	2.8
+	5.06857	8.53952e-06	1.95108	3.86663	Tb927.3.3560	Tb927.3.3560	506;511					U-box domain containing protein, putative	Tb927.3.3560 |; Transcript=Tb927.3.3560:mRNA | gene=Tb927.3.3560 | organism=Trypanosoma_brucei_brucei_TREU927 | gene_product=U-box domain containing protein, putative |; Transcript_product=U-box domain containing protein, putative | location=Tb927_03	33	33	33	59.3	59.3	59.3	69.087	0	305.52	14779000000	190	33	33	33	1	14	12	16	30	30	31	14	12	16	30	30	31	14	12	16	30	30	31	624	28	24.8
+	3.29727	0.000504342	1.94342	3.84615	Tb927.11.2570	Tb927.11.2570			X		X	hypothetical protein, conserved	Tb927.11.2570 |; Transcript=Tb927.11.2570:mRNA | gene=Tb927.11.2570 | organism=Trypanosoma_brucei_brucei_TREU927 | gene_product=hypothetical protein, conserved |; Transcript_product=hypothetical protein, conserved | location=Tb927_11_v5.1:754151-7558	7	7	7	15.9	15.9	15.9	63.115	0	18.199	191290000	13	7	7	7	1	0	0	0	6	5	5	0	0	0	6	5	5	0	0	0	6	5	5	573	0	0
+	2.82317	0.00150254	1.93887	3.83406	Tb927.8.4770	Tb927.8.4770		TbRAB18				small GTP-binding protein Rab18	Tb927.8.4770 |; Transcript=Tb927.8.4770:mRNA | gene=Tb927.8.4770 | organism=Trypanosoma_brucei_brucei_TREU927 | gene_product=small GTP-binding protein Rab18 |; Transcript_product=small GTP-binding protein Rab18 | location=Tb927_08_v5.1:1403585-140423	6	6	6	35.8	35.8	35.8	23.467	0	12.056	198190000	10	6	6	6	1	1	1	2	3	1	4	1	1	2	3	1	4	1	1	2	3	1	4	215	3.7	5.6
+	2.39056	0.00406855	1.91251	3.76462	Tb927.7.760	Tb927.7.760						hypothetical protein, conserved	Tb927.7.760 |; Transcript=Tb927.7.760:mRNA | gene=Tb927.7.760 | organism=Trypanosoma_brucei_brucei_TREU927 | gene_product=hypothetical protein, conserved |; Transcript_product=hypothetical protein, conserved | location=Tb927_07_v5.1:172772-174481(-)	4	4	4	13.5	13.5	13.5	63.497	0	10.072	223990000	13	4	4	4	1	1	1	1	3	4	3	1	1	1	3	4	3	1	1	1	3	4	3	569	6	6
+	1.97856	0.0105061	1.89876	3.72893	Tb927.11.1990	Tb927.11.1990	325					arginyl-tRNA synthetase, putative	Tb927.11.1990 |; Transcript=Tb927.11.1990:mRNA | gene=Tb927.11.1990 | organism=Trypanosoma_brucei_brucei_TREU927 | gene_product=arginyl-tRNA synthetase, putative |; Transcript_product=arginyl-tRNA synthetase, putative | location=Tb927_11_v5.1:578450-	31	31	31	51	51	51	78.432	0	85.653	2089400000	88	31	31	31	1	6	4	12	20	21	24	6	4	12	20	21	24	6	4	12	20	21	24	692	11.1	6.9
+	1.29621	0.0505585	1.89761	3.72595	Tb927.2.2720	Tb927.2.2720		FlaK				STE/STE7 protein kinase, putative	Tb927.2.2720 |; Transcript=Tb927.2.2720:mRNA | gene=Tb927.2.2720 | organism=Trypanosoma_brucei_brucei_TREU927 | gene_product=STE/STE7 protein kinase, putative |; Transcript_product=STE/STE7 protein kinase, putative | location=Tb927_02_v5.1:533630-538	13	13	13	12.3	12.3	12.3	162.18	0	25.44	357780000	18	13	13	13	1	0	0	0	12	7	9	0	0	0	12	7	9	0	0	0	12	7	9	1501	0	0
+	3.40213	0.00039616	1.89639	3.7228	Tb927.10.8560	Tb927.10.8560		RAB23				small GTPase, putative	Tb927.10.8560 |; Transcript=Tb927.10.8560:mRNA | gene=Tb927.10.8560 | organism=Trypanosoma_brucei_brucei_TREU927 | gene_product=small GTPase, putative |; Transcript_product=small GTPase, putative | location=Tb927_10_v5.1:2120113-2120793(+) | protein_	4	4	4	23.5	23.5	23.5	24.28	0	12.122	152850000	9	4	4	4	1	0	0	0	3	3	3	0	0	0	3	3	3	0	0	0	3	3	3	226	0	0
+	2.61745	0.00241298	1.88735	3.69956	Tb927.11.14970	Tb927.11.14970					X	hypothetical protein, conserved	Tb927.11.14970 |; Transcript=Tb927.11.14970:mRNA | gene=Tb927.11.14970 | organism=Trypanosoma_brucei_brucei_TREU927 | gene_product=hypothetical protein, conserved |; Transcript_product=hypothetical protein, conserved | location=Tb927_11_v5.1:3982739-	10	10	10	17.4	17.4	17.4	93.162	0	48.549	195250000	20	10	10	10	1	1	0	1	6	6	5	1	0	1	6	6	5	1	0	1	6	6	5	823	1.7	0
+	1.74952	0.0178027	1.88096	3.68321	Tb927.11.8230	Tb927.11.8230						hypothetical protein, conserved	Tb927.11.8230 |; Transcript=Tb927.11.8230:mRNA | gene=Tb927.11.8230 | organism=Trypanosoma_brucei_brucei_TREU927 | gene_product=hypothetical protein, conserved |; Transcript_product=hypothetical protein, conserved | location=Tb927_11_v5.1:2314461-231	7	7	7	20.2	20.2	20.2	45.976	0	38.639	218620000	18	7	7	7	1	0	1	2	6	4	4	0	1	2	6	4	4	0	1	2	6	4	4	397	0	2.3
+	2.86769	0.00135615	1.8714	3.65887	Tb927.9.11960	Tb927.9.11960						hypothetical protein, conserved	Tb927.9.11960 |; Transcript=Tb927.9.11960:mRNA | gene=Tb927.9.11960 | organism=Trypanosoma_brucei_brucei_TREU927 | gene_product=hypothetical protein, conserved |; Transcript_product=hypothetical protein, conserved | location=Tb927_09_v5.1:1868667-187	4	4	4	8.2	8.2	8.2	69.555	0	10.453	147970000	8	4	4	4	1	0	0	0	3	4	3	0	0	0	3	4	3	0	0	0	3	4	3	625	0	0
+	2.43888	0.00364015	1.86955	3.6542	Tb927.7.5840	Tb927.7.5840						hypothetical protein, conserved	Tb927.7.5840 |; Transcript=Tb927.7.5840:mRNA | gene=Tb927.7.5840 | organism=Trypanosoma_brucei_brucei_TREU927 | gene_product=hypothetical protein, conserved |; Transcript_product=hypothetical protein, conserved | location=Tb927_07_v5.1:1574648-157533	4	4	4	16.6	16.6	16.6	26.164	0	5.3942	144650000	7	4	4	4	1	1	0	0	2	3	2	1	0	0	2	3	2	1	0	0	2	3	2	229	3.1	0
+	1.99759	0.0100556	1.85935	3.62845	Tb927.8.4370	Tb927.8.4370						hypothetical protein, conserved	Tb927.8.4370 |; Transcript=Tb927.8.4370:mRNA | gene=Tb927.8.4370 | organism=Trypanosoma_brucei_brucei_TREU927 | gene_product=hypothetical protein, conserved |; Transcript_product=hypothetical protein, conserved | location=Tb927_08_v5.1:1302405-130513	6	6	6	9.8	9.8	9.8	100.22	0	22.05	211450000	16	6	6	6	1	1	0	1	5	5	5	1	0	1	5	5	5	1	0	1	5	5	5	910	1.5	0
+	1.92955	0.0117612	1.85927	3.62824	Tb927.10.1470; Tb927.10.1400	Tb927.10.1470; Tb927.10.1400		HGPRT				hypoxanthine-guanine phosphoribosyltransferase	Tb927.10.1470 |; Transcript=Tb927.10.1470:mRNA | gene=Tb927.10.1470 | organism=Trypanosoma_brucei_brucei_TREU927 | gene_product=hypoxanthine-guanine phosphoribosyltransferase |; Transcript_product=hypoxanthine-guanine phosphoribosyltransferase | loca	6	6	6	36.7	36.7	36.7	23.372	0	18.054	329030000	17	NaN	NaN	NaN	2	1	2	1	3	3	4	1	2	1	3	3	4	1	2	1	3	3	4	210	7.1	12.4
+	2.13257	0.00736935	1.85749	3.62376	Tb927.10.2270	Tb927.10.2270						vacuolar protein sorting-associated protein 35, putative	Tb927.10.2270 |; Transcript=Tb927.10.2270:mRNA | gene=Tb927.10.2270 | organism=Trypanosoma_brucei_brucei_TREU927 | gene_product=vacuolar protein sorting-associated protein 35, putative |; Transcript_product=vacuolar protein sorting-associated protein	12	12	12	21.9	21.9	21.9	104.36	0	44.827	262870000	30	12	12	12	1	0	0	1	9	7	9	0	0	1	9	7	9	0	0	1	9	7	9	933	0	0
+	2.07192	0.00847381	1.85511	3.6178	Tb927.8.1290	Tb927.8.1290						SUMO-interacting motif-containing protein	Tb927.8.1290 |; Transcript=Tb927.8.1290:mRNA | gene=Tb927.8.1290 | organism=Trypanosoma_brucei_brucei_TREU927 | gene_product=SUMO-interacting motif-containing protein |; Transcript_product=SUMO-interacting motif-containing protein | location=Tb927_08	4	4	4	5.2	5.2	5.2	120.05	0	10.953	139960000	14	4	4	4	1	0	0	2	3	4	4	0	0	2	3	4	4	0	0	2	3	4	4	1106	0	0
+	1.14969	0.0708448	1.85473	3.61683	Tb927.9.4500	Tb927.9.4500		HSP70.a				heat shock protein, putative	Tb927.9.4500 |; Transcript=Tb927.9.4500:mRNA | gene=Tb927.9.4500 | organism=Trypanosoma_brucei_brucei_TREU927 | gene_product=heat shock protein, putative |; Transcript_product=heat shock protein, putative | location=Tb927_09_v5.1:834159-836666(+) | p	8	8	8	15.1	15.1	15.1	91.117	0	29.338	362090000	21	8	8	8	1	0	1	4	5	6	7	0	1	4	5	6	7	0	1	4	5	6	7	835	0	1.3
+	3.74978	0.000177918	1.84052	3.5814	Tb927.9.6040	Tb927.9.6040		UBA5				E1-like ubiquitin-activating enzyme, putative	Tb927.9.6040 |; Transcript=Tb927.9.6040:mRNA | gene=Tb927.9.6040 | organism=Trypanosoma_brucei_brucei_TREU927 | gene_product=E1-like ubiquitin-activating enzyme, putative |; Transcript_product=E1-like ubiquitin-activating enzyme, putative | location=	6	6	6	21.7	21.7	21.7	42.021	0	33.849	268440000	15	6	6	6	1	0	0	3	5	3	4	0	0	3	5	3	4	0	0	3	5	3	4	387	0	0
+	0.879487	0.131981	1.84041	3.58111	Tb927.2.5060	Tb927.2.5060						GTP binding protein, putative	Tb927.2.5060 |; Transcript=Tb927.2.5060:mRNA | gene=Tb927.2.5060 | organism=Trypanosoma_brucei_brucei_TREU927 | gene_product=GTP binding protein, putative |; Transcript_product=GTP binding protein, putative | location=Tb927_02_v5.1:895261-896445(-) |	10	10	10	40.6	40.6	40.6	44.349	0	36.835	403240000	22	10	10	10	1	1	2	4	5	3	7	1	2	4	5	3	7	1	2	4	5	3	7	394	2	7.1
+	2.64906	0.00224356	1.83637	3.5711	Tb927.11.2860	Tb927.11.2860						hypothetical protein, conserved	Tb927.11.2860 |; Transcript=Tb927.11.2860:mRNA | gene=Tb927.11.2860 | organism=Trypanosoma_brucei_brucei_TREU927 | gene_product=hypothetical protein, conserved |; Transcript_product=hypothetical protein, conserved | location=Tb927_11_v5.1:840110-8424	11	11	11	17.4	17.4	17.4	83.077	0	28.768	291080000	21	11	11	11	1	0	0	0	7	6	8	0	0	0	7	6	8	0	0	0	7	6	8	769	0	0
+	2.27905	0.00525957	1.82033	3.53161	Tb927.2.2120	Tb927.2.2120	382	NEK22				Serine/threonine-protein kinase NEK22, putative	Tb927.2.2120 |; Transcript=Tb927.2.2120:mRNA | gene=Tb927.2.2120 | organism=Trypanosoma_brucei_brucei_TREU927 | gene_product=Serine/threonine-protein kinase NEK22, putative |; Transcript_product=Serine/threonine-protein kinase NEK22, putative | locat	13	13	13	40	40	40	50.602	0	45.008	666010000	31	13	13	13	1	1	0	4	9	10	9	1	0	4	9	10	9	1	0	4	9	10	9	453	1.5	0
+	2.21788	0.00605502	1.80322	3.48998	Tb927.11.4300; Tb927.10.9880	Tb927.11.4300; Tb927.10.9880		RPL18			X	60S ribosomal protein L18, putative	Tb927.11.4300 |; Transcript=Tb927.11.4300:mRNA | gene=Tb927.11.4300 | organism=Trypanosoma_brucei_brucei_TREU927 | gene_product=60S ribosomal protein L18, putative |; Transcript_product=60S ribosomal protein L18, putative | location=Tb927_11_v5.1:125	7	7	7	39.9	39.9	39.9	21.874	0	65.223	489080000	38	NaN	NaN	NaN	2	0	2	5	6	5	5	0	2	5	6	5	5	0	2	5	6	5	5	193	0	14.5
+	1.72926	0.0186525	1.79748	3.47613	Tb927.11.12540	Tb927.11.12540					X	leucine-rich repeat protein (LRRP), putative	Tb927.11.12540 |; Transcript=Tb927.11.12540:mRNA | gene=Tb927.11.12540 | organism=Trypanosoma_brucei_brucei_TREU927 | gene_product=leucine-rich repeat protein (LRRP), putative |; Transcript_product=leucine-rich repeat protein (LRRP), putative | locat	12	12	12	15.9	15.9	15.9	115.21	0	53.241	433050000	28	12	12	12	1	0	0	0	9	10	9	0	0	0	9	10	9	0	0	0	9	10	9	1052	0	0
+	2.22375	0.00597385	1.7823	3.43974	Tb927.10.14910	Tb927.10.14910						Sarcalumenin, putative	Tb927.10.14910 |; Transcript=Tb927.10.14910:mRNA | gene=Tb927.10.14910 | organism=Trypanosoma_brucei_brucei_TREU927 | gene_product=Sarcalumenin, putative |; Transcript_product=Sarcalumenin, putative | location=Tb927_10_v5.1:3642186-3643739(+) | prote	9	9	9	25.7	25.7	25.7	59.421	0	21.738	223000000	19	9	9	9	1	0	1	1	6	5	6	0	1	1	6	5	6	0	1	1	6	5	6	517	0	3.7
+	1.53976	0.0288565	1.78188	3.43873	Tb927.2.1890	Tb927.2.1890		ATG3				E2-like ubiquitin-conjugation enzyme	Tb927.2.1890 |; Transcript=Tb927.2.1890:mRNA | gene=Tb927.2.1890 | organism=Trypanosoma_brucei_brucei_TREU927 | gene_product=E2-like ubiquitin-conjugation enzyme |; Transcript_product=E2-like ubiquitin-conjugation enzyme | location=Tb927_02_v5.1:3508	5	5	5	31.2	31.2	31.2	33.628	0	44.939	160980000	10	5	5	5	1	0	0	0	4	2	4	0	0	0	4	2	4	0	0	0	4	2	4	292	0	0
+	1.75245	0.0176828	1.78173	3.43839	Tb927.8.4450	Tb927.8.4450		RBP11			X	RNA-binding protein, putative	Tb927.8.4450 |; Transcript=Tb927.8.4450:mRNA | gene=Tb927.8.4450 | organism=Trypanosoma_brucei_brucei_TREU927 | gene_product=RNA-binding protein, putative |; Transcript_product=RNA-binding protein, putative | location=Tb927_08_v5.1:1319509-1320795(-)	3	3	3	9.6	9.6	9.6	47.214	0	14.477	136800000	10	3	3	3	1	1	1	1	2	2	3	1	1	1	2	2	3	1	1	1	2	2	3	428	4.7	4.7
+	5.13124	7.39203e-06	1.7715	3.41409	Tb927.7.1780	Tb927.7.1780						Adenine phosphoribosyltransferase, putative	Tb927.7.1780 |; Transcript=Tb927.7.1780:mRNA | gene=Tb927.7.1780 | organism=Trypanosoma_brucei_brucei_TREU927 | gene_product=Adenine phosphoribosyltransferase, putative |; Transcript_product=Adenine phosphoribosyltransferase, putative | location=Tb92	9	9	9	45.1	45.1	45.1	25.973	0	111.54	2910800000	75	9	9	9	1	6	6	6	9	9	9	6	6	6	9	9	9	6	6	6	9	9	9	235	32.8	32.8
+	3.9895	0.000102446	1.74063	3.34181	Tb927.10.13610	Tb927.10.13610						zinc-finger of a C2HC-type/Double zinc ribbon, putative	Tb927.10.13610 |; Transcript=Tb927.10.13610:mRNA | gene=Tb927.10.13610 | organism=Trypanosoma_brucei_brucei_TREU927 | gene_product=zinc-finger of a C2HC-type/Double zinc ribbon, putative |; Transcript_product=zinc-finger of a C2HC-type/Double zinc ri	7	7	7	16.7	16.7	16.7	78.791	0	18.492	223390000	14	7	7	7	1	0	0	0	6	6	5	0	0	0	6	6	5	0	0	0	6	6	5	732	0	0
+	4.51363	3.0646e-05	1.73778	3.33522	Tb927.10.12510	Tb927.10.12510						P-type H+-ATPase, putative	Tb927.10.12510 |; Transcript=Tb927.10.12510:mRNA | gene=Tb927.10.12510 | organism=Trypanosoma_brucei_brucei_TREU927 | gene_product=P-type H+-ATPase, putative |; Transcript_product=P-type H+-ATPase, putative | location=Tb927_10_v5.1:3034630-3037392(-)	28	28	7	42.4	42.4	10.8	100.63	0	157.67	3038400000	107	28	28	7	1	9	8	7	25	26	23	9	8	7	25	26	23	2	1	1	6	7	6	920	10.8	10.9
+	2.00147	0.00996623	1.73626	3.33171	Tb927.2.5150	Tb927.2.5150						TPR-repeat protein, putative	Tb927.2.5150 |; Transcript=Tb927.2.5150:mRNA | gene=Tb927.2.5150 | organism=Trypanosoma_brucei_brucei_TREU927 | gene_product=TPR-repeat protein, putative |; Transcript_product=TPR-repeat protein, putative | location=Tb927_02_v5.1:909185-910654(+) | p	5	5	5	19	19	19	54.016	0	19.981	177800000	14	5	5	5	1	1	1	1	3	4	4	1	1	1	3	4	4	1	1	1	3	4	4	489	2.5	2.5
+	3.79078	0.000161889	1.73407	3.32666	Tb927.10.12820	Tb927.10.12820						hypothetical protein, conserved	Tb927.10.12820 |; Transcript=Tb927.10.12820:mRNA | gene=Tb927.10.12820 | organism=Trypanosoma_brucei_brucei_TREU927 | gene_product=hypothetical protein, conserved |; Transcript_product=hypothetical protein, conserved | location=Tb927_10_v5.1:3114222-	28	28	28	41.3	41.3	41.3	110.24	0	311.28	4843300000	110	28	28	28	1	6	6	9	21	17	21	6	6	9	21	17	21	6	6	9	21	17	21	1013	7	7.5
+	1.59029	0.025687	1.73028	3.31791	Tb927.8.3550	Tb927.8.3550		MPK3				mitogen-activated protein kinase 3, putative	Tb927.8.3550 |; Transcript=Tb927.8.3550:mRNA | gene=Tb927.8.3550 | organism=Trypanosoma_brucei_brucei_TREU927 | gene_product=mitogen-activated protein kinase 3, putative |; Transcript_product=mitogen-activated protein kinase 3, putative | location=Tb	8	8	8	29.6	29.6	29.6	42.672	0	23.304	249350000	17	8	8	8	1	1	1	5	5	4	3	1	1	5	5	4	3	1	1	5	5	4	3	371	4	3.5
+	1.15548	0.0699077	1.72802	3.31274	Tb927.5.2250; Tb927.5.2220; Tb927.5.2190	Tb927.5.2250; Tb927.5.2220; Tb927.5.2190						META domain/Domain of unknown function (DUF1935), putative	Tb927.5.2250 |; Transcript=Tb927.5.2250:mRNA | gene=Tb927.5.2250 | organism=Trypanosoma_brucei_brucei_TREU927 | gene_product=META domain/Domain of unknown function (DUF1935), putative |; Transcript_product=META domain/Domain of unknown function (DUF1	6	6	6	16.6	16.6	16.6	48.809	0	41.533	405980000	19	NaN	NaN	NaN	3	2	1	2	5	4	3	2	1	2	5	4	3	2	1	2	5	4	3	446	3.8	2.2
+	2.29421	0.00507919	1.72707	3.31054	Tb927.8.4150	Tb927.8.4150		TimRhom II				rhomboid-like protein	Tb927.8.4150 |; Transcript=Tb927.8.4150:mRNA | gene=Tb927.8.4150 | organism=Trypanosoma_brucei_brucei_TREU927 | gene_product=rhomboid-like protein |; Transcript_product=rhomboid-like protein | location=Tb927_08_v5.1:1221646-1222548(-) | protein_lengt	2	2	2	12	12	12	33.246	0	17.053	79707000	9	2	2	2	1	0	0	1	2	2	2	0	0	1	2	2	2	0	0	1	2	2	2	300	0	0
+	1.16254	0.068779	1.72196	3.29884	Tb927.3.4720	Tb927.3.4720						dynamin-1-like protein	Tb927.3.4720 |; Transcript=Tb927.3.4720:mRNA | gene=Tb927.3.4720 | organism=Trypanosoma_brucei_brucei_TREU927 | gene_product=dynamin-1-like protein |; Transcript_product=dynamin-1-like protein | location=Tb927_03_v5.1:1334486-1336468(-) | protein_len	32	32	6	62	62	11.2	73.321	0	201.05	3955300000	129	32	32	6	1	7	11	17	28	26	29	7	11	17	28	26	29	0	1	3	5	6	4	660	10.9	19.2
+	1.89769	0.0126563	1.69726	3.24285	Tb927.8.2640	Tb927.8.2640		UBA1a				ubiquitin-activating enzyme E1, putative	Tb927.8.2640 |; Transcript=Tb927.8.2640:mRNA | gene=Tb927.8.2640 | organism=Trypanosoma_brucei_brucei_TREU927 | gene_product=ubiquitin-activating enzyme E1, putative |; Transcript_product=ubiquitin-activating enzyme E1, putative | location=Tb927_08_v	28	28	28	39.1	39.1	39.1	116.41	0	97.145	988810000	85	28	28	28	1	7	4	11	19	16	18	7	4	11	19	16	18	7	4	11	19	16	18	1055	10.4	6.6
+	2.49321	0.00321214	1.69316	3.23365	Tb927.11.3660	Tb927.11.3660						dynein light chain Tctex-type, putative	Tb927.11.3660 |; Transcript=Tb927.11.3660:mRNA | gene=Tb927.11.3660 | organism=Trypanosoma_brucei_brucei_TREU927 | gene_product=dynein light chain; Tctex-type, putative |; Transcript_product=dynein light chain; Tctex-type, putative | location=Tb927_11_	2	2	2	36.2	36.2	36.2	13.273	0	43.141	119880000	8	2	2	2	1	0	0	0	2	2	2	0	0	0	2	2	2	0	0	0	2	2	2	116	0	0
+	1.25617	0.0554406	1.69198	3.23101	Tb927.10.14810	Tb927.10.14810		mbf1				multiprotein-bridging factor 1, putative	Tb927.10.14810 |; Transcript=Tb927.10.14810:mRNA | gene=Tb927.10.14810 | organism=Trypanosoma_brucei_brucei_TREU927 | gene_product=multiprotein-bridging factor 1, putative |; Transcript_product=multiprotein-bridging factor 1, putative | location=Tb92	3	3	3	23.8	23.8	23.8	17.974	0	20.391	212110000	17	3	3	3	1	2	2	3	3	3	3	2	2	3	3	3	3	2	2	3	3	3	3	160	15.6	15.6
+	3.31154	0.000488042	1.68975	3.22601	Tb927.4.5000; Tb927.8.7420; Tb11.v5.0696.1	Tb927.4.5000; Tb927.8.7420						TerD domain containing protein, putative	Tb927.4.5000 |; Transcript=Tb927.4.5000:mRNA | gene=Tb927.4.5000 | organism=Trypanosoma_brucei_brucei_TREU927 | gene_product=TerD domain containing protein, putative |; Transcript_product=TerD domain containing protein, putative | location=Tb927_04_v	7	7	7	12.6	12.6	12.6	96.392	0	14.314	140010000	13	NaN	NaN	NaN	3	3	2	1	3	3	3	3	2	1	3	3	3	3	2	1	3	3	3	859	5.9	3.6
+	2.59859	0.00252005	1.68024	3.20481	Tb927.10.1450	Tb927.10.1450		CAAP1	X	X	X	Centrin arm-associated protein 1	Tb927.10.1450 |; Transcript=Tb927.10.1450:mRNA | gene=Tb927.10.1450 | organism=Trypanosoma_brucei_brucei_TREU927 | gene_product=Centrin arm-associated protein 1 |; Transcript_product=Centrin arm-associated protein 1 | location=Tb927_10_v5.1:377887-38	5	5	5	13.4	13.4	13.4	329.64	0	14.405	192710000	12	5	5	5	1	2	2	1	2	3	3	2	2	1	2	3	3	2	2	1	2	3	3	2872	5	5
+	2.49213	0.0032201	1.67542	3.19412	Tb927.11.12800; Tb927.11.12790; Tb927.11.12780.1; Tb11.v5.0288.1; Tb927.11.12820; Tb927.11.12810	Tb927.11.12800; Tb927.11.12790; Tb927.11.12780.1; Tb11.v5.0288.1; Tb927.11.12820; Tb927.11.12810		RNR2				ribonucleoside-diphosphate reductase small chain	Tb927.11.12800 |; Transcript=Tb927.11.12800:mRNA | gene=Tb927.11.12800 | organism=Trypanosoma_brucei_brucei_TREU927 | gene_product=ribonucleoside-diphosphate reductase small chain |; Transcript_product=ribonucleoside-diphosphate reductase small chain	10	10	10	33.8	33.8	33.8	39.061	0	55.529	362010000	21	NaN	NaN	NaN	6	0	0	4	5	4	9	0	0	4	5	4	9	0	0	4	5	4	9	337	0	0
+	1.26252	0.0546358	1.67494	3.19307	Tb927.11.11460	Tb927.11.11460		ATOM69				Mitochondrial import receptor subunit ATOM69	Tb927.11.11460 |; Transcript=Tb927.11.11460:mRNA | gene=Tb927.11.11460 | organism=Trypanosoma_brucei_brucei_TREU927 | gene_product=Mitochondrial import receptor subunit ATOM69 |; Transcript_product=Mitochondrial import receptor subunit ATOM69 | locat	17	17	17	36.9	36.9	36.9	68.998	0	46.637	610530000	33	17	17	17	1	2	3	5	10	11	11	2	3	5	10	11	11	2	3	5	10	11	11	623	4.5	5.6
+	2.46944	0.00339284	1.67329	3.18941	Tb927.6.4590.2; Tb927.6.4590.1; Tb11.v5.0810.1	Tb927.6.4590.2; Tb927.6.4590.1; Tb11.v5.0810.1		GAPDH				glyceraldehyde 3-phosphate dehydrogenase, glycosomal	Tb927.6.4590.2 |; Transcript=Tb927.6.4590.2:mRNA | gene=Tb927.6.4590 | organism=Trypanosoma_brucei_brucei_TREU927 | gene_product=glutamyl-tRNA synthetase, putative |; Transcript_product=glutamyl-tRNA synthetase, putative | location=Tb927_06_v5.1:1285	24	24	24	43	43	43	68.931	0	71.865	2152900000	76	NaN	NaN	NaN	3	8	6	14	16	17	15	8	6	14	16	17	15	8	6	14	16	17	15	607	15.2	12
+	2.488	0.0032509	1.66565	3.17256	Tb927.11.6330	Tb927.11.6330		6PGL				6-phosphogluconolactonase	Tb927.11.6330 |; Transcript=Tb927.11.6330:mRNA | gene=Tb927.11.6330 | organism=Trypanosoma_brucei_brucei_TREU927 | gene_product=6-phosphogluconolactonase |; Transcript_product=6-phosphogluconolactonase | location=Tb927_11_v5.1:1782237-1783037(-) | pr	3	3	3	20.3	20.3	20.3	28.65	0	8.1078	87354000	7	3	3	3	1	0	0	1	3	2	2	0	0	1	3	2	2	0	0	1	3	2	2	266	0	0
+	1.94949	0.0112335	1.65004	3.13841	Tb927.10.3480	Tb927.10.3480	231					hypothetical protein, conserved	Tb927.10.3480 |; Transcript=Tb927.10.3480:mRNA | gene=Tb927.10.3480 | organism=Trypanosoma_brucei_brucei_TREU927 | gene_product=hypothetical protein, conserved |; Transcript_product=hypothetical protein, conserved | location=Tb927_10_v5.1:894248-8963	6	6	6	16.1	16.1	16.1	76.27	0	45.704	256840000	17	6	6	6	1	0	0	0	5	6	5	0	0	0	5	6	5	0	0	0	5	6	5	688	0	0
+	1.05415	0.0882773	1.64588	3.12939	Tb927.5.2960	Tb927.5.2960		PRS				phosphoribosylpyrophosphate synthetase, putative	Tb927.5.2960 |; Transcript=Tb927.5.2960:mRNA | gene=Tb927.5.2960 | organism=Trypanosoma_brucei_brucei_TREU927 | gene_product=phosphoribosylpyrophosphate synthetase, putative |; Transcript_product=phosphoribosylpyrophosphate synthetase, putative | loc	9	9	9	31.1	31.1	31.1	41.855	0	32.594	233090000	24	9	9	9	1	3	4	4	4	5	4	3	4	4	4	5	4	3	4	4	4	5	4	386	11.7	15.3
+	1.10958	0.0776996	1.64236	3.12177	Tb927.8.6920	Tb927.8.6920						hypothetical protein, conserved	Tb927.8.6920 |; Transcript=Tb927.8.6920:mRNA | gene=Tb927.8.6920 | organism=Trypanosoma_brucei_brucei_TREU927 | gene_product=hypothetical protein, conserved |; Transcript_product=hypothetical protein, conserved | location=Tb927_08_v5.1:1993981-199477	4	4	4	24.2	24.2	24.2	29.545	0	5.9476	106450000	9	4	4	4	1	0	0	0	3	3	3	0	0	0	3	3	3	0	0	0	3	3	3	264	0	0
+	3.40244	0.000395879	1.64195	3.12086	Tb11.v5.1035.1; Tb927.11.11330; Tb11.v5.1034.1	Tb11.v5.1035.1; Tb927.11.11330	510				X	heat shock protein 70 (hsp70), putative	Tb11.v5.1035.1 |; Transcript=Tb11.v5.1035.1 | gene=Tb11.v5.1035 | organism=Trypanosoma_brucei_brucei_TREU927 | gene_product=heat shock protein 70 (hsp70), putative |; Transcript_product=heat shock protein 70 (hsp70), putative | location=Tb927_11_bin_v5.1:	49	49	37	66	66	49.1	75.235	0	323.31	228870000000	921	NaN	NaN	NaN	3	37	37	38	47	46	45	37	37	38	47	46	45	28	27	29	35	35	35	689	53.1	56.7
+	2.85866	0.00138465	1.63668	3.1095	Tb927.7.7130	Tb927.7.7130		TYW1				S-adenosyl-L-methionine-dependent tRNA 4-demethylwyosine synthase, putative	Tb927.7.7130 |; Transcript=Tb927.7.7130:mRNA | gene=Tb927.7.7130 | organism=Trypanosoma_brucei_brucei_TREU927 | gene_product=S-adenosyl-L-methionine-dependent; TRNA 4-demethylwyosine synthase, putative |; Transcript_product=S-adenosyl-L-methionine-dep	8	8	8	15.7	15.7	15.7	92.781	0	28.674	216040000	15	8	8	8	1	0	0	0	4	7	3	0	0	0	4	7	3	0	0	0	4	7	3	835	0	0
+	1.7588	0.0174261	1.62493	3.08428	Tb927.8.6580	Tb927.8.6580		SDH1				Succinate dehydrogenase [ubiquinone] flavoprotein subunit, mitochondrial	Tb927.8.6580 |; Transcript=Tb927.8.6580:mRNA | gene=Tb927.8.6580 | organism=Trypanosoma_brucei_brucei_TREU927 | gene_product=Succinate dehydrogenase [ubiquinone] flavoprotein subunit, mitochondrial |; Transcript_product=Succinate dehydrogenase [ubiqu	12	12	12	33.3	33.3	33.3	66.88	0	42.72	292430000	33	12	12	12	1	2	1	4	8	6	8	2	1	4	8	6	8	2	1	4	8	6	8	609	6.6	2.8
+	3.90185	0.000125357	1.5948	3.02052	Tb927.3.1300	Tb927.3.1300						hypothetical protein, conserved	Tb927.3.1300 |; Transcript=Tb927.3.1300:mRNA | gene=Tb927.3.1300 | organism=Trypanosoma_brucei_brucei_TREU927 | gene_product=hypothetical protein, conserved |; Transcript_product=hypothetical protein, conserved | location=Tb927_03_v5.1:320722-321954(	7	7	7	22.4	22.4	22.4	46.085	0	36.35	196600000	13	7	7	7	1	0	0	0	5	4	4	0	0	0	5	4	4	0	0	0	5	4	4	410	0	0
+	2.78482	0.00164128	1.58458	2.9992	Tb927.10.14160	Tb927.10.14160	19	AQP3				Aquaglyceroporin 3	Tb927.10.14160 |; Transcript=Tb927.10.14160:mRNA | gene=Tb927.10.14160 | organism=Trypanosoma_brucei_brucei_TREU927 | gene_product=Aquaglyceroporin 3 |; Transcript_product=Aquaglyceroporin 3 | location=Tb927_10_v5.1:3440953-3441867(-) | protein_lengt	6	6	3	33.2	33.2	20.4	32.751	0	147.99	5255200000	47	6	6	3	1	5	3	3	6	6	6	5	3	3	6	6	6	2	1	2	3	3	3	304	23.4	19.7
+	1.61875	0.0240573	1.58228	2.99443	Tb927.4.1850	Tb927.4.1850						hypothetical protein, conserved	Tb927.4.1850 |; Transcript=Tb927.4.1850:mRNA | gene=Tb927.4.1850 | organism=Trypanosoma_brucei_brucei_TREU927 | gene_product=hypothetical protein, conserved |; Transcript_product=hypothetical protein, conserved | location=Tb927_04_v5.1:462615-464351(	13	13	13	33	33	33	64.384	0	74.428	649360000	35	13	13	13	1	2	5	7	9	8	10	2	5	7	9	8	10	2	5	7	9	8	10	578	4.5	10.4
+	2.59477	0.00254231	1.57207	2.9733	Tb927.11.12640	Tb927.11.12640						PH domain containing protein, putative	Tb927.11.12640 |; Transcript=Tb927.11.12640:mRNA | gene=Tb927.11.12640 | organism=Trypanosoma_brucei_brucei_TREU927 | gene_product=PH domain containing protein, putative |; Transcript_product=PH domain containing protein, putative | location=Tb927_11	7	7	7	10.2	10.2	10.2	106.76	0	47.866	344800000	21	7	7	7	1	0	1	2	6	6	6	0	1	2	6	6	6	0	1	2	6	6	6	974	0	1.5
+	1.39395	0.0403694	1.56355	2.9558	Tb927.10.14240; Tb11.v5.0859.1	Tb927.10.14240; Tb11.v5.0859.1		NMT				N-myristoyltransferase	Tb927.10.14240 |; Transcript=Tb927.10.14240:mRNA | gene=Tb927.10.14240 | organism=Trypanosoma_brucei_brucei_TREU927 | gene_product=N-myristoyltransferase |; Transcript_product=N-myristoyltransferase | location=Tb927_10_v5.1:3457704-3459044(-) | prote	10	10	10	36.8	36.8	36.8	50.528	0	26.822	377250000	21	NaN	NaN	NaN	2	0	1	4	8	5	5	0	1	4	8	5	5	0	1	4	8	5	5	446	0	1.6
+	2.04785	0.00895676	1.55762	2.94367	Tb927.9.10350	Tb927.9.10350						Snf7, putative	Tb927.9.10350 |; Transcript=Tb927.9.10350:mRNA | gene=Tb927.9.10350 | organism=Trypanosoma_brucei_brucei_TREU927 | gene_product=Snf7, putative |; Transcript_product=Snf7, putative | location=Tb927_09_v5.1:1624766-1625389(-) | protein_length=207 | seq	2	2	2	12.1	12.1	12.1	23.469	0	21.395	142250000	6	2	2	2	1	0	1	0	2	2	2	0	1	0	2	2	2	0	1	0	2	2	2	207	0	5.8
+	3.41268	0.00038665	1.55722	2.94287	Tb927.11.13000	Tb927.11.13000						phospholipid-transporting ATPase, putative	Tb927.11.13000 |; Transcript=Tb927.11.13000:mRNA | gene=Tb927.11.13000 | organism=Trypanosoma_brucei_brucei_TREU927 | gene_product=phospholipid-transporting ATPase, putative |; Transcript_product=phospholipid-transporting ATPase, putative | location=	10	10	10	8.8	8.8	8.8	173.11	0	38.654	236900000	22	10	10	10	1	1	0	0	7	8	6	1	0	0	7	8	6	1	0	0	7	8	6	1569	0.5	0
+	2.97841	0.00105097	1.55104	2.93028	Tb927.7.1920	Tb927.7.1920		PFC5			X	paraflagellar rod component, putative	Tb927.7.1920 |; Transcript=Tb927.7.1920:mRNA | gene=Tb927.7.1920 | organism=Trypanosoma_brucei_brucei_TREU927 | gene_product=paraflagellar rod component, putative |; Transcript_product=paraflagellar rod component, putative | location=Tb927_07_v5.1:45	20	20	20	62.1	62.1	62.1	59.271	0	257.14	1575300000	71	20	20	20	1	8	6	9	17	17	16	8	6	9	17	17	16	8	6	9	17	17	16	543	21.2	12.9
+	1.19368	0.0640213	1.5295	2.88686	Tb927.7.7520	Tb927.7.7520		GRESAG 4				receptor-type adenylate cyclase GRESAG 4, putative	Tb927.7.7520 |; Transcript=Tb927.7.7520:mRNA | gene=Tb927.7.7520 | organism=Trypanosoma_brucei_brucei_TREU927 | gene_product=receptor-type adenylate cyclase GRESAG 4, putative |; Transcript_product=receptor-type adenylate cyclase GRESAG 4, putative |	20	8	0	18.4	9.1	0	137.88	0	27.721	206480000	16	20	8	0	1	3	3	1	16	18	15	2	1	0	4	6	4	0	0	0	0	0	0	1243	3.5	2.7
+	2.31832	0.00480482	1.52457	2.877	Tb927.4.3640; Tb927.4.3630	Tb927.4.3640; Tb927.4.3630		PP1-4				serine threonine-protein phosphatase PP1, putative	Tb927.4.3640 |; Transcript=Tb927.4.3640:mRNA | gene=Tb927.4.3640 | organism=Trypanosoma_brucei_brucei_TREU927 | gene_product=serine; Threonine-protein phosphatase PP1, putative |; Transcript_product=serine; Threonine-protein phosphatase PP1, putative |	6	6	2	23.1	23.1	8.2	33.577	0	14.013	149410000	19	NaN	NaN	NaN	2	3	2	3	3	2	3	3	2	3	3	2	3	2	1	1	0	0	0	294	11.2	8.8
+	4.09209	8.08919e-05	1.51874	2.86541	Tb927.10.11800	Tb927.10.11800					X	Axonemal inner arm dynein light chain, putative	Tb927.10.11800 |; Transcript=Tb927.10.11800:mRNA | gene=Tb927.10.11800 | organism=Trypanosoma_brucei_brucei_TREU927 | gene_product=Axonemal inner arm dynein light chain, putative |; Transcript_product=Axonemal inner arm dynein light chain, putative |	7	7	7	25.7	25.7	25.7	42.092	0	18.878	154820000	17	7	7	7	1	1	0	1	4	6	5	1	0	1	4	6	5	1	0	1	4	6	5	373	2.1	0
+	2.46312	0.00344256	1.51734	2.86262	Tb927.8.2200	Tb927.8.2200						terbinafine resistance locus protein (yip1), putative	Tb927.8.2200 |; Transcript=Tb927.8.2200:mRNA | gene=Tb927.8.2200 | organism=Trypanosoma_brucei_brucei_TREU927 | gene_product=terbinafine resistance locus protein (yip1), putative |; Transcript_product=terbinafine resistance locus protein (yip1), puta	5	5	5	24.3	24.3	24.3	20.718	0	67.269	850460000	28	5	5	5	1	3	3	5	5	5	5	3	3	5	5	5	5	3	3	5	5	5	5	189	23.8	23.8
+	1.54177	0.0287231	1.51191	2.85187	Tb927.6.3780	Tb927.6.3780						zinc finger of C3HC4-type, RING/B-box zinc finger, putative	Tb927.6.3780 |; Transcript=Tb927.6.3780:mRNA | gene=Tb927.6.3780 | organism=Trypanosoma_brucei_brucei_TREU927 | gene_product=E3 ubiquitin-protein ligase, putative |; Transcript_product=E3 ubiquitin-protein ligase, putative | location=Tb927_06_v5.1:11	3	3	3	7.5	7.5	7.5	54.783	0	8.57	89184000	9	3	3	3	1	0	0	0	2	3	3	0	0	0	2	3	3	0	0	0	2	3	3	479	0	0
+	1.66177	0.0217889	1.50927	2.84665	Tb927.8.2820	Tb927.8.2820						hypothetical protein, conserved	Tb927.8.2820 |; Transcript=Tb927.8.2820:mRNA | gene=Tb927.8.2820 | organism=Trypanosoma_brucei_brucei_TREU927 | gene_product=hypothetical protein, conserved |; Transcript_product=hypothetical protein, conserved | location=Tb927_08_v5.1:842913-846791(	15	15	15	42.1	42.1	42.1	141.11	0	66.825	1059800000	51	15	15	15	1	7	3	6	10	12	12	7	3	6	10	12	12	7	3	6	10	12	12	1292	8.6	2.5
+	1.95913	0.0109869	1.50792	2.84399	Tb927.11.810	Tb927.11.810						hypothetical protein, conserved	Tb927.11.810 |; Transcript=Tb927.11.810:mRNA | gene=Tb927.11.810 | organism=Trypanosoma_brucei_brucei_TREU927 | gene_product=hypothetical protein, conserved |; Transcript_product=hypothetical protein, conserved | location=Tb927_11_v5.1:205093-207483(	11	11	11	19	19	19	86.684	0	21.274	161630000	19	11	11	11	1	1	2	2	6	6	8	1	2	2	6	6	8	1	2	2	6	6	8	796	1.5	3.4
+	3.15939	0.000692809	1.49698	2.82252	Tb927.7.580	Tb927.7.580						GTP-binding protein, putative	Tb927.7.580 |; Transcript=Tb927.7.580:mRNA | gene=Tb927.7.580 | organism=Trypanosoma_brucei_brucei_TREU927 | gene_product=GTP-binding protein, putative |; Transcript_product=GTP-binding protein, putative | location=Tb927_07_v5.1:118594-120642(-) | pr	9	9	9	19.8	19.8	19.8	76.908	0	36.019	216110000	14	9	9	9	1	0	0	0	5	6	5	0	0	0	5	6	5	0	0	0	5	6	5	682	0	0
+	4.35481	4.41764e-05	1.49459	2.81785	Tb927.9.6560	Tb927.9.6560						NAK family pseudokinase, putative	Tb927.9.6560 |; Transcript=Tb927.9.6560:mRNA | gene=Tb927.9.6560 | organism=Trypanosoma_brucei_brucei_TREU927 | gene_product=NAK family pseudokinase, putative |; Transcript_product=NAK family pseudokinase, putative | location=Tb927_09_v5.1:1077469-10	21	21	21	35.4	35.4	35.4	80.198	0	216.53	3914300000	86	21	21	21	1	6	7	10	16	17	18	6	7	10	16	17	18	6	7	10	16	17	18	726	13.2	14.7
+	2.17206	0.00672876	1.49189	2.81257	Tb927.2.4060	Tb927.2.4060		IC138				Dynein intermediate chain 138	Tb927.2.4060 |; Transcript=Tb927.2.4060:mRNA | gene=Tb927.2.4060 | organism=Trypanosoma_brucei_brucei_TREU927 | gene_product=Dynein intermediate chain 138 |; Transcript_product=Dynein intermediate chain 138 | location=Tb927_02_v5.1:715419-718013(-) |	6	6	6	14.4	14.4	14.4	94.636	0	53.804	208140000	11	6	6	6	1	1	0	1	3	3	5	1	0	1	3	3	5	1	0	1	3	3	5	864	2.2	0
+	2.41221	0.0038707	1.4822	2.79375	Tb927.8.2860	Tb927.8.2860						hypothetical protein, conserved	Tb927.8.2860 |; Transcript=Tb927.8.2860:mRNA | gene=Tb927.8.2860 | organism=Trypanosoma_brucei_brucei_TREU927 | gene_product=hypothetical protein, conserved |; Transcript_product=hypothetical protein, conserved | location=Tb927_08_v5.1:865608-868304(	8	8	8	12.2	12.2	12.2	99.326	0	31.806	199840000	21	8	8	8	1	0	1	2	7	6	6	0	1	2	7	6	6	0	1	2	7	6	6	898	0	1.4
+	2.35583	0.00440723	1.47371	2.77736	Tb927.7.660	Tb927.7.660						Cupin-like domain containing protein, putative	Tb927.7.660 |; Transcript=Tb927.7.660:mRNA | gene=Tb927.7.660 | organism=Trypanosoma_brucei_brucei_TREU927 | gene_product=Cupin-like domain containing protein, putative |; Transcript_product=Cupin-like domain containing protein, putative | location=T	4	4	4	12.9	12.9	12.9	52.795	0	7.8978	126340000	10	4	4	4	1	0	0	0	4	2	2	0	0	0	4	2	2	0	0	0	4	2	2	466	0	0
+	2.03999	0.00912031	1.46842	2.76718	Tb927.8.7020	Tb927.8.7020						peptidase, putative	Tb927.8.7020 |; Transcript=Tb927.8.7020:mRNA | gene=Tb927.8.7020 | organism=Trypanosoma_brucei_brucei_TREU927 | gene_product=peptidase, putative |; Transcript_product=peptidase, putative | location=Tb927_08_v5.1:2018034-2021228(+) | protein_length=10	11	11	11	15.8	15.8	15.8	118.86	0	25.558	269470000	21	11	11	11	1	2	3	4	6	5	7	2	3	4	6	5	7	2	3	4	6	5	7	1064	2.3	2.6
+	1.94319	0.0113976	1.44778	2.72788	Tb927.7.1430	Tb927.7.1430						leucine-rich repeat protein (LRRP), putative	Tb927.7.1430 |; Transcript=Tb927.7.1430:mRNA | gene=Tb927.7.1430 | organism=Trypanosoma_brucei_brucei_TREU927 | gene_product=leucine-rich repeat protein (LRRP), putative |; Transcript_product=leucine-rich repeat protein (LRRP), putative | location=Tb	7	7	7	22.1	22.1	22.1	47.759	0	18.92	204060000	12	7	7	7	1	1	0	2	6	3	3	1	0	2	6	3	3	1	0	2	6	3	3	448	3.6	0
+	1.87109	0.0134558	1.4424	2.71772	Tb927.10.14570	Tb927.10.14570						kinesin motor domain containing protein, putative	Tb927.10.14570 |; Transcript=Tb927.10.14570:mRNA | gene=Tb927.10.14570 | organism=Trypanosoma_brucei_brucei_TREU927 | gene_product=kinesin motor domain containing protein, putative |; Transcript_product=kinesin motor domain containing protein, putati	9	9	9	17.7	17.7	17.7	81.138	0	20.539	179830000	22	9	9	9	1	1	1	2	5	6	7	1	1	2	5	6	7	1	1	2	5	6	7	718	1.4	1.4
+	1.45019	0.0354662	1.43887	2.71108	Tb927.6.4650	Tb927.6.4650						UV excision repair RAD23 protein, putative	Tb927.6.4650 |; Transcript=Tb927.6.4650:mRNA | gene=Tb927.6.4650 | organism=Trypanosoma_brucei_brucei_TREU927 | gene_product=UV excision repair RAD23 protein, putative |; Transcript_product=UV excision repair RAD23 protein, putative | location=Tb927_	2	2	2	10.1	10.1	10.1	37.808	0	8.4728	113440000	11	2	2	2	1	1	1	1	2	2	2	1	1	1	2	2	2	1	1	1	2	2	2	356	3.4	3.4
+	3.25561	0.000555119	1.43779	2.70906	Tb927.10.10880	Tb927.10.10880		ABCF1				ATP-binding cassette sub-family F member 1, putative	Tb927.10.10880 |; Transcript=Tb927.10.10880:mRNA | gene=Tb927.10.10880 | organism=Trypanosoma_brucei_brucei_TREU927 | gene_product=ATP-binding cassette sub-family F member 1, putative |; Transcript_product=ATP-binding cassette sub-family F member 1,	10	10	10	21.6	21.6	21.6	77.697	0	34.332	509950000	51	10	10	10	1	3	5	5	8	7	8	3	5	5	8	7	8	3	5	5	8	7	8	684	7.2	11.7
+	2.19189	0.00642846	1.43594	2.70559	Tb927.10.1520	Tb927.10.1520		RAB21				ras-related protein Rab21, putative	Tb927.10.1520 |; Transcript=Tb927.10.1520:mRNA | gene=Tb927.10.1520 | organism=Trypanosoma_brucei_brucei_TREU927 | gene_product=ras-related protein Rab21, putative |; Transcript_product=ras-related protein Rab21, putative | location=Tb927_10_v5.1:415	3	3	3	16	16	16	28.639	0	13.14	106760000	8	3	3	3	1	0	1	1	2	2	3	0	1	1	2	2	3	0	1	1	2	2	3	269	0	3.7
+	1.94419	0.0113712	1.43027	2.69497	Tb927.10.14690	Tb927.10.14690						syntaxin, putative	Tb927.10.14690 |; Transcript=Tb927.10.14690:mRNA | gene=Tb927.10.14690 | organism=Trypanosoma_brucei_brucei_TREU927 | gene_product=syntaxin, putative |; Transcript_product=syntaxin, putative | location=Tb927_10_v5.1:3589288-3590259(-) | protein_lengt	7	7	7	28.5	28.5	28.5	36.556	0	28.372	129590000	13	7	7	7	1	0	0	0	5	5	4	0	0	0	5	5	4	0	0	0	5	5	4	323	0	0
+	1.67738	0.0210192	1.41775	2.67169	Tb927.10.7680	Tb927.10.7680					X	GTPase activating protein, putative	Tb927.10.7680 |; Transcript=Tb927.10.7680:mRNA | gene=Tb927.10.7680 | organism=Trypanosoma_brucei_brucei_TREU927 | gene_product=GTPase activating protein, putative |; Transcript_product=GTPase activating protein, putative | location=Tb927_10_v5.1:193	9	9	9	19.8	19.8	19.8	60.165	0	26.537	149940000	14	9	9	9	1	0	0	1	5	4	6	0	0	1	5	4	6	0	0	1	5	4	6	530	0	0
+	3.5764	0.000265216	1.41555	2.66762	Tb927.11.9630	Tb927.11.9630						Snf7, putative	Tb927.11.9630 |; Transcript=Tb927.11.9630:mRNA | gene=Tb927.11.9630 | organism=Trypanosoma_brucei_brucei_TREU927 | gene_product=Snf7, putative |; Transcript_product=Snf7, putative | location=Tb927_11_v5.1:2619175-2619861(-) | protein_length=228 | seq	2	2	2	12.3	12.3	12.3	25.504	0	7.4632	153940000	5	2	2	2	1	0	0	0	2	2	2	0	0	0	2	2	2	0	0	0	2	2	2	228	0	0
+	1.9947	0.0101227	1.41424	2.66519	Tb927.2.4810	Tb927.2.4810		CMF5			X	Component of motile flagella 5	Tb927.2.4810 |; Transcript=Tb927.2.4810:mRNA | gene=Tb927.2.4810 | organism=Trypanosoma_brucei_brucei_TREU927 | gene_product=Component of motile flagella 5 |; Transcript_product=Component of motile flagella 5 | location=Tb927_02_v5.1:853040-857062(-)	10	10	10	11	11	11	150.5	0	44.619	178230000	15	10	10	10	1	1	0	2	6	4	7	1	0	2	6	4	7	1	0	2	6	4	7	1340	1	0
+	2.1787	0.00662681	1.39627	2.63219	Tb927.11.15100	Tb927.11.15100					X	Tb5.20	Tb927.11.15100 |; Transcript=Tb927.11.15100:mRNA | gene=Tb927.11.15100 | organism=Trypanosoma_brucei_brucei_TREU927 | gene_product=Tb5.20 |; Transcript_product=Tb5.20 | location=Tb927_11_v5.1:4013255-4016506(-) | protein_length=1083 | sequence_SO=chr	7	7	7	7	7	7	118.44	0	16.734	232350000	11	7	7	7	1	1	3	5	2	2	3	1	3	5	2	2	3	1	3	5	2	2	3	1083	0.9	3.3
+	1.72435	0.0188647	1.39286	2.62598	Tb927.3.1060	Tb927.3.1060		CARP4				cAMP Response Protein 4	Tb927.3.1060 |; Transcript=Tb927.3.1060:mRNA | gene=Tb927.3.1060 | organism=Trypanosoma_brucei_brucei_TREU927 | gene_product=cAMP Response Protein 4 |; Transcript_product=cAMP Response Protein 4 | location=Tb927_03_v5.1:259855-263532(+) | protein_len	18	18	18	29.5	29.5	29.5	90.126	0	71.879	672050000	43	18	18	18	1	2	4	6	11	13	11	2	4	6	11	13	11	2	4	6	11	13	11	779	3.1	7.1
+	0.930506	0.117353	1.38781	2.61682	Tb927.11.11080	Tb927.11.11080		NUP149		X	X	Nucleoporin NUP149	Tb927.11.11080 |; Transcript=Tb927.11.11080:mRNA | gene=Tb927.11.11080 | organism=Trypanosoma_brucei_brucei_TREU927 | gene_product=Nucleoporin NUP149 |; Transcript_product=Nucleoporin NUP149 | location=Tb927_11_v5.1:2966930-2971249(+) | protein_lengt	6	6	6	32.6	32.6	32.6	149.23	0	13.946	248670000	14	6	6	6	1	0	0	2	4	6	5	0	0	2	4	6	5	0	0	2	4	6	5	1439	0	0
+	1.53408	0.029236	1.38295	2.60802	Tb927.8.2460	Tb927.8.2460						hypothetical protein, conserved	Tb927.8.2460 |; Transcript=Tb927.8.2460:mRNA | gene=Tb927.8.2460 | organism=Trypanosoma_brucei_brucei_TREU927 | gene_product=hypothetical protein, conserved |; Transcript_product=hypothetical protein, conserved | location=Tb927_08_v5.1:734935-735789(	4	4	4	16.9	16.9	16.9	30.901	0	27.592	193130000	19	4	4	4	1	3	1	4	3	2	2	3	1	4	3	2	2	3	1	4	3	2	2	284	12	6.3
+	3.32914	0.000468664	1.38177	2.60588	Tb927.9.12070	Tb927.9.12070						hypothetical protein, conserved	Tb927.9.12070 |; Transcript=Tb927.9.12070:mRNA | gene=Tb927.9.12070 | organism=Trypanosoma_brucei_brucei_TREU927 | gene_product=hypothetical protein, conserved |; Transcript_product=hypothetical protein, conserved | location=Tb927_09_v5.1:1880413-188	13	13	13	18.4	18.4	18.4	109.87	0	60.256	316290000	33	13	13	13	1	2	3	4	7	7	7	2	3	4	7	7	7	2	3	4	7	7	7	995	3.3	5.1
+	1.69497	0.0201853	1.3764	2.59619	Tb11.v5.0399.1; Tb927.10.9650	Tb11.v5.0399.1; Tb927.10.9650					X	hypothetical protein, conserved	Tb11.v5.0399.1 |; Transcript=Tb11.v5.0399.1 | gene=Tb11.v5.0399 | organism=Trypanosoma_brucei_brucei_TREU927 | gene_product=hypothetical protein, conserved |; Transcript_product=hypothetical protein, conserved | location=Tb927_11_bin_v5.1:1435595-1438963(	9	9	9	15.3	15.3	15.3	121.09	0	23.262	167350000	13	NaN	NaN	NaN	2	0	1	1	3	3	6	0	1	1	3	3	6	0	1	1	3	3	6	1122	0	1.3
+	1.56811	0.0270325	1.35976	2.56643	Tb927.6.3500	Tb927.6.3500		J59				endosomal trafficking protein RME-8, putative	Tb927.6.3500 |; Transcript=Tb927.6.3500:mRNA | gene=Tb927.6.3500 | organism=Trypanosoma_brucei_brucei_TREU927 | gene_product=endosomal; Trafficking protein RME-8, putative |; Transcript_product=endosomal; Trafficking protein RME-8, putative | location=	29	29	29	20.1	20.1	20.1	253.87	0	86.848	805090000	76	29	29	29	1	3	8	11	16	17	24	3	8	11	16	17	24	3	8	11	16	17	24	2236	1.3	5.4
+	2.03514	0.00922271	1.35084	2.5506	Tb927.8.2630	Tb927.8.2630		KIN-C			X	kinesin-C	Tb927.8.2630 |; Transcript=Tb927.8.2630:mRNA | gene=Tb927.8.2630 | organism=Trypanosoma_brucei_brucei_TREU927 | gene_product=kinesin-C |; Transcript_product=kinesin-C | location=Tb927_08_v5.1:774364-776616(+) | protein_length=750 | sequence_SO=chromo	26	26	26	40	40	40	85.189	0	97.444	1523900000	94	26	26	26	1	7	10	11	20	18	18	7	10	11	20	18	18	7	10	11	20	18	18	750	9.3	14.9
+	1.45635	0.0349665	1.34585	2.5418	Tb927.5.1650	Tb927.5.1650				X		CMGC/DYRK protein kinase, putative	Tb927.5.1650 |; Transcript=Tb927.5.1650:mRNA | gene=Tb927.5.1650 | organism=Trypanosoma_brucei_brucei_TREU927 | gene_product=CMGC/DYRK protein kinase, putative |; Transcript_product=CMGC/DYRK protein kinase, putative | location=Tb927_05_v5.1:574865-5	5	5	5	12	12	12	75.213	0	27.165	127480000	15	5	5	5	1	0	0	0	3	5	5	0	0	0	3	5	5	0	0	0	3	5	5	683	0	0
+	2.54243	0.00286791	1.34232	2.53559	Tb927.5.3170	Tb927.5.3170		PRPS5				ribose-phosphate pyrophosphokinase, putative	Tb927.5.3170 |; Transcript=Tb927.5.3170:mRNA | gene=Tb927.5.3170 | organism=Trypanosoma_brucei_brucei_TREU927 | gene_product=ribose-phosphate pyrophosphokinase, putative |; Transcript_product=ribose-phosphate pyrophosphokinase, putative | location=Tb	11	11	11	24.8	24.8	24.8	73.305	0	28.52	378470000	19	11	11	11	1	1	2	4	3	4	7	1	2	4	3	4	7	1	2	4	3	4	7	653	2.5	4.6
+	1.27136	0.0535352	1.33433	2.52159	Tb927.4.3850	Tb927.4.3850					X	NLE (NUC135) domain/WD domain, G-beta repeat, putative	Tb927.4.3850 |; Transcript=Tb927.4.3850:mRNA | gene=Tb927.4.3850 | organism=Trypanosoma_brucei_brucei_TREU927 | gene_product=NLE (NUC135) domain/WD domain, G-beta repeat, putative |; Transcript_product=NLE (NUC135) domain/WD domain, G-beta repeat, pu	5	5	5	17	17	17	49.106	0	11.199	169470000	13	5	5	5	1	1	2	2	4	3	3	1	2	2	4	3	3	1	2	2	4	3	3	453	3.8	8.2
+	2.9957	0.00100995	1.32365	2.50298	Tb927.11.4900	Tb927.11.4900						WD40/YVTN repeat-like-containing protein	Tb927.11.4900 |; Transcript=Tb927.11.4900:mRNA | gene=Tb927.11.4900 | organism=Trypanosoma_brucei_brucei_TREU927 | gene_product=WD40/YVTN repeat-like-containing protein |; Transcript_product=WD40/YVTN repeat-like-containing protein | location=Tb927_1	21	21	21	45.9	45.9	45.9	61.857	0	70.098	1933400000	83	21	21	21	1	7	7	8	15	15	13	7	7	8	15	15	13	7	7	8	15	15	13	560	11.2	15.5
+	1.91901	0.01205	1.31525	2.48846	Tb927.4.660	Tb927.4.660					X	hypothetical protein, conserved	Tb927.4.660 |; Transcript=Tb927.4.660:mRNA | gene=Tb927.4.660 | organism=Trypanosoma_brucei_brucei_TREU927 | gene_product=hypothetical protein, conserved |; Transcript_product=hypothetical protein, conserved | location=Tb927_04_v5.1:187983-190046(-)	7	7	7	14.7	14.7	14.7	78.751	0	21.226	140580000	15	7	7	7	1	1	0	2	4	3	3	1	0	2	4	3	3	1	0	2	4	3	3	687	3.1	0
+	1.12725	0.0746021	1.30686	2.47402	Tb927.7.2710	Tb927.7.2710						NADH-cytochrome b5 reductase, putative	Tb927.7.2710 |; Transcript=Tb927.7.2710:mRNA | gene=Tb927.7.2710 | organism=Trypanosoma_brucei_brucei_TREU927 | gene_product=NADH-cytochrome b5 reductase, putative |; Transcript_product=NADH-cytochrome b5 reductase, putative | location=Tb927_07_v5.1:	3	3	3	12.9	12.9	12.9	31.885	0	13.595	102880000	9	3	3	3	1	1	1	1	2	2	2	1	1	1	2	2	2	1	1	1	2	2	2	287	6.3	6.3
+	3.95436	0.00011108	1.30043	2.46302	Tb927.7.2190	Tb927.7.2190						translocon-associated protein (TRAP), alpha subunit, putative	Tb927.7.2190 |; Transcript=Tb927.7.2190:mRNA | gene=Tb927.7.2190 | organism=Trypanosoma_brucei_brucei_TREU927 | gene_product=translocon-associated protein (TRAP), alpha subunit, putative |; Transcript_product=translocon-associated protein (TRAP), alp	8	8	8	26.7	26.7	26.7	29.242	0	28.007	3724300000	58	8	8	8	1	6	4	5	8	8	8	6	4	5	8	8	8	6	4	5	8	8	8	266	22.9	16.2
+	1.5507	0.0281382	1.29625	2.4559	Tb927.6.3550.2; Tb927.6.3550.1	Tb927.6.3550.2; Tb927.6.3550.1						phospholipid-translocating P-type ATPase (flippase), putative	Tb927.6.3550.2 |; Transcript=Tb927.6.3550.2:mRNA | gene=Tb927.6.3550 | organism=Trypanosoma_brucei_brucei_TREU927 | gene_product=phospholipid-translocating P-type ATPase (flippase), putative |; Transcript_product=phospholipid-translocating P-type ATP	9	9	9	8.2	8.2	8.2	132.56	0	19.585	183700000	18	NaN	NaN	NaN	2	4	2	2	4	5	4	4	2	2	4	5	4	4	2	2	4	5	4	1196	2.8	1.4
+	1.18381	0.0654916	1.2925	2.44953	Tb927.10.3170; Tb11.v5.0791.1	Tb927.10.3170; Tb11.v5.0791.1		GCN20				GCN20-type ATP-binding cassette protein, putative	Tb927.10.3170 |; Transcript=Tb927.10.3170:mRNA | gene=Tb927.10.3170 | organism=Trypanosoma_brucei_brucei_TREU927 | gene_product=GCN20-type ATP-binding cassette protein, putative |; Transcript_product=GCN20-type ATP-binding cassette protein, putative	10	10	10	16.3	16.3	16.3	82.425	0	21.473	216760000	16	NaN	NaN	NaN	2	1	0	3	6	5	4	1	0	3	6	5	4	1	0	3	6	5	4	723	1.1	0
+	1.58459	0.0260259	1.2905	2.44612	Tb927.10.13960	Tb927.10.13960		PF20			X	paralyzed flagella protein 20	Tb927.10.13960 |; Transcript=Tb927.10.13960:mRNA | gene=Tb927.10.13960 | organism=Trypanosoma_brucei_brucei_TREU927 | gene_product=paralyzed flagella protein 20 |; Transcript_product=paralyzed flagella protein 20 | location=Tb927_10_v5.1:3401459-3403	6	6	6	13.1	13.1	13.1	65.568	0	16.36	196450000	15	6	6	6	1	1	1	3	3	5	4	1	1	3	3	5	4	1	1	3	3	5	4	589	3.1	1.4
+	1.59208	0.0255814	1.28604	2.43857	Tb927.8.3050	Tb927.8.3050		TZP62				Chitobiase/beta-hexosaminidase C-terminal domain containing protein, putative	Tb927.8.3050 |; Transcript=Tb927.8.3050:mRNA | gene=Tb927.8.3050 | organism=Trypanosoma_brucei_brucei_TREU927 | gene_product=Chitobiase/beta-hexosaminidase C-terminal domain containing protein, putative |; Transcript_product=Chitobiase/beta-hexosamin	3	3	3	7.1	7.1	7.1	61.968	0	12.666	114340000	8	3	3	3	1	1	0	0	2	2	3	1	0	0	2	2	3	1	0	0	2	2	3	567	2.1	0
+	1.53993	0.0288447	1.28498	2.43679	Tb927.11.15760	Tb927.11.15760		TTA1				GPI transamidase subunit Tta1	Tb927.11.15760 |; Transcript=Tb927.11.15760:mRNA | gene=Tb927.11.15760 | organism=Trypanosoma_brucei_brucei_TREU927 | gene_product=GPI; Transamidase subunit; Tta1 |; Transcript_product=GPI; Transamidase subunit; Tta1 | location=Tb927_11_v5.1:4173656-4174	3	3	3	10.9	10.9	10.9	41.915	0	7.8543	168890000	10	3	3	3	1	0	0	2	3	2	3	0	0	2	3	2	3	0	0	2	3	2	3	377	0	0
+	1.953	0.011143	1.28409	2.43529	Tb927.2.5850	Tb927.2.5850		Sm-D2				small nuclear ribonucleoprotein SmD2	Tb927.2.5850 |; Transcript=Tb927.2.5850:mRNA | gene=Tb927.2.5850 | organism=Trypanosoma_brucei_brucei_TREU927 | gene_product=small nuclear ribonucleoprotein SmD2 |; Transcript_product=small nuclear ribonucleoprotein SmD2 | location=Tb927_02_v5.1:1058	3	3	3	29.7	29.7	29.7	12.518	0	15.832	91001000	11	3	3	3	1	3	3	3	2	2	2	3	3	3	2	2	2	3	3	3	2	2	2	111	29.7	29.7
+	2.60217	0.00249935	1.27917	2.42699	Tb927.11.13180	Tb927.11.13180		POMP10				Present in the outer mitochondrial membrane proteome 10	Tb927.11.13180 |; Transcript=Tb927.11.13180:mRNA | gene=Tb927.11.13180 | organism=Trypanosoma_brucei_brucei_TREU927 | gene_product=Present in; The outer mitochondrial membrane proteome 10 |; Transcript_product=Present in; The outer mitochondrial membra	13	13	13	41.8	41.8	41.8	61.21	0	119.85	1114300000	56	13	13	13	1	3	6	4	9	10	9	3	6	4	9	10	9	3	6	4	9	10	9	560	11.1	22.1
+	1.5843	0.0260437	1.27633	2.42222	Tb927.9.10010	Tb927.9.10010		J34				chaperone protein DnaJ, putative	Tb927.9.10010 |; Transcript=Tb927.9.10010:mRNA | gene=Tb927.9.10010 | organism=Trypanosoma_brucei_brucei_TREU927 | gene_product=chaperone protein DnaJ, putative |; Transcript_product=chaperone protein DnaJ, putative | location=Tb927_09_v5.1:1583566-1	14	14	14	34.7	34.7	34.7	56.711	0	28.473	731540000	33	14	14	14	1	2	3	6	9	10	10	2	3	6	9	10	10	2	3	6	9	10	10	490	4.1	6.1
+	1.86993	0.0134918	1.2753	2.4205	Tb927.6.3840	Tb927.6.3840					X	E3 ubiquitin-protein ligase, putative	Tb927.6.3840 |; Transcript=Tb927.6.3840:mRNA | gene=Tb927.6.3840 | organism=Trypanosoma_brucei_brucei_TREU927 | gene_product=reticulon domain protein |; Transcript_product=reticulon domain protein | location=Tb927_06_v5.1:1139327-1139887(-) | protein	6	6	6	38.2	38.2	38.2	21.071	0	31.993	205010000	17	6	6	6	1	1	1	5	3	3	4	1	1	5	3	3	4	1	1	5	3	3	4	186	8.1	4.3
+	4.62002	2.39872e-05	1.27032	2.41215	Tb927.5.4380; Tb05.5K5.30	Tb927.5.4380; Tb05.5K5.30		KPP1			X	Kinetoplastid-specific Protein Phosphatase 1	Tb927.5.4380 |; Transcript=Tb927.5.4380:mRNA | gene=Tb927.5.4380 | organism=Trypanosoma_brucei_brucei_TREU927 | gene_product=Kinetoplastid-specific Protein Phosphatase 1 |; Transcript_product=Kinetoplastid-specific Protein Phosphatase 1 | location=Tb	20	20	20	47.5	47.5	47.5	71.37	0	162.95	1689800000	62	NaN	NaN	NaN	2	5	7	8	12	12	13	5	7	8	12	12	13	5	7	8	12	12	13	636	10.1	17.1
+	3.37176	0.000424856	1.26473	2.40282	Tb927.10.9570; Tb11.v5.0579.1	Tb927.10.9570; Tb11.v5.0579.1		PFC14			X	paraflagellar rod component, putative	Tb927.10.9570 |; Transcript=Tb927.10.9570:mRNA | gene=Tb927.10.9570 | organism=Trypanosoma_brucei_brucei_TREU927 | gene_product=paraflagellar rod component, putative |; Transcript_product=paraflagellar rod component, putative | location=Tb927_10_v5.1	50	50	50	69.6	69.6	69.6	118.67	0	323.31	9576600000	258	NaN	NaN	NaN	2	24	21	28	36	39	42	24	21	28	36	39	42	24	21	28	36	39	42	1082	33.1	27.4
+	1.78655	0.0163475	1.2589	2.39313	Tb927.11.6460	Tb927.11.6460			X		X	hypothetical protein, conserved	Tb927.11.6460 |; Transcript=Tb927.11.6460:mRNA | gene=Tb927.11.6460 | organism=Trypanosoma_brucei_brucei_TREU927 | gene_product=hypothetical protein, conserved |; Transcript_product=hypothetical protein, conserved | location=Tb927_11_v5.1:1825897-182	23	23	23	39.1	39.1	39.1	107.35	0	121.16	1025700000	75	23	23	23	1	7	4	18	15	14	17	7	4	18	15	14	17	7	4	18	15	14	17	954	11.5	7.9
+	3.07858	0.000834483	1.25009	2.37857	Tb927.3.5520; REV__Tb927.11.5400	Tb927.3.5520		RPN1				26S proteasome regulatory non-ATPase subunit	Tb927.3.5520 |; Transcript=Tb927.3.5520:mRNA | gene=Tb927.3.5520 | organism=Trypanosoma_brucei_brucei_TREU927 | gene_product=26S proteasome regulatory non-ATPase subunit |; Transcript_product=26S proteasome regulatory non-ATPase subunit | location=Tb	25	25	25	36.2	36.2	36.2	99.897	0	130.34	1300500000	60	NaN	NaN	NaN	2	5	3	7	17	17	14	5	3	7	17	17	14	5	3	7	17	17	14	911	7.1	5.4
+	1.77832	0.0166602	1.24583	2.37155	Tb927.10.14320	Tb927.10.14320		FAZ9	X	X	X	Flagellum attachment zone protein 9	Tb927.10.14320 |; Transcript=Tb927.10.14320:mRNA | gene=Tb927.10.14320 | organism=Trypanosoma_brucei_brucei_TREU927 | gene_product=Flagellum attachment zone protein 9 |; Transcript_product=Flagellum attachment zone protein 9 | location=Tb927_10_v5.1:	14	14	14	18.7	18.7	18.7	121.8	0	37.721	359490000	30	14	14	14	1	0	0	1	11	10	6	0	0	1	11	10	6	0	0	1	11	10	6	1133	0	0
+	1.95278	0.0111485	1.2378	2.35838	Tb927.3.4820	Tb927.3.4820						acyltransferase, putative	Tb927.3.4820 |; Transcript=Tb927.3.4820:mRNA | gene=Tb927.3.4820 | organism=Trypanosoma_brucei_brucei_TREU927 | gene_product=acyltransferase, putative |; Transcript_product=acyltransferase, putative | location=Tb927_03_v5.1:1357383-1358300(-) | prote	4	4	4	15.1	15.1	15.1	34.629	0	28.445	156660000	11	4	4	4	1	2	1	2	2	2	4	2	1	2	2	2	4	2	1	2	2	2	4	305	8.2	3.3
+	3.50083	0.000315625	1.23092	2.34716	Tb927.8.1870	Tb927.8.1870		GLP1				Golgi/lysosome glycoprotein 1	Tb927.8.1870 |; Transcript=Tb927.8.1870:mRNA | gene=Tb927.8.1870 | organism=Trypanosoma_brucei_brucei_TREU927 | gene_product=Golgi/lysosome glycoprotein 1 |; Transcript_product=Golgi/lysosome glycoprotein 1 | location=Tb927_08_v5.1:610513-612363(-) |	25	25	25	47.2	47.2	47.2	67.597	0	323.31	11863000000	177	25	25	25	1	16	16	18	20	22	22	16	16	18	20	22	22	16	16	18	20	22	22	616	39.3	38
+	1.44038	0.0362764	1.22667	2.34026	Tb927.11.13920	Tb927.11.13920		KIN2B				kinesin-II 85 Kd subunit, putative	Tb927.11.13920 |; Transcript=Tb927.11.13920:mRNA | gene=Tb927.11.13920 | organism=Trypanosoma_brucei_brucei_TREU927 | gene_product=kinesin-II 85 Kd subunit, putative |; Transcript_product=kinesin-II 85 Kd subunit, putative | location=Tb927_11_v5.1:36	10	10	10	17.4	17.4	17.4	124.75	0	25.994	214570000	18	10	10	10	1	2	2	3	4	4	6	2	2	3	4	4	6	2	2	3	4	4	6	1089	3.6	3.2
+	2.0155	0.0096495	1.22429	2.3364	Tb11.v5.0540.1; Tb927.4.4860; Tb927.4.4820; Tb927.4.4840	Tb11.v5.0540.1; Tb927.4.4860; Tb927.4.4820; Tb927.4.4840	33					amino acid transporter 8, putative	Tb11.v5.0540.1 |; Transcript=Tb11.v5.0540.1 | gene=Tb11.v5.0540 | organism=Trypanosoma_brucei_brucei_TREU927 | gene_product=amino acid; Transporter 8, putative |; Transcript_product=amino acid; Transporter 8, putative | location=Tb927_11_bin_v5.1:2354708-23	6	6	6	18.2	18.2	18.2	52.651	0	88.804	1590800000	31	NaN	NaN	NaN	4	5	4	4	5	6	6	5	4	4	5	6	6	5	4	4	5	6	6	490	17.1	15.3
+	2.88046	0.00131685	1.22035	2.33003	Tb927.10.14500	Tb927.10.14500					X	hypothetical protein, conserved	Tb927.10.14500 |; Transcript=Tb927.10.14500:mRNA | gene=Tb927.10.14500 | organism=Trypanosoma_brucei_brucei_TREU927 | gene_product=hypothetical protein, conserved |; Transcript_product=hypothetical protein, conserved | location=Tb927_10_v5.1:3545522-	14	14	14	53.1	53.1	53.1	37.027	0	119.67	1506800000	46	14	14	14	1	5	6	5	10	11	11	5	6	5	10	11	11	5	6	5	10	11	11	337	18.1	27
+	1.52832	0.0296264	1.21424	2.32019	Tb927.7.7190	Tb927.7.7190						hypothetical protein, conserved	Tb927.7.7190 |; Transcript=Tb927.7.7190:mRNA | gene=Tb927.7.7190 | organism=Trypanosoma_brucei_brucei_TREU927 | gene_product=hypothetical protein, conserved |; Transcript_product=hypothetical protein, conserved | location=Tb927_07_v5.1:2063715-206767	6	6	6	7.1	7.1	7.1	143.37	0	14.649	97162000	13	6	6	6	1	0	0	0	3	6	5	0	0	0	3	6	5	0	0	0	3	6	5	1318	0	0
+	1.7767	0.0167225	1.1917	2.28422	Tb927.11.3500	Tb927.11.3500						Dpy-30 motif containing protein, putative	Tb927.11.3500 |; Transcript=Tb927.11.3500:mRNA | gene=Tb927.11.3500 | organism=Trypanosoma_brucei_brucei_TREU927 | gene_product=Dpy-30 motif containing protein, putative |; Transcript_product=Dpy-30 motif containing protein, putative | location=Tb927	13	13	13	22.1	22.1	22.1	115.19	0	30.836	420990000	32	13	13	13	1	2	3	4	9	9	6	2	3	4	9	9	6	2	3	4	9	9	6	1017	2.4	3.6
+	1.72254	0.0189433	1.19023	2.28189	Tb927.11.8270	Tb927.11.8270						hypothetical protein, conserved	Tb927.11.8270 |; Transcript=Tb927.11.8270:mRNA | gene=Tb927.11.8270 | organism=Trypanosoma_brucei_brucei_TREU927 | gene_product=hypothetical protein, conserved |; Transcript_product=hypothetical protein, conserved | location=Tb927_11_v5.1:2322756-232	9	9	9	16.4	16.4	16.4	84.474	0	19.292	103430000	19	9	9	9	1	3	2	3	3	5	4	3	2	3	3	5	4	3	2	3	3	5	4	763	7.5	4.1
+	2.08886	0.00814962	1.16002	2.23461	Tb927.9.13970	Tb927.9.13970		KKIP9			X	KKT-interacting protein 9	Tb927.9.13970 |; Transcript=Tb927.9.13970:mRNA | gene=Tb927.9.13970 | organism=Trypanosoma_brucei_brucei_TREU927 | gene_product=KKT-interacting protein 9 |; Transcript_product=KKT-interacting protein 9 | location=Tb927_09_v5.1:2181386-2182405(-) | pr	6	6	6	24.2	24.2	24.2	36.788	0	19.368	87383000	16	6	6	6	1	1	1	1	3	4	5	1	1	1	3	4	5	1	1	1	3	4	5	339	2.4	4.1
+	2.22969	0.00589261	1.15991	2.23444	Tb927.2.2360	Tb927.2.2360						Ankyrin repeats (3 copies)/Zinc finger, C3HC4 type (RING finger), putative	Tb927.2.2360 |; Transcript=Tb927.2.2360:mRNA | gene=Tb927.2.2360 | organism=Trypanosoma_brucei_brucei_TREU927 | gene_product=Ankyrin repeats (3 copies)/Zinc finger, C3HC4; Type (RING finger), putative |; Transcript_product=Ankyrin repeats (3 copies)/Z	4	4	4	7.2	7.2	7.2	74.569	0	5.571	92424000	8	4	4	4	1	0	0	0	3	2	3	0	0	0	3	2	3	0	0	0	3	2	3	680	0	0
+	2.58106	0.00262388	1.13919	2.20258	Tb927.11.3250	Tb927.11.3250		OADbeta	X		X	dynein heavy chain, putative	Tb927.11.3250 |; Transcript=Tb927.11.3250:mRNA | gene=Tb927.11.3250 | organism=Trypanosoma_brucei_brucei_TREU927 | gene_product=dynein heavy chain, putative |; Transcript_product=dynein heavy chain, putative | location=Tb927_11_v5.1:927364-941340(+)	91	91	91	25.6	25.6	25.6	531.18	0	323.31	3487400000	244	91	91	91	1	20	22	43	56	57	65	20	22	43	56	57	65	20	22	43	56	57	65	4658	5.3	5.7
+	2.23071	0.00587883	1.13027	2.189	Tb927.8.1170; Tb927.8.1190; Tb11.v5.0871.1	Tb927.8.1170; Tb927.8.1190; Tb11.v5.0871.1		EIF3H-2				eukaryotic translation initiation factor 3 subunit h	Tb927.8.1170 |; Transcript=Tb927.8.1170:mRNA | gene=Tb927.8.1170 | organism=Trypanosoma_brucei_brucei_TREU927 | gene_product=eukaryotic; Translation initiation factor 3 subunit h |; Transcript_product=eukaryotic; Translation initiation factor 3 subunit	8	8	8	32.6	32.6	32.6	36.419	0	51.388	888690000	37	NaN	NaN	NaN	3	5	5	6	5	4	5	5	5	6	5	4	5	5	5	6	5	4	5	331	23.9	22.4
+	4.02854	9.36403e-05	1.05303	2.07488	Tb927.6.4300; Tb927.6.4280	Tb927.6.4300; Tb927.6.4280		SGT			X	small glutamine-rich tetratricopeptide repeat protein, putative	Tb927.6.4300 |; Transcript=Tb927.6.4300:mRNA | gene=Tb927.6.4300 | organism=Trypanosoma_brucei_brucei_TREU927 | gene_product=glyceraldehyde 3-phosphate dehydrogenase, glycosomal |; Transcript_product=glyceraldehyde 3-phosphate dehydrogenase, glycosom	35	35	33	81.6	81.6	81.6	39.047	0	323.31	449860000000	1286	NaN	NaN	NaN	2	26	27	27	31	32	35	26	27	27	31	32	35	24	25	25	29	30	33	359	71.6	79.7
[truncated: 22 more columns]

## Sheet: CARP3-BioID_all
Significant	-log10(p-value)	p-value	-log2(difference)	fold change	Protein IDs	Majority protein IDs	Fasta headers	Peptides	Razor + unique peptides	Unique peptides	Sequence coverage [%]	Unique + razor sequence coverage [%]	Unique sequence coverage [%]	Mol. weight [kDa]	Score	Intensity	MS/MS count	Peptide counts (all)	Peptide counts (razor+unique)	Peptide counts (unique)	Number of proteins	Peptides 1	Peptides 2	Peptides 3	Peptides 4	Peptides 5	Peptides 6	Razor + unique peptides 1	Razor + unique peptides 2	Razor + unique peptides 3	Razor + unique peptides 4	Razor + unique peptides 5	Razor + unique peptides 6	Unique peptides 1	Unique peptides 2	Unique peptides 3	Unique peptides 4	Unique peptides 5	Unique peptides 6	Sequence length	Sequence coverage 1 [%]	Sequence coverage 2 [%]	Sequence coverage 3 [%]	Sequence coverage 4 [%]	Sequence coverage 5 [%]	Sequence coverage 6 [%]	Intensity 1	Intensity 2	Intensity 3
+	5.98333	1.03912e-06	8.37766	332.603	Tb927.3.4590	Tb927.3.4590	Tb927.3.4590 |; Transcript=Tb927.3.4590:mRNA | gene=Tb927.3.4590 | organism=Trypanosoma_brucei_brucei_TREU927 | gene_product=hypothetical protein, conserved |; Transcript_product=hypothetical protein, conserved | location=Tb927_03_v5.1:1287351-128826	27	27	27	83.9	83.9	83.9	32.513	323.31	51152000000	203	27	27	27	1	1	2	1	26	25	24	1	2	1	26	25	24	1	2	1	26	25	24	305	3	6.6	3	83.9	83.6	69.5	3271000	4952200	7057700
+	6.99058	1.02192e-07	8.14038	282.162	Tb927.10.12860	Tb927.10.12860	Tb927.10.12860 |; Transcript=Tb927.10.12860:mRNA | gene=Tb927.10.12860 | organism=Trypanosoma_brucei_brucei_TREU927 | gene_product=pre-RNA processing PIH1/Nop17, putative |; Transcript_product=pre-RNA processing PIH1/Nop17, putative | location=Tb927_	25	25	25	42.4	42.4	42.4	77.741	126.25	11213000000	72	25	25	25	1	0	0	1	20	19	22	0	0	1	20	19	22	0	0	1	20	19	22	694	0	0	2.3	34.6	33	38.6	0	0	0
+	5.48719	3.25693e-06	7.90302	239.358	Tb927.7.5340	Tb927.7.5340	Tb927.7.5340 |; Transcript=Tb927.7.5340:mRNA | gene=Tb927.7.5340 | organism=Trypanosoma_brucei_brucei_TREU927 | gene_product=cAMP response protein 3 |; Transcript_product=cAMP response protein 3 | location=Tb927_07_v5.1:1419326-1420822(+) | protein_l	56	56	56	87.3	87.3	87.3	56.822	323.31	1048900000000	2073	56	56	56	1	15	15	18	51	52	52	15	15	18	51	52	52	15	15	18	51	52	52	498	40	42.4	49	80.1	78.3	84.1	271940000	323650000	740750000
+	5.7681	1.70567e-06	7.88288	236.039	Tb927.11.14070	Tb927.11.14070	Tb927.11.14070 |; Transcript=Tb927.11.14070:mRNA | gene=Tb927.11.14070 | organism=Trypanosoma_brucei_brucei_TREU927 | gene_product=Repressor of differentiation kinase 1 |; Transcript_product=Repressor of differentiation kinase 1 | location=Tb927_11_v	14	14	14	17.9	17.9	17.9	131.03	45.04	6646500000	28	14	14	14	1	0	0	0	11	9	8	0	0	0	11	9	8	0	0	0	11	9	8	1195	0	0	0	13.3	11.5	13.1	0	0	0
+	4.9988	1.00277e-05	7.27346	154.714	Tb927.11.3220	Tb927.11.3220	Tb927.11.3220 |; Transcript=Tb927.11.3220:mRNA | gene=Tb927.11.3220 | organism=Trypanosoma_brucei_brucei_TREU927 | gene_product=metacaspase |; Transcript_product=metacaspase | location=Tb927_11_v5.1:914998-916116(-) | protein_length=372 | sequence_SO	15	15	15	50.5	50.5	50.5	40.18	226.66	17755000000	117	15	15	15	1	1	3	2	15	13	12	1	3	2	15	13	12	1	3	2	15	13	12	372	3.5	8.6	7.5	50.5	48.7	46.8	10728000	14882000	21953000
+	4.65668	2.20453e-05	6.9601	124.509	Tb927.2.5760	Tb927.2.5760	Tb927.2.5760 |; Transcript=Tb927.2.5760:mRNA | gene=Tb927.2.5760 | organism=Trypanosoma_brucei_brucei_TREU927 | gene_product=Flagellar Member 8 |; Transcript_product=Flagellar Member 8 | location=Tb927_02_v5.1:1034074-1043301(+) | protein_length=3075	90	90	90	56.7	56.7	56.7	330.07	323.31	25668000000	346	90	90	90	1	0	0	0	83	79	76	0	0	0	83	79	76	0	0	0	83	79	76	3075	0	0	0	52.8	52.8	51.8	0	0	0
+	4.67326	2.12197e-05	6.8597	116.138	Tb927.10.14610	Tb927.10.14610	Tb927.10.14610 |; Transcript=Tb927.10.14610:mRNA | gene=Tb927.10.14610 | organism=Trypanosoma_brucei_brucei_TREU927 | gene_product=leucine-rich repeat protein (LRRP), putative |; Transcript_product=leucine-rich repeat protein (LRRP), putative | locat	8	8	8	9.5	9.5	9.5	121.48	12.582	3159600000	18	8	8	8	1	0	0	2	5	3	4	0	0	2	5	3	4	0	0	2	5	3	4	1103	0	0	2.6	5.7	2.9	6	0	0	6633400
+	3.98481	0.00010356	6.84366	114.854	Tb927.7.6060	Tb927.7.6060	Tb927.7.6060 |; Transcript=Tb927.7.6060:mRNA | gene=Tb927.7.6060 | organism=Trypanosoma_brucei_brucei_TREU927 | gene_product=receptor-type adenylate cyclase GRESAG 4, putative |; Transcript_product=receptor-type adenylate cyclase GRESAG 4, putative |	53	53	1	46.5	46.5	1.1	139.53	323.31	37601000000	303	53	53	1	1	1	2	1	46	45	49	1	2	1	46	45	49	0	0	0	1	1	1	1270	0.6	1.4	0.6	39	39.3	43.3	1931200	3342300	4594600
+	4.37531	4.21395e-05	6.68906	103.183	Tb927.10.3750	Tb927.10.3750	Tb927.10.3750 |; Transcript=Tb927.10.3750:mRNA | gene=Tb927.10.3750 | organism=Trypanosoma_brucei_brucei_TREU927 | gene_product=Endonuclease/Exonuclease/phosphatase family, putative |; Transcript_product=Endonuclease/Exonuclease/phosphatase family, p	4	4	4	9.8	9.8	9.8	58.818	12.515	2845500000	14	4	4	4	1	0	0	0	3	2	3	0	0	0	3	2	3	0	0	0	3	2	3	518	0	0	0	8.1	5	6.8	0	0	0
+	4.83012	1.47871e-05	6.49773	90.3675	Tb927.4.4460	Tb927.4.4460	Tb927.4.4460 |; Transcript=Tb927.4.4460:mRNA | gene=Tb927.4.4460 | organism=Trypanosoma_brucei_brucei_TREU927 | gene_product=adenylyl cyclase |; Transcript_product=adenylyl cyclase | location=Tb927_04_v5.1:1191876-1195742(-) | protein_length=1288 | s	31	28	1	26.4	25.3	0.9	144.26	197.32	5448100000	83	31	28	1	1	1	2	1	26	26	25	0	0	0	23	23	22	0	0	0	0	1	0	1288	0.5	1.4	0.5	22.7	22.5	21.7	0	0	0
+	5.20011	6.30804e-06	6.49566	90.2376	Tb927.6.4000	Tb927.6.4000	Tb927.6.4000 |; Transcript=Tb927.6.4000:mRNA | gene=Tb927.6.4000 | organism=Trypanosoma_brucei_brucei_TREU927 | gene_product=small glutamine-rich; Tetratricopeptide repeat protein, putative |; Transcript_product=small glutamine-rich; Tetratricopeptide	29	29	29	64.7	64.7	64.7	45.966	323.31	29318000000	244	29	29	29	1	4	3	8	25	27	26	4	3	8	25	27	26	4	3	8	25	27	26	416	13.5	8.7	26.9	60.6	62.3	63	16588000	28520000	57159000
+	4.07127	8.48655e-05	6.36779	82.5841	Tb927.1.2120	Tb927.1.2120	Tb927.1.2120 |; Transcript=Tb927.1.2120:mRNA | gene=Tb927.1.2120 | organism=Trypanosoma_brucei_brucei_TREU927 | gene_product=Calpain-like protein CALP1.3 |; Transcript_product=Calpain-like protein CALP1.3 | location=Tb927_01_v5.1:540718-542916(+) | p	35	35	35	62.3	62.3	62.3	82.62	286.43	11468000000	172	35	35	35	1	3	1	3	32	33	33	3	1	3	32	33	33	3	1	3	32	33	33	732	5.1	1.1	5.2	56.1	59.7	60.8	12741000	5192200	20923000
+	4.62899	2.34968e-05	6.22172	74.632	Tb927.8.6520	Tb927.8.6520	Tb927.8.6520 |; Transcript=Tb927.8.6520:mRNA | gene=Tb927.8.6520 | organism=Trypanosoma_brucei_brucei_TREU927 | gene_product=hypothetical protein, conserved |; Transcript_product=hypothetical protein, conserved | location=Tb927_08_v5.1:1884528-188577	1	1	1	2.9	2.9	2.9	46.247	3.088	3043400000	12	1	1	1	1	0	0	0	1	1	1	0	0	0	1	1	1	0	0	0	1	1	1	414	0	0	0	2.9	2.9	2.9	0	0	0
+	5.3579	4.38631e-06	6.11263	69.1966	Tb927.2.3320	Tb927.2.3320	Tb927.2.3320 |; Transcript=Tb927.2.3320:mRNA | gene=Tb927.2.3320 | organism=Trypanosoma_brucei_brucei_TREU927 | gene_product=65 kDa invariant surface glycoprotein |; Transcript_product=65 kDa invariant surface glycoprotein | location=Tb927_02_v5.1:61	12	12	10	28.8	28.8	24	48.153	115.25	3790800000	50	12	12	10	1	1	1	1	10	12	11	1	1	1	10	12	11	1	1	1	9	10	9	437	3.7	3.7	3.7	20.8	28.8	23.6	2379000	5192500	6415800
+	2.29573	0.00506142	6.0718	67.2656	Tb927.2.3270	Tb927.2.3270	Tb927.2.3270 |; Transcript=Tb927.2.3270:mRNA | gene=Tb927.2.3270 | organism=Trypanosoma_brucei_brucei_TREU927 | gene_product=65 kDa invariant surface glycoprotein |; Transcript_product=65 kDa invariant surface glycoprotein | location=Tb927_02_v5.1:59	11	9	1	34.9	30	3	48.383	32.819	3899600000	31	11	9	1	1	0	2	1	8	8	9	0	2	1	7	6	7	0	0	0	0	1	0	436	0	3.4	1.6	25.9	20.6	24.1	0	21637000	5570700
+	4.79034	1.62056e-05	6.06375	66.8916	Tb927.2.3300; Tb927.2.3290; Tb927.2.3280; Tb927.2.3310	Tb927.2.3300; Tb927.2.3290; Tb927.2.3280; Tb927.2.3310	Tb927.2.3300 |; Transcript=Tb927.2.3300:mRNA | gene=Tb927.2.3300 | organism=Trypanosoma_brucei_brucei_TREU927 | gene_product=65 kDa invariant surface glycoprotein |; Transcript_product=65 kDa invariant surface glycoprotein | location=Tb927_02_v5.1:60	10	2	2	25.9	3.9	3.9	48.199	4.3505	1963600000	13	NaN	NaN	NaN	4	1	3	2	8	8	10	1	1	1	2	2	2	1	1	1	2	2	2	436	1.8	5.3	3.4	20	19.5	25.9	3897700	7071600	9005200
+	5.09323	8.06804e-06	5.96388	62.4176	Tb927.7.6620.2; Tb927.7.6620.1	Tb927.7.6620.2; Tb927.7.6620.1	Tb927.7.6620.2 |; Transcript=Tb927.7.6620.2:mRNA | gene=Tb927.7.6620 | organism=Trypanosoma_brucei_brucei_TREU927 | gene_product=Probable N6-adenine methyltransferase, putative |; Transcript_product=Probable N6-adenine methyltransferase, putative | l	6	6	6	14.8	14.8	14.8	54.798	12.284	1935800000	11	NaN	NaN	NaN	2	0	0	1	3	2	6	0	0	1	3	2	6	0	0	1	3	2	6	493	0	0	2	6.5	4.7	14.8	0	0	284050000
+	3.97893	0.000104972	5.91564	60.3652	Tb927.4.4430; Tb927.4.4450; Tb927.6.390; Tb927.6.340; Tb927.6.270	Tb927.4.4430; Tb927.4.4450	Tb927.4.4430 |; Transcript=Tb927.4.4430:mRNA | gene=Tb927.4.4430 | organism=Trypanosoma_brucei_brucei_TREU927 | gene_product=adenylyl cyclase |; Transcript_product=adenylyl cyclase | location=Tb927_04_v5.1:1177872-1181603(-) | protein_length=1243 | s	28	2	0	25.3	2.6	0	138.27	42.915	1199200000	6	NaN	NaN	NaN	5	1	2	1	24	24	24	0	0	0	1	2	1	0	0	0	0	0	0	1243	0.6	1.4	0.6	20.8	21.6	21.2	0	0	0
+	4.8504	1.41124e-05	5.5991	48.4726	Tb927.10.14890; Tb11.v5.0636.1; REV__CON__Q497I4; Tb927.7.4830; Tb11.v5.0165.1	Tb927.10.14890; Tb11.v5.0636.1	Tb927.10.14890 |; Transcript=Tb927.10.14890:mRNA | gene=Tb927.10.14890 | organism=Trypanosoma_brucei_brucei_TREU927 | gene_product=C-terminal motor kinesin, putative |; Transcript_product=C-terminal motor kinesin, putative | location=Tb927_10_v5.1:36	78	78	78	81	81	81	90.8	323.31	677840000000	1558	NaN	NaN	NaN	5	34	35	37	74	72	74	34	35	37	74	72	74	34	35	37	74	72	74	820	47.3	54.1	49.9	79.9	79.6	79.8	766130000	1067500000	1912600000
+	3.51468	0.000305717	5.57433	47.6474	Tb927.9.3490	Tb927.9.3490	Tb927.9.3490 |; Transcript=Tb927.9.3490:mRNA | gene=Tb927.9.3490 | organism=Trypanosoma_brucei_brucei_TREU927 | gene_product=hypothetical protein, conserved |; Transcript_product=hypothetical protein, conserved | location=Tb927_09_v5.1:715452-716222(	14	14	14	55.5	55.5	55.5	29.339	121.89	4202300000	51	14	14	14	1	0	0	0	13	14	12	0	0	0	13	14	12	0	0	0	13	14	12	256	0	0	0	53.5	55.5	49.6	0	0	0
+	4.283	5.21193e-05	5.53161	46.2574	Tb927.2.4530	Tb927.2.4530	Tb927.2.4530 |; Transcript=Tb927.2.4530:mRNA | gene=Tb927.2.4530 | organism=Trypanosoma_brucei_brucei_TREU927 | gene_product=hypothetical protein, conserved |; Transcript_product=hypothetical protein, conserved | location=Tb927_02_v5.1:806089-806802(	15	15	15	56.1	56.1	56.1	25.526	154.3	5199500000	53	15	15	15	1	0	1	0	15	14	13	0	1	0	15	14	13	0	1	0	15	14	13	237	0	5.5	0	56.1	55.7	55.7	0	4444500	0
+	3.52291	0.000299977	5.51807	45.8254	Tb927.11.6220	Tb927.11.6220	Tb927.11.6220 |; Transcript=Tb927.11.6220:mRNA | gene=Tb927.11.6220 | organism=Trypanosoma_brucei_brucei_TREU927 | gene_product=Palmitoyl acyltransferase 7 |; Transcript_product=Palmitoyl acyltransferase 7 | location=Tb927_11_v5.1:1749250-1750986(-)	15	15	15	42.6	42.6	42.6	62.956	133.8	3467800000	69	15	15	15	1	0	0	0	14	13	14	0	0	0	14	13	14	0	0	0	14	13	14	578	0	0	0	40.8	33.9	38.6	0	0	0
+	3.4909	0.000322925	5.40605	42.4016	Tb927.1.750	Tb927.1.750	Tb927.1.750 |; Transcript=Tb927.1.750:mRNA | gene=Tb927.1.750 | organism=Trypanosoma_brucei_brucei_TREU927 | gene_product=Metal-binding domain-containing protein |; Transcript_product=Metal-binding domain-containing protein | location=Tb927_01_v5.1:2	6	6	6	25.3	25.3	25.3	132.69	18.489	1344500000	13	6	6	6	1	0	1	1	5	4	1	0	1	1	5	4	1	0	1	1	5	4	1	1215	0	19.6	19.6	24	23.3	19.6	0	4446000	9217300
+	3.87735	0.000132633	5.39395	42.0476	Tb927.4.2740	Tb927.4.2740	Tb927.4.2740 |; Transcript=Tb927.4.2740:mRNA | gene=Tb927.4.2740 | organism=Trypanosoma_brucei_brucei_TREU927 | gene_product=p25-alpha, putative |; Transcript_product=p25-alpha, putative | location=Tb927_04_v5.1:723054-723506(+) | protein_length=150	14	14	14	82.7	82.7	82.7	16.327	179.46	9747400000	70	14	14	14	1	4	5	5	14	14	14	4	5	5	14	14	14	4	5	5	14	14	14	150	30.7	38	36	82.7	82.7	82.7	17549000	19818000	96293000
+	4.76965	1.69961e-05	5.37863	41.6034	Tb927.6.400	Tb927.6.400	Tb927.6.400 |; Transcript=Tb927.6.400:mRNA | gene=Tb927.6.400 | organism=Trypanosoma_brucei_brucei_TREU927 | gene_product=peptidase M20/M25/M40, putative |; Transcript_product=peptidase M20/M25/M40, putative | location=Tb927_06_v5.1:190663-192090(+)	25	25	24	74.1	74.1	72.4	52.185	184.18	7288800000	129	25	25	24	1	4	4	6	20	21	21	4	4	6	20	21	21	4	4	6	19	20	21	475	11.2	12.2	17.1	63.6	64	65.3	9739500	14581000	37146000
+	2.84704	0.0014222	5.36673	41.2616	Tb927.11.4420	Tb927.11.4420	Tb927.11.4420 |; Transcript=Tb927.11.4420:mRNA | gene=Tb927.11.4420 | organism=Trypanosoma_brucei_brucei_TREU927 | gene_product=hypothetical protein, conserved |; Transcript_product=hypothetical protein, conserved | location=Tb927_11_v5.1:1280598-128	21	21	21	49.3	49.3	49.3	59.291	153	3243300000	64	21	21	21	1	0	2	2	17	18	16	0	2	2	17	18	16	0	2	2	17	18	16	529	0	4	3.4	41.4	39.5	41.6	0	6580100	11437000
+	5.22826	5.91214e-06	5.3382	40.4538	Tb927.8.7950	Tb927.8.7950	Tb927.8.7950 |; Transcript=Tb927.8.7950:mRNA | gene=Tb927.8.7950 | organism=Trypanosoma_brucei_brucei_TREU927 | gene_product=Flagellar Member 4 |; Transcript_product=Flagellar Member 4 | location=Tb927_08_v5.1:2338138-2343381(+) | protein_length=1747	14	14	14	13.8	13.8	13.8	191.21	46.297	1084000000	28	14	14	14	1	0	0	0	9	10	9	0	0	0	9	10	9	0	0	0	9	10	9	1747	0	0	0	8.7	10.6	8.9	0	0	0
+	5.91209	1.22436e-06	5.33538	40.3746	Tb927.8.1320	Tb927.8.1320	Tb927.8.1320 |; Transcript=Tb927.8.1320:mRNA | gene=Tb927.8.1320 | organism=Trypanosoma_brucei_brucei_TREU927 | gene_product=hypothetical protein, conserved |; Transcript_product=hypothetical protein, conserved | location=Tb927_08_v5.1:426876-427598(	11	11	11	47.9	47.9	47.9	27.16	168.7	2284600000	31	11	11	11	1	0	0	0	6	8	10	0	0	0	6	8	10	0	0	0	6	8	10	240	0	0	0	38.3	31.7	46.7	0	0	0
+	4.35179	4.44849e-05	5.29499	39.2601	Tb927.7.510; Tb11.v5.0890.1	Tb927.7.510; Tb11.v5.0890.1	Tb927.7.510 |; Transcript=Tb927.7.510:mRNA | gene=Tb927.7.510 | organism=Trypanosoma_brucei_brucei_TREU927 | gene_product=hypothetical protein, conserved |; Transcript_product=hypothetical protein, conserved | location=Tb927_07_v5.1:99076-100146(-) |	14	14	14	52.2	52.2	52.2	39.995	60.692	2719800000	44	NaN	NaN	NaN	2	0	0	1	12	10	11	0	0	1	12	10	11	0	0	1	12	10	11	356	0	0	3.4	52.2	43.8	37.9	0	0	8846700
+	3.46514	0.000342654	5.22041	37.282	Tb927.11.2630	Tb927.11.2630	Tb927.11.2630 |; Transcript=Tb927.11.2630:mRNA | gene=Tb927.11.2630 | organism=Trypanosoma_brucei_brucei_TREU927 | gene_product=diphthamide biosynthesis enzyme Dph1/Dph2 domain containing protein, putative |; Transcript_product=diphthamide biosynthes	3	3	3	5.8	5.8	5.8	72.225	4.5598	3305400000	20	3	3	3	1	1	1	1	3	2	2	1	1	1	3	2	2	1	1	1	3	2	2	657	1.2	1.2	1.2	5.8	4	4	195090000	1406000000	557190000
+	4.12273	7.53825e-05	5.07905	33.8022	Tb927.4.4470; Tb11.v5.0864.1	Tb927.4.4470	Tb927.4.4470 |; Transcript=Tb927.4.4470:mRNA | gene=Tb927.4.4470 | organism=Trypanosoma_brucei_brucei_TREU927 | gene_product=adenylyl cyclase |; Transcript_product=adenylyl cyclase | location=Tb927_04_v5.1:1196301-1200116(-) | protein_length=1271 | s	29	4	4	25.8	5	5	141.96	69.983	2655400000	26	NaN	NaN	NaN	2	1	2	1	25	26	25	0	0	0	4	4	4	0	0	0	4	4	4	1271	0.6	1.4	0.6	22.9	23.3	22.6	0	0	0
+	5.0426	9.06568e-06	5.03309	32.7424	Tb927.1.3110	Tb927.1.3110	Tb927.1.3110 |; Transcript=Tb927.1.3110:mRNA | gene=Tb927.1.3110 | organism=Trypanosoma_brucei_brucei_TREU927 | gene_product=soluble N-ethylmaleimide sensitive factor (NSF) attachment protein, putative |; Transcript_product=soluble N-ethylmaleimide s	15	15	15	58.4	58.4	58.4	32.136	261.39	4714600000	65	15	15	15	1	0	2	1	13	14	15	0	2	1	13	14	15	0	2	1	13	14	15	281	0	6.4	2.5	50.2	54.4	58.4	0	3141100	3641900
+	3.18626	0.000651241	4.96656	31.2667	Tb927.11.840.1; Tb927.11.840.2	Tb927.11.840.1; Tb927.11.840.2	Tb927.11.840.1 |; Transcript=Tb927.11.840.1 | gene=Tb927.11.840 | organism=Trypanosoma_brucei_brucei_TREU927 | gene_product=sodium/hydrogen exchanger, putative |; Transcript_product=sodium/hydrogen exchanger, putative | location=Tb927_11_v5.1:214238-21651	20	20	20	30.8	30.8	30.8	81.676	79.822	2771500000	54	NaN	NaN	NaN	2	0	1	0	16	15	17	0	1	0	16	15	17	0	1	0	16	15	17	759	0	1.3	0	26.7	21.2	27.3	0	0	0
+	3.73775	0.000182917	4.93367	30.5621	Tb927.9.2650	Tb927.9.2650	Tb927.9.2650 |; Transcript=Tb927.9.2650:mRNA | gene=Tb927.9.2650 | organism=Trypanosoma_brucei_brucei_TREU927 | gene_product=Present in; The outer mitochondrial membrane proteome 2 |; Transcript_product=Present in; The outer mitochondrial membrane prot	11	11	11	29.7	29.7	29.7	66.517	60.848	1392600000	28	11	11	11	1	0	0	0	10	9	6	0	0	0	10	9	6	0	0	0	10	9	6	606	0	0	0	27.9	26.6	18.5	0	0	0
+	5.38968	4.07679e-06	4.90822	30.0276	Tb927.7.6050; Tb927.5.650	Tb927.7.6050	Tb927.7.6050 |; Transcript=Tb927.7.6050:mRNA | gene=Tb927.7.6050 | organism=Trypanosoma_brucei_brucei_TREU927 | gene_product=receptor-type adenylate cyclase GRESAG 4, putative |; Transcript_product=receptor-type adenylate cyclase GRESAG 4, putative |	53	12	10	46.7	12.1	9.8	140.22	151.01	2100200000	30	NaN	NaN	NaN	2	1	2	1	47	44	46	0	0	0	10	8	9	0	0	0	9	6	7	1269	0.6	1.4	0.6	39	40	43.6	0	0	0
+	2.41327	0.00386129	4.84633	28.7667	Tb927.5.310; Tb11.v5.0208.1	Tb927.5.310; Tb11.v5.0208.1	Tb927.5.310 |; Transcript=Tb927.5.310:mRNA | gene=Tb927.5.310 | organism=Trypanosoma_brucei_brucei_TREU927 | gene_product=invariant surface glycoprotein, putative |; Transcript_product=invariant surface glycoprotein, putative | location=Tb927_05_v5.1	7	7	4	17.4	17.4	10.8	44.533	93.485	2849800000	29	NaN	NaN	NaN	2	1	1	2	6	5	6	1	1	2	6	5	6	0	0	1	3	3	4	407	4.4	4.4	7.4	17.4	17.2	17.2	6578900	9040900	25231000
+	3.20199	0.00062807	4.82308	28.3068	Tb927.6.1520	Tb927.6.1520	Tb927.6.1520 |; Transcript=Tb927.6.1520:mRNA | gene=Tb927.6.1520 | organism=Trypanosoma_brucei_brucei_TREU927 | gene_product=Aquaglyceroporin 1 |; Transcript_product=Aquaglyceroporin 1 | location=Tb927_06_v5.1:532496-533461(-) | protein_length=321 |	6	6	6	29.6	29.6	29.6	35.066	207.6	2191300000	53	6	6	6	1	1	1	1	6	6	6	1	1	1	6	6	6	1	1	1	6	6	6	321	8.1	8.1	8.1	29.6	29.6	29.6	6504900	6402000	10272000
+	4.21174	6.14132e-05	4.81179	28.0862	Tb927.7.5960	Tb927.7.5960	Tb927.7.5960 |; Transcript=Tb927.7.5960:mRNA | gene=Tb927.7.5960 | organism=Trypanosoma_brucei_brucei_TREU927 | gene_product=protein associated with differentiation 4, putative |; Transcript_product=protein associated with differentiation 4, putative	6	6	2	10.2	10.2	2.8	66.375	57.668	1560800000	23	6	6	2	1	0	0	1	5	6	6	0	0	1	5	6	6	0	0	0	2	2	2	598	0	0	1.5	8.4	10.2	10.2	0	0	1364800
+	2.5484	0.00282881	4.77215	27.3251	Tb927.5.309b; Tb11.v5.0216.1	Tb927.5.309b; Tb11.v5.0216.1	Tb927.5.309b |; Transcript=Tb927.5.309b:mRNA | gene=Tb927.5.309b | organism=Trypanosoma_brucei_brucei_TREU927 | gene_product=invariant surface glycoprotein, putative |; Transcript_product=invariant surface glycoprotein, putative | location=Tb927_05_v	6	3	3	15.5	8.7	8.7	43.143	23.2	1561800000	18	NaN	NaN	NaN	2	2	2	3	5	5	4	1	1	2	2	3	2	1	1	2	2	3	2	393	7.4	7.4	10.9	13.2	15.3	13	3296100	6052700	17898000
+	4.80441	1.5689e-05	4.60865	24.3972	Tb927.11.2750	Tb927.11.2750	Tb927.11.2750 |; Transcript=Tb927.11.2750:mRNA | gene=Tb927.11.2750 | organism=Trypanosoma_brucei_brucei_TREU927 | gene_product=Present in; The outer mitochondrial membrane proteome 12 |; Transcript_product=Present in; The outer mitochondrial membrane	15	15	15	59.8	59.8	59.8	52.991	106.77	2834700000	58	15	15	15	1	3	2	5	14	14	14	3	2	5	14	14	14	3	2	5	14	14	14	473	27.9	27.9	31.5	56.9	59.6	59.6	6192600	10019000	19167000
+	2.98036	0.00104626	4.60514	24.338	Tb927.10.3340; Tb11.v5.1022.1	Tb927.10.3340; Tb11.v5.1022.1	Tb927.10.3340 |; Transcript=Tb927.10.3340:mRNA | gene=Tb927.10.3340 | organism=Trypanosoma_brucei_brucei_TREU927 | gene_product=CMGC/MAPK protein kinase, putative |; Transcript_product=CMGC/MAPK protein kinase, putative | location=Tb927_10_v5.1:85942	26	26	26	42.1	42.1	42.1	98.706	152.72	3527400000	69	NaN	NaN	NaN	2	0	0	0	21	20	20	0	0	0	21	20	20	0	0	0	21	20	20	891	0	0	0	32	33.7	32.1	0	0	0
+	4.37332	4.23333e-05	4.5851	24.0023	Tb927.9.2075	Tb927.9.2075	Tb927.9.2075 |; Transcript=Tb927.9.2075:mRNA | gene=Tb927.9.2075 | organism=Trypanosoma_brucei_brucei_TREU927 | gene_product=hypothetical protein |; Transcript_product=hypothetical protein | location=Tb927_09_v5.1:468519-477050(-) | protein_length=28	30	30	30	16.5	16.5	16.5	302.5	149.23	2974200000	82	30	30	30	1	0	0	0	25	25	19	0	0	0	25	25	19	0	0	0	25	25	19	2843	0	0	0	13.9	13.5	10.1	0	0	0
+	3.41663	0.000383147	4.57332	23.807	Tb927.8.8280	Tb927.8.8280	Tb927.8.8280 |; Transcript=Tb927.8.8280:mRNA | gene=Tb927.8.8280 | organism=Trypanosoma_brucei_brucei_TREU927 | gene_product=hypothetical protein, conserved |; Transcript_product=hypothetical protein, conserved | location=Tb927_08_v5.1:2451686-245247	11	11	11	46.9	46.9	46.9	30.098	54.79	2420900000	46	11	11	11	1	3	2	3	10	10	10	3	2	3	10	10	10	3	2	3	10	10	10	262	11.5	8	11.5	40.1	46.2	42	3597500	6643300	11633000
+	3.3209	0.000477637	4.56657	23.6959	Tb927.11.9730; Tb927.10.12680	Tb927.11.9730; Tb927.10.12680	Tb927.11.9730 |; Transcript=Tb927.11.9730:mRNA | gene=Tb927.11.9730 | organism=Trypanosoma_brucei_brucei_TREU927 | gene_product=60S ribosomal protein L34, putative |; Transcript_product=60S ribosomal protein L34, putative | location=Tb927_11_v5.1:263	4	4	4	21.8	21.8	21.8	19.336	31.307	1126900000	17	NaN	NaN	NaN	2	1	2	1	4	3	4	1	2	1	4	3	4	1	2	1	4	3	4	170	4.7	14.1	4.7	21.8	14.1	21.8	16714000	31181000	45394000
+	4.30581	4.94526e-05	4.54186	23.2936	Tb927.4.2380	Tb927.4.2380	Tb927.4.2380 |; Transcript=Tb927.4.2380:mRNA | gene=Tb927.4.2380 | organism=Trypanosoma_brucei_brucei_TREU927 | gene_product=sarcoplasmic reticulum glycoprotein, putative |; Transcript_product=sarcoplasmic reticulum glycoprotein, putative | location=	21	21	21	37	37	37	70.735	124.75	3139000000	66	21	21	21	1	0	0	0	20	19	17	0	0	0	20	19	17	0	0	0	20	19	17	624	0	0	0	35.1	34.3	30.1	0	0	0
+	2.84925	0.00141496	4.49419	22.5365	Tb927.8.5140	Tb927.8.5140	Tb927.8.5140 |; Transcript=Tb927.8.5140:mRNA | gene=Tb927.8.5140 | organism=Trypanosoma_brucei_brucei_TREU927 | gene_product=diacylglycerol kinase, putative |; Transcript_product=diacylglycerol kinase, putative | location=Tb927_08_v5.1:1532194-153392	19	19	19	53	53	53	62.699	167.08	3265700000	68	19	19	19	1	1	1	1	15	15	17	1	1	1	15	15	17	1	1	1	15	15	17	575	2.3	2.3	2.3	43.8	47.8	51.3	0	0	2747700
+	4.84724	1.42153e-05	4.44694	21.8103	Tb927.11.14870	Tb927.11.14870	Tb927.11.14870 |; Transcript=Tb927.11.14870:mRNA | gene=Tb927.11.14870 | organism=Trypanosoma_brucei_brucei_TREU927 | gene_product=NAD+ synthase, putative |; Transcript_product=NAD+ synthase, putative | location=Tb927_11_v5.1:3949222-3950106(-) | pro	8	8	8	42.2	42.2	42.2	32.916	82.346	1049900000	17	8	8	8	1	0	0	0	7	5	4	0	0	0	7	5	4	0	0	0	7	5	4	294	0	0	0	39.5	22.1	19.4	0	0	0
+	4.03429	9.2409e-05	4.44662	21.8055	Tb927.3.3620	Tb927.3.3620	Tb927.3.3620 |; Transcript=Tb927.3.3620:mRNA | gene=Tb927.3.3620 | organism=Trypanosoma_brucei_brucei_TREU927 | gene_product=SUMO-interacting motif-containing protein |; Transcript_product=SUMO-interacting motif-containing protein | location=Tb927_03	6	6	6	41	41	41	17.953	54.232	1727000000	29	6	6	6	1	0	0	0	6	6	5	0	0	0	6	6	5	0	0	0	6	6	5	156	0	0	0	41	41	41	0	0	0
+	2.77939	0.00166192	4.35621	20.481	Tb11.v5.0731.1	Tb11.v5.0731.1	Tb11.v5.0731.1 |; Transcript=Tb11.v5.0731.1 | gene=Tb11.v5.0731 | organism=Trypanosoma_brucei_brucei_TREU927 | gene_product=65 kDa invariant surface glycoprotein, putative |; Transcript_product=65 kDa invariant surface glycoprotein, putative | location=Tb	10	4	4	34.2	13.3	13.3	47.627	14.81	2512000000	27	10	4	4	1	1	4	3	9	7	8	1	2	2	4	3	3	1	2	2	4	3	3	430	2.8	9.8	7.9	30.9	19.3	22.6	4257300	10249000	21248000
+	3.52475	0.000298708	4.28865	19.5439	Tb927.4.4790	Tb927.4.4790	Tb927.4.4790 |; Transcript=Tb927.4.4790:mRNA | gene=Tb927.4.4790 | organism=Trypanosoma_brucei_brucei_TREU927 | gene_product=hypothetical protein, conserved |; Transcript_product=hypothetical protein, conserved | location=Tb927_04_v5.1:1313454-131414	7	7	7	53.5	53.5	53.5	25.244	117.85	1666300000	27	7	7	7	1	0	0	0	6	6	6	0	0	0	6	6	6	0	0	0	6	6	6	228	0	0	0	49.1	49.1	49.1	0	0	0
+	3.34659	0.000450205	4.22524	18.7035	Tb927.9.13030	Tb927.9.13030	Tb927.9.13030 |; Transcript=Tb927.9.13030:mRNA | gene=Tb927.9.13030 | organism=Trypanosoma_brucei_brucei_TREU927 | gene_product=QA-SNARE protein putative |; Transcript_product=QA-SNARE protein putative | location=Tb927_09_v5.1:2058793-2059710(+) | pr	13	13	13	48.5	48.5	48.5	35.982	62.38	1343400000	36	13	13	13	1	0	2	2	10	11	10	0	2	2	10	11	10	0	2	2	10	11	10	305	0	6.2	6.2	39	42	42	0	4439200	5400800
+	0.977059	0.105424	4.21185	18.5308	Tb927.8.5460; Tb11.v5.0797.1; Tb927.8.5465; Tb927.8.5440; Tb11.v5.0798.1; Tb927.8.5470	Tb927.8.5460; Tb11.v5.0797.1; Tb927.8.5465; Tb927.8.5440; Tb11.v5.0798.1	Tb927.8.5460 |; Transcript=Tb927.8.5460:mRNA | gene=Tb927.8.5460 | organism=Trypanosoma_brucei_brucei_TREU927 | gene_product=Flagellar calcium-binding 44 kDa protein |; Transcript_product=Flagellar calcium-binding 44 kDa protein | location=Tb927_08_v	10	10	10	26.5	26.5	26.5	45.718	144.89	6461700000	68	NaN	NaN	NaN	6	1	3	5	10	9	9	1	3	5	10	9	9	1	3	5	10	9	9	407	3.4	13.3	20.6	26.5	26.5	26.5	59933000	105480000	201650000
+	3.67648	0.000210631	4.11755	17.3582	Tb927.10.6840	Tb927.10.6840	Tb927.10.6840 |; Transcript=Tb927.10.6840:mRNA | gene=Tb927.10.6840 | organism=Trypanosoma_brucei_brucei_TREU927 | gene_product=hypothetical protein, conserved |; Transcript_product=hypothetical protein, conserved | location=Tb927_10_v5.1:1722287-172	9	9	9	42	42	42	34.255	38.662	1053600000	27	9	9	9	1	1	1	1	7	7	8	1	1	1	7	7	8	1	1	1	7	7	8	295	3.1	3.1	3.1	36.3	30.2	32.9	23600000	24973000	39921000
+	5.07893	8.33817e-06	4.07846	16.8943	Tb927.11.12240	Tb927.11.12240	Tb927.11.12240 |; Transcript=Tb927.11.12240:mRNA | gene=Tb927.11.12240 | organism=Trypanosoma_brucei_brucei_TREU927 | gene_product=cysteine peptidase, Clan CA, family C19, putative |; Transcript_product=cysteine peptidase, Clan CA, family C19, putati	24	24	24	38.5	38.5	38.5	89.061	168.77	2307200000	69	24	24	24	1	0	0	0	22	20	16	0	0	0	22	20	16	0	0	0	22	20	16	790	0	0	0	36.7	35.2	29.9	0	0	0
+	3.21149	0.000614482	4.04877	16.5501	Tb927.5.3560	Tb927.5.3560	Tb927.5.3560 |; Transcript=Tb927.5.3560:mRNA | gene=Tb927.5.3560 | organism=Trypanosoma_brucei_brucei_TREU927 | gene_product=vesicle-associated membrane protein, putative |; Transcript_product=vesicle-associated membrane protein, putative | location=	10	10	10	61.6	61.6	61.6	24.402	141.94	3088200000	53	10	10	10	1	3	4	2	10	9	9	3	4	2	10	9	9	3	4	2	10	9	9	216	20.4	30.6	15.7	61.6	52.3	52.3	13797000	24098000	12667000
+	1.58451	0.026031	4.04711	16.5311	Tb927.11.5840	Tb927.11.5840	Tb927.11.5840 |; Transcript=Tb927.11.5840:mRNA | gene=Tb927.11.5840 | organism=Trypanosoma_brucei_brucei_TREU927 | gene_product=Protein; Translation factor SUI1 homolog, putative |; Transcript_product=Protein; Translation factor SUI1 homolog, putative	6	6	6	59.6	59.6	59.6	12.738	86.81	1011000000	22	6	6	6	1	1	1	2	5	6	6	1	1	2	5	6	6	1	1	2	5	6	6	109	9.2	9.2	22.9	58.7	59.6	59.6	6852700	9487400	22102000
+	3.20838	0.0006189	4.03114	16.3491	Tb927.10.16190; Tb927.11.17040; Tb927.10.15990	Tb927.10.16190; Tb927.11.17040	Tb927.10.16190 |; Transcript=Tb927.10.16190:mRNA | gene=Tb927.10.16190 | organism=Trypanosoma_brucei_brucei_TREU927 | gene_product=procyclic-enriched flagellar receptor adenylate cyclase 2 |; Transcript_product=procyclic-enriched flagellar receptor a	5	5	5	4.2	4.2	4.2	137.9	4.4058	495410000	11	NaN	NaN	NaN	3	0	0	1	4	3	3	0	0	1	4	3	3	0	0	1	4	3	3	1254	0	0	0.8	3.4	2.8	2.8	0	0	0
+	4.81789	1.52092e-05	4.01289	16.1436	Tb927.1.3200	Tb927.1.3200	Tb927.1.3200 |; Transcript=Tb927.1.3200:mRNA | gene=Tb927.1.3200 | organism=Trypanosoma_brucei_brucei_TREU927 | gene_product=Suppressor of G2 allele of SKP1, putative |; Transcript_product=Suppressor of G2 allele of SKP1, putative | location=Tb927_01	12	12	12	76	76	76	24.493	275.33	10758000000	111	12	12	12	1	3	4	5	12	11	10	3	4	5	12	11	10	3	4	5	12	11	10	221	19.5	27.6	39.8	76	76	71	25671000	52411000	50523000
+	3.54792	0.000283194	3.91512	15.0858	Tb927.11.14880	Tb927.11.14880	Tb927.11.14880 |; Transcript=Tb927.11.14880:mRNA | gene=Tb927.11.14880 | organism=Trypanosoma_brucei_brucei_TREU927 | gene_product=Paraflagellar Rod Proteome Component 9, putative |; Transcript_product=Paraflagellar Rod Proteome Component 9, putative	6	6	6	24.8	24.8	24.8	41.086	44.191	742260000	11	6	6	6	1	0	0	0	6	3	5	0	0	0	6	3	5	0	0	0	6	3	5	371	0	0	0	24.8	9.2	18.1	0	0	0
+	3.23672	0.000579799	3.8855	14.7792	Tb927.9.8350	Tb927.9.8350	Tb927.9.8350 |; Transcript=Tb927.9.8350:mRNA | gene=Tb927.9.8350 | organism=Trypanosoma_brucei_brucei_TREU927 | gene_product=Flagellum attachment zone protein 27 |; Transcript_product=Flagellum attachment zone protein 27 | location=Tb927_09_v5.1:1362	11	11	11	21.9	21.9	21.9	66.853	56.821	1264000000	28	11	11	11	1	1	0	1	10	8	9	1	0	1	10	8	9	1	0	1	10	8	9	604	2.5	0	2.5	19.2	14.6	17.2	1764500	0	3410900
+	3.99003	0.000102322	3.87767	14.6992	Tb927.5.2820	Tb927.5.2820	Tb927.5.2820 |; Transcript=Tb927.5.2820:mRNA | gene=Tb927.5.2820 | organism=Trypanosoma_brucei_brucei_TREU927 | gene_product=Serine/threonine-protein kinase NEK6, putative |; Transcript_product=Serine/threonine-protein kinase NEK6, putative | locatio	27	27	27	35	35	35	111.62	191.13	2156900000	78	27	27	27	1	0	0	0	23	21	21	0	0	0	23	21	21	0	0	0	23	21	21	1030	0	0	0	30	30.7	29.8	0	0	0
+	4.20039	6.30386e-05	3.86689	14.5898	Tb927.11.9260	Tb927.11.9260	Tb927.11.9260 |; Transcript=Tb927.11.9260:mRNA | gene=Tb927.11.9260 | organism=Trypanosoma_brucei_brucei_TREU927 | gene_product=hypothetical protein, conserved |; Transcript_product=hypothetical protein, conserved | location=Tb927_11_v5.1:2542619-254	9	9	9	24.6	24.6	24.6	45.428	53.27	749820000	16	9	9	9	1	0	0	0	8	8	6	0	0	0	8	8	6	0	0	0	8	8	6	414	0	0	0	20.5	22.5	18.4	0	0	0
+	4.0123	9.72065e-05	3.86254	14.5459	Tb927.6.930	Tb927.6.930	Tb927.6.930 |; Transcript=Tb927.6.930:mRNA | gene=Tb927.6.930 | organism=Trypanosoma_brucei_brucei_TREU927 | gene_product=metacaspase MCA3 |; Transcript_product=metacaspase MCA3 | location=Tb927_06_v5.1:397321-398394(-) | protein_length=357 | sequenc	10	10	2	37.3	37.3	15.4	38.738	65.993	1206900000	29	10	10	2	1	0	0	0	8	9	8	0	0	0	8	9	8	0	0	0	2	2	2	357	0	0	0	34.2	37.3	34.2	0	0	0
+	0.971445	0.106796	3.83052	14.2266	Tb927.7.5020; Tb927.7.5000; Tb11.v5.0182.1; Tb11.v5.0181.1	Tb927.7.5020; Tb927.7.5000; Tb11.v5.0182.1; Tb11.v5.0181.1	Tb927.7.5020 |; Transcript=Tb927.7.5020:mRNA | gene=Tb927.7.5020 | organism=Trypanosoma_brucei_brucei_TREU927 | gene_product=60S ribosomal protein L19, putative |; Transcript_product=60S ribosomal protein L19, putative | location=Tb927_07_v5.1:132559	6	6	6	17.7	17.7	17.7	29.408	25.687	4834900000	24	NaN	NaN	NaN	4	1	3	2	5	4	4	1	3	2	5	4	4	1	3	2	5	4	4	260	4.6	11.5	8.1	15	13.8	13.8	44989000	73999000	201260000
+	2.4475	0.00356861	3.81115	14.0369	Tb927.8.3470	Tb927.8.3470	Tb927.8.3470 |; Transcript=Tb927.8.3470:mRNA | gene=Tb927.8.3470 | organism=Trypanosoma_brucei_brucei_TREU927 | gene_product=Vesicle; Transport v-SNARE protein N-terminus, putative |; Transcript_product=Vesicle; Transport v-SNARE protein N-terminus, pu	8	8	8	45.3	45.3	45.3	26.369	27.639	464830000	16	8	8	8	1	1	0	0	3	5	7	1	0	0	3	5	7	1	0	0	3	5	7	234	6.8	0	0	21.4	28.6	43.6	2243000	0	0
+	3.80276	0.000157487	3.77012	13.6433	Tb927.2.6220; Tb927.2.6320; Tb927.2.6240; Tb927.2.6200; Tb927.2.6280	Tb927.2.6220; Tb927.2.6320	Tb927.2.6220 |; Transcript=Tb927.2.6220:mRNA | gene=Tb927.2.6220 | organism=Trypanosoma_brucei_brucei_TREU927 | gene_product=adenosine; Transporter 2, putative |; Transcript_product=adenosine; Transporter 2, putative | location=Tb927_02_v5.1:1128353-11	3	3	3	7.1	7.1	7.1	51.226	11.661	398240000	11	NaN	NaN	NaN	5	2	1	1	3	2	2	2	1	1	3	2	2	2	1	1	3	2	2	462	4.3	2.4	2.4	7.1	5.2	5.2	6467500	5923000	8002400
+	3.41076	0.000388361	3.75267	13.4793	Tb927.11.1960	Tb927.11.1960	Tb927.11.1960 |; Transcript=Tb927.11.1960:mRNA | gene=Tb927.11.1960 | organism=Trypanosoma_brucei_brucei_TREU927 | gene_product=leucine-rich repeat protein (LRRP), putative |; Transcript_product=leucine-rich repeat protein (LRRP), putative | location	11	11	11	57.9	57.9	57.9	42.608	79.362	508100000	26	11	11	11	1	0	0	2	6	10	7	0	0	2	6	10	7	0	0	2	6	10	7	392	0	0	7.9	30.6	48.5	38.5	0	0	1118800
+	4.12017	7.58276e-05	3.72802	13.2509	Tb927.1.5000	Tb927.1.5000	Tb927.1.5000 |; Transcript=Tb927.1.5000:mRNA | gene=Tb927.1.5000 | organism=Trypanosoma_brucei_brucei_TREU927 | gene_product=hypothetical protein, conserved |; Transcript_product=hypothetical protein, conserved | location=Tb927_01_v5.1:1004308-100512	6	6	6	34.7	34.7	34.7	30.458	95.308	536830000	23	6	6	6	1	1	0	1	6	6	6	1	0	1	6	6	6	1	0	1	6	6	6	271	7	0	7	34.7	34.7	34.7	5009400	0	7340600
+	4.43645	3.66056e-05	3.65862	12.6286	Tb927.5.930; Tb11.v5.0613.1	Tb927.5.930; Tb11.v5.0613.1	Tb927.5.930 |; Transcript=Tb927.5.930:mRNA | gene=Tb927.5.930 | organism=Trypanosoma_brucei_brucei_TREU927 | gene_product=NADH-dependent fumarate reductase |; Transcript_product=NADH-dependent fumarate reductase | location=Tb927_05_v5.1:366462-369890	26	26	9	36	36	12	123.69	188.46	2730400000	61	NaN	NaN	NaN	2	0	0	1	19	15	20	0	0	1	19	15	20	0	0	0	6	6	6	1142	0	0	1.7	27.6	23.2	31	0	0	546680
+	3.7009	0.000199114	3.65384	12.5868	Tb927.9.2520; Tb11.v5.0868.1	Tb927.9.2520; Tb11.v5.0868.1	Tb927.9.2520 |; Transcript=Tb927.9.2520:mRNA | gene=Tb927.9.2520 | organism=Trypanosoma_brucei_brucei_TREU927 | gene_product=microtubule-associated protein |; Transcript_product=microtubule-associated protein | location=Tb927_09_v5.1:534345-558989(-)	6	6	6	24.9	24.9	24.9	928.36	11.212	253290000	9	NaN	NaN	NaN	2	0	0	0	4	4	4	0	0	0	4	4	4	0	0	0	4	4	4	8214	0	0	0	11.6	14.1	22.3	0	0	0
+	2.91759	0.00120896	3.63644	12.4359	Tb927.3.690	Tb927.3.690	Tb927.3.690 |; Transcript=Tb927.3.690:mRNA | gene=Tb927.3.690 | organism=Trypanosoma_brucei_brucei_TREU927 | gene_product=CMGC/RCK protein kinase, putative |; Transcript_product=CMGC/RCK protein kinase, putative | location=Tb927_03_v5.1:168911-170662	10	10	10	25.4	25.4	25.4	63.827	28.858	399450000	24	10	10	10	1	0	0	0	10	7	7	0	0	0	10	7	7	0	0	0	10	7	7	583	0	0	0	25.4	19	19	0	0	0
+	5.13864	7.26702e-06	3.63253	12.4022	Tb927.7.5950; Tb927.7.5940; Tb927.7.5980	Tb927.7.5950; Tb927.7.5940; Tb927.7.5980	Tb927.7.5950 |; Transcript=Tb927.7.5950:mRNA | gene=Tb927.7.5950 | organism=Trypanosoma_brucei_brucei_TREU927 | gene_product=protein associated with differentiation 3, putative |; Transcript_product=protein associated with differentiation 3, putative	6	2	1	13.4	5.9	3.7	65.344	6.9036	275140000	6	NaN	NaN	NaN	3	0	0	1	4	6	6	0	0	0	1	2	2	0	0	0	0	1	1	590	0	0	1.5	7.8	13.4	13.4	0	0	0
+	1.67921	0.0209308	3.60043	12.1293	Tb927.3.5060	Tb927.3.5060	Tb927.3.5060 |; Transcript=Tb927.3.5060:mRNA | gene=Tb927.3.5060 | organism=Trypanosoma_brucei_brucei_TREU927 | gene_product=Ankyrin repeats (many copies)/Ankyrin repeats (3 copies), putative |; Transcript_product=Ankyrin repeats (many copies)/Ankyri	15	15	15	42.7	42.7	42.7	39.126	79.728	1532800000	48	15	15	15	1	1	0	5	13	13	12	1	0	5	13	13	12	1	0	5	13	13	12	347	3.7	0	11.8	40.9	37.8	37.5	4644800	0	26145000
+	3.90322	0.000124962	3.59107	12.0509	Tb927.10.8440; Tb11.v5.0330.1; Tb927.10.8480; Tb11.v5.0307.1; Tb11.v5.0308.1; Tb11.v5.0309.1; Tb927.10.8460; Tb927.10.8470; Tb11.v5.0310.1; Tb927.10.8450; Tb927.10.8490; Tb927.10.8510; Tb927.10.8500; Tb11.v5.0333.1; Tb11.v5.0332.1; Tb11.v5.0331.1; Tb927.10.8520; Tb927.10.8530	Tb927.10.8440; Tb11.v5.0330.1; Tb927.10.8480; Tb11.v5.0307.1; Tb11.v5.0308.1; Tb11.v5.0309.1; Tb927.10.8460; Tb927.10.8470; Tb11.v5.0310.1; Tb927.10.8450	Tb927.10.8440 |; Transcript=Tb927.10.8440:mRNA | gene=Tb927.10.8440 | organism=Trypanosoma_brucei_brucei_TREU927 | gene_product=glucose; Transporter 1B |; Transcript_product=glucose; Transporter 1B | location=Tb927_10_v5.1:2093459-2095042(+) | protein_	8	8	8	19.5	19.5	19.5	56.479	87.079	12415000000	67	NaN	NaN	NaN	18	4	4	4	6	8	7	4	4	4	6	8	7	4	4	4	6	8	7	527	8.7	8.7	8.7	12.5	19.5	14.8	96761000	89468000	165950000
+	3.93219	0.000116899	3.48901	11.2278	Tb927.4.1690	Tb927.4.1690	Tb927.4.1690 |; Transcript=Tb927.4.1690:mRNA | gene=Tb927.4.1690 | organism=Trypanosoma_brucei_brucei_TREU927 | gene_product=Retinal Maintenance, putative |; Transcript_product=Retinal Maintenance, putative | location=Tb927_04_v5.1:431770-432711(-) |	3	3	3	10.5	10.5	10.5	34.04	7.2263	382280000	10	3	3	3	1	0	0	0	2	3	2	0	0	0	2	3	2	0	0	0	2	3	2	313	0	0	0	6.1	10.5	6.1	0	0	0
+	1.90603	0.0124156	3.45137	10.9387	Tb927.6.3100	Tb927.6.3100	Tb927.6.3100 |; Transcript=Tb927.6.3100:mRNA | gene=Tb927.6.3100 | organism=Trypanosoma_brucei_brucei_TREU927 | gene_product=Intraflagellar; Transport complex B protein 46 C; Terminal, putative |; Transcript_product=Intraflagellar; Transport complex B p	8	8	8	30.3	30.3	30.3	48.134	29.865	878320000	27	8	8	8	1	2	1	3	8	4	5	2	1	3	8	4	5	2	1	3	8	4	5	435	6.4	3.2	11	30.3	15.2	20	7566400	8812500	17697000
+	3.70704	0.000196317	3.44162	10.865	Tb927.3.3190	Tb927.3.3190	Tb927.3.3190 |; Transcript=Tb927.3.3190:mRNA | gene=Tb927.3.3190 | organism=Trypanosoma_brucei_brucei_TREU927 | gene_product=Serine/threonine-protein kinase NEK7, putative |; Transcript_product=Serine/threonine-protein kinase NEK7, putative | locatio	17	17	17	50.9	50.9	50.9	56.152	133.61	3201900000	75	17	17	17	1	3	3	4	16	16	14	3	3	4	16	16	14	3	3	4	16	16	14	503	13.1	11.5	15.1	49.5	47.9	44.9	15074000	18260000	39467000
+	4.49283	3.21494e-05	3.44103	10.8606	Tb927.8.880	Tb927.8.880	Tb927.8.880 |; Transcript=Tb927.8.880:mRNA | gene=Tb927.8.880 | organism=Trypanosoma_brucei_brucei_TREU927 | gene_product=hypothetical protein |; Transcript_product=hypothetical protein | location=Tb927_08_v5.1:261157-263406(-) | protein_length=749 |	14	14	14	28.6	28.6	28.6	79.363	90.928	1079000000	36	14	14	14	1	0	0	0	14	10	9	0	0	0	14	10	9	0	0	0	14	10	9	749	0	0	0	28.6	20.4	18.8	0	0	0
+	1.12891	0.074317	3.42728	10.7575	Tb927.8.4500; Tb11.v5.0763.1	Tb927.8.4500; Tb11.v5.0763.1	Tb927.8.4500 |; Transcript=Tb927.8.4500:mRNA | gene=Tb927.8.4500 | organism=Trypanosoma_brucei_brucei_TREU927 | gene_product=Eukaryotic; Translation initiation factor 4 gamma 5 |; Transcript_product=Eukaryotic; Translation initiation factor 4 gamma 5 |	18	18	18	30	30	30	84.574	67.689	814810000	36	NaN	NaN	NaN	2	2	2	10	10	6	11	2	2	10	10	6	11	2	2	10	10	6	11	749	4.3	4.3	17	16.6	11.9	17.1	3318900	4175500	230210000
+	4.40055	3.97602e-05	3.41034	10.632	Tb927.10.5810	Tb927.10.5810	Tb927.10.5810 |; Transcript=Tb927.10.5810:mRNA | gene=Tb927.10.5810 | organism=Trypanosoma_brucei_brucei_TREU927 | gene_product=The ARF-like 2 binding protein BART, putative |; Transcript_product=The ARF-like 2 binding protein BART, putative | locati	47	47	47	82.4	82.4	82.4	48.257	323.31	71368000000	360	47	47	47	1	13	16	18	44	44	45	13	16	18	44	44	45	13	16	18	44	44	45	433	28.2	40.2	40.4	79.7	80.6	80.1	298530000	483760000	823450000
+	2.55442	0.00278982	3.39426	10.5141	Tb927.9.1970	Tb927.9.1970	Tb927.9.1970 |; Transcript=Tb927.9.1970:mRNA | gene=Tb927.9.1970 | organism=Trypanosoma_brucei_brucei_TREU927 | gene_product=syntaxin binding protein 1, putative |; Transcript_product=syntaxin binding protein 1, putative | location=Tb927_09_v5.1:4458	21	21	21	44.7	44.7	44.7	71.788	101.15	1734900000	51	21	21	21	1	0	0	1	18	17	15	0	0	1	18	17	15	0	0	1	18	17	15	642	0	0	1.2	37.2	35	31.3	0	0	3541500
+	2.20158	0.00628661	3.33762	10.1094	Tb927.9.9640	Tb927.9.9640	Tb927.9.9640 |; Transcript=Tb927.9.9640:mRNA | gene=Tb927.9.9640 | organism=Trypanosoma_brucei_brucei_TREU927 | gene_product=hypothetical protein, conserved |; Transcript_product=hypothetical protein, conserved | location=Tb927_09_v5.1:1534621-153757	21	21	21	21.6	21.6	21.6	114.26	136.87	1790000000	47	21	21	21	1	0	1	0	18	17	13	0	1	0	18	17	13	0	1	0	18	17	13	985	0	1	0	20.5	18.8	15	0	24346000	0
+	2.45855	0.00347896	3.32542	10.0243	Tb927.5.940	Tb927.5.940	Tb927.5.940 |; Transcript=Tb927.5.940:mRNA | gene=Tb927.5.940 | organism=Trypanosoma_brucei_brucei_TREU927 | gene_product=NADH-dependent fumarate reductase, putative |; Transcript_product=NADH-dependent fumarate reductase, putative | location=Tb927_0	24	7	7	43.5	9.7	9.7	87.388	17.863	992370000	14	24	7	7	1	0	0	1	19	16	19	0	0	0	6	7	5	0	0	0	6	7	5	811	0	0	2.3	34.6	30.9	40.1	0	0	0
+	2.5569	0.00277399	3.29774	9.83372	Tb927.6.2250	Tb927.6.2250	Tb927.6.2250 |; Transcript=Tb927.6.2250:mRNA | gene=Tb927.6.2250 | organism=Trypanosoma_brucei_brucei_TREU927 | gene_product=rac serine-threonine kinase, putative |; Transcript_product=rac serine-threonine kinase, putative | location=Tb927_06_v5.1:70	13	13	13	46.7	46.7	46.7	51.889	47.506	948600000	30	13	13	13	1	2	2	0	8	8	11	2	2	0	8	8	11	2	2	0	8	8	11	458	5	5.7	0	30.6	31	39.1	9206500	9488300	0
+	2.60792	0.00246651	3.29211	9.79543	Tb927.7.5530	Tb927.7.5530	Tb927.7.5530 |; Transcript=Tb927.7.5530:mRNA | gene=Tb927.7.5530 | organism=Trypanosoma_brucei_brucei_TREU927 | gene_product=hypothetical protein, conserved |; Transcript_product=hypothetical protein, conserved | location=Tb927_07_v5.1:1490824-149196	11	11	11	36.6	36.6	36.6	42.241	28.79	393300000	23	11	11	11	1	0	0	0	9	8	7	0	0	0	9	8	7	0	0	0	9	8	7	380	0	0	0	30.8	25.8	25	0	0	0
+	3.79244	0.000161273	3.23847	9.43794	Tb927.8.4620	Tb927.8.4620	Tb927.8.4620 |; Transcript=Tb927.8.4620:mRNA | gene=Tb927.8.4620 | organism=Trypanosoma_brucei_brucei_TREU927 | gene_product=small GTP-binding protein Rab7, putative |; Transcript_product=small GTP-binding protein Rab7, putative | location=Tb927_08_v	6	6	6	34.2	34.2	34.2	24.741	26.413	276700000	11	6	6	6	1	1	0	0	3	5	5	1	0	0	3	5	5	1	0	0	3	5	5	219	5	0	0	17.8	29.7	29.7	877270	0	0
+	4.51214	3.07507e-05	3.1978	9.17557	Tb927.10.2730	Tb927.10.2730	Tb927.10.2730 |; Transcript=Tb927.10.2730:mRNA | gene=Tb927.10.2730 | organism=Trypanosoma_brucei_brucei_TREU927 | gene_product=START domain containing protein, putative |; Transcript_product=START domain containing protein, putative | location=Tb927	13	13	13	73.1	73.1	73.1	32.833	41.08	828710000	44	13	13	13	1	0	1	3	10	11	11	0	1	3	10	11	11	0	1	3	10	11	11	294	0	6.8	14.6	51.7	58.5	62.9	0	3497800	13697000
+	2.68104	0.00208432	3.18115	9.07029	Tb927.5.630; Tb11.v5.0851.1	Tb927.5.630	Tb927.5.630 |; Transcript=Tb927.5.630:mRNA | gene=Tb927.5.630 | organism=Trypanosoma_brucei_brucei_TREU927 | gene_product=acidic phosphatase, putative |; Transcript_product=acidic phosphatase, putative | location=Tb927_05_v5.1:266270-267475(-) | prot	16	16	16	36.2	36.2	36.2	43.663	77.591	4730600000	57	NaN	NaN	NaN	2	3	4	5	15	14	13	3	4	5	15	14	13	3	4	5	15	14	13	401	7.7	9.7	14	36.2	33.2	33.2	14509000	32179000	59872000
+	2.46441	0.0034323	3.16411	8.96377	Tb927.8.4190	Tb927.8.4190	Tb927.8.4190 |; Transcript=Tb927.8.4190:mRNA | gene=Tb927.8.4190 | organism=Trypanosoma_brucei_brucei_TREU927 | gene_product=hypothetical protein, conserved |; Transcript_product=hypothetical protein, conserved | location=Tb927_08_v5.1:1234854-123554	6	6	6	32.9	32.9	32.9	26.02	26.473	335710000	11	6	6	6	1	0	0	0	5	5	4	0	0	0	5	5	4	0	0	0	5	5	4	231	0	0	0	27.7	29.4	20.8	0	0	0
+	2.73152	0.0018556	3.16065	8.94235	Tb11.v5.0429.1; Tb927.8.7900; Tb927.8.7870; Tb927.8.7860; Tb927.8.7890; Tb927.8.7910; Tb927.8.7880; Tb927.2.910	Tb11.v5.0429.1; Tb927.8.7900; Tb927.8.7870; Tb927.8.7860; Tb927.8.7890; Tb927.8.7910	Tb11.v5.0429.1 |; Transcript=Tb11.v5.0429.1 | gene=Tb11.v5.0429 | organism=Trypanosoma_brucei_brucei_TREU927 | gene_product=receptor-type adenylate cyclase GRESAG 4, putative |; Transcript_product=receptor-type adenylate cyclase GRESAG 4, putative | locat	30	24	1	28.7	24.7	1.5	144.42	146.33	1914000000	77	NaN	NaN	NaN	8	1	2	2	25	25	25	0	0	1	19	19	20	0	0	0	0	1	1	1298	0.5	1.4	1.3	23.4	24.3	24.7	0	0	12355000
+	0.693492	0.202539	3.15902	8.93226	Tb08.27P2.160	Tb08.27P2.160	Tb08.27P2.160 |; Transcript=Tb08.27P2.160:pseudogenic_transcript | gene=Tb08.27P2.160 | organism=Trypanosoma_brucei_brucei_TREU927 | gene_product=expression site-associated gene 3 (ESAG3), degenerate |; Transcript_product=expression	3	1	0	7.7	4.7	0	41.846	10.564	1255700000	13	3	1	0	1	3	3	3	3	3	3	1	1	1	1	1	1	0	0	0	0	0	0	364	7.7	7.7	7.7	7.7	7.7	7.7	81240000	119230000	185000000
+	3.23779	0.000578381	3.14224	8.82893	Tb927.8.4940	Tb927.8.4940	Tb927.8.4940 |; Transcript=Tb927.8.4940:mRNA | gene=Tb927.8.4940 | organism=Trypanosoma_brucei_brucei_TREU927 | gene_product=hypothetical protein, conserved |; Transcript_product=hypothetical protein, conserved | location=Tb927_08_v5.1:1460551-146220	19	19	19	48.5	48.5	48.5	61.058	96.207	1366600000	45	19	19	19	1	0	0	0	15	14	16	0	0	0	15	14	16	0	0	0	15	14	16	550	0	0	0	40.9	33.1	39.5	0	0	0
+	4.81382	1.53525e-05	3.13831	8.80489	Tb927.11.5410	Tb927.11.5410	Tb927.11.5410 |; Transcript=Tb927.11.5410:mRNA | gene=Tb927.11.5410 | organism=Trypanosoma_brucei_brucei_TREU927 | gene_product=SUMO-interacting motif-containing protein |; Transcript_product=SUMO-interacting motif-containing protein | location=Tb927	12	12	12	16.5	16.5	16.5	70.769	32.116	661610000	24	12	12	12	1	0	0	0	10	7	7	0	0	0	10	7	7	0	0	0	10	7	7	650	0	0	0	13.7	10.8	8.9	0	0	0
+	3.59482	0.0002542	3.13742	8.79951	Tb927.9.2400	Tb927.9.2400	Tb927.9.2400 |; Transcript=Tb927.9.2400:mRNA | gene=Tb927.9.2400 | organism=Trypanosoma_brucei_brucei_TREU927 | gene_product=hypothetical protein, conserved |; Transcript_product=hypothetical protein, conserved | location=Tb927_09_v5.1:522081-522665(	12	12	12	46.9	46.9	46.9	21.661	44.205	939070000	24	12	12	12	1	0	0	0	9	8	10	0	0	0	9	8	10	0	0	0	9	8	10	194	0	0	0	37.6	41.2	41.2	0	0	0
+	3.04605	0.000899401	3.13103	8.76063	Tb927.10.1210; Tb11.v5.0486.1	Tb927.10.1210	Tb927.10.1210 |; Transcript=Tb927.10.1210:mRNA | gene=Tb927.10.1210 | organism=Trypanosoma_brucei_brucei_TREU927 | gene_product=katanin, putative |; Transcript_product=katanin, putative | location=Tb927_10_v5.1:324529-326571(-) | protein_length=680 |	26	26	26	44	44	44	75.358	184.37	2199900000	68	NaN	NaN	NaN	2	0	1	1	25	22	20	0	1	1	25	22	20	0	1	1	25	22	20	680	0	1.2	2.2	42.6	42.5	37.8	0	2569200	1366500
+	3.15302	0.000703038	3.10011	8.57485	Tb927.9.7720	Tb927.9.7720	Tb927.9.7720 |; Transcript=Tb927.9.7720:mRNA | gene=Tb927.9.7720 | organism=Trypanosoma_brucei_brucei_TREU927 | gene_product=predicted; Tetratricopeptide repeat protein |; Transcript_product=predicted; Tetratricopeptide repeat protein | location=Tb927_	38	38	38	39	39	39	152.89	179.77	1522800000	95	38	38	38	1	1	3	8	31	30	29	1	3	8	31	30	29	1	3	8	31	30	29	1362	1.2	3.5	8.4	30.5	30.8	29.7	1207600	8060500	23985000
+	3.2342	0.000583174	3.09724	8.55781	Tb927.7.2510	Tb927.7.2510	Tb927.7.2510 |; Transcript=Tb927.7.2510:mRNA | gene=Tb927.7.2510 | organism=Trypanosoma_brucei_brucei_TREU927 | gene_product=endoplasmatic reticulum retrieval protein, putative |; Transcript_product=endoplasmatic reticulum retrieval protein, putative	4	4	4	22.5	22.5	22.5	21.303	6.4453	238030000	8	4	4	4	1	0	0	0	3	3	4	0	0	0	3	3	4	0	0	0	3	3	4	182	0	0	0	15.9	15.9	22.5	0	0	0
+	3.90056	0.00012573	3.0579	8.32761	Tb927.1.3950	Tb927.1.3950	Tb927.1.3950 |; Transcript=Tb927.1.3950:mRNA | gene=Tb927.1.3950 | organism=Trypanosoma_brucei_brucei_TREU927 | gene_product=alanine aminotransferase |; Transcript_product=alanine aminotransferase | location=Tb927_01_v5.1:840877-842391(+) | protein_l	24	24	24	61.1	61.1	61.1	55.704	272.47	17583000000	168	24	24	24	1	7	10	10	22	23	23	7	10	10	22	23	23	7	10	10	22	23	23	504	20.6	30.8	28	54.4	57.3	57.3	86904000	165720000	245980000
+	2.62181	0.00238885	3.02753	8.15415	Tb927.8.7250; Tb927.4.5140	Tb927.8.7250; Tb927.4.5140	Tb927.8.7250 |; Transcript=Tb927.8.7250:mRNA | gene=Tb927.8.7250 | organism=Trypanosoma_brucei_brucei_TREU927 | gene_product=repressor of RNA polymerase III; Transcription MAF1 |; Transcript_product=repressor of RNA polymerase III; Transcription MAF1 |	4	4	4	16.2	16.2	16.2	29.701	8.5614	263000000	9	NaN	NaN	NaN	2	0	0	0	3	3	3	0	0	0	3	3	3	0	0	0	3	3	3	265	0	0	0	10.2	13.6	13.2	0	0	0
+	2.37938	0.00417468	3.01397	8.07786	Tb927.3.3030	Tb927.3.3030	Tb927.3.3030 |; Transcript=Tb927.3.3030:mRNA | gene=Tb927.3.3030 | organism=Trypanosoma_brucei_brucei_TREU927 | gene_product=phosphatidylcholine; Transfer protein, putative |; Transcript_product=phosphatidylcholine; Transfer protein, putative | locatio	13	13	13	37.7	37.7	37.7	41.285	30.919	829780000	23	13	13	13	1	1	1	2	7	7	10	1	1	2	7	7	10	1	1	2	7	7	10	369	3.8	3.8	6.2	18.4	21.7	31.4	1889100	4558800	10357000
+	3.80903	0.000155228	2.99127	7.95174	Tb927.7.1420	Tb927.7.1420	Tb927.7.1420 |; Transcript=Tb927.7.1420:mRNA | gene=Tb927.7.1420 | organism=Trypanosoma_brucei_brucei_TREU927 | gene_product=hypothetical protein, conserved |; Transcript_product=hypothetical protein, conserved | location=Tb927_07_v5.1:359796-364544(	26	26	26	24.3	24.3	24.3	173.93	90.535	1643100000	51	26	26	26	1	0	0	0	17	20	18	0	0	0	17	20	18	0	0	0	17	20	18	1582	0	0	0	16.4	18.1	17.4	0	0	0
+	1.87095	0.0134602	2.95949	7.77847	Tb927.9.14080	Tb927.9.14080	Tb927.9.14080 |; Transcript=Tb927.9.14080:mRNA | gene=Tb927.9.14080 | organism=Trypanosoma_brucei_brucei_TREU927 | gene_product=vesicle-associated membrane protein, putative |; Transcript_product=vesicle-associated membrane protein, putative | locati	3	3	3	18	18	18	23.167	16.243	352930000	13	3	3	3	1	0	1	2	2	2	3	0	1	2	2	2	3	0	1	2	2	2	3	205	0	3.9	11.7	11.7	11.7	18	0	1983800	5317900
+	2.94841	0.00112612	2.94905	7.72241	Tb927.5.1430	Tb927.5.1430	Tb927.5.1430 |; Transcript=Tb927.5.1430:mRNA | gene=Tb927.5.1430 | organism=Trypanosoma_brucei_brucei_TREU927 | gene_product=64 kDa invariant surface glycoprotein |; Transcript_product=64 kDa invariant surface glycoprotein | location=Tb927_05_v5.1:51	7	7	1	10.6	10.6	1.8	46.711	64.912	346430000	10	7	7	1	1	1	1	1	6	4	6	1	1	1	6	4	6	0	0	0	1	1	0	434	4.6	4.6	4.6	8.8	8.8	8.8	0	0	0
+	2.35194	0.00444695	2.93979	7.67297	Tb11.v5.0826.1; Tb927.7.6860	Tb11.v5.0826.1; Tb927.7.6860	Tb11.v5.0826.1 |; Transcript=Tb11.v5.0826.1 | gene=Tb11.v5.0826 | organism=Trypanosoma_brucei_brucei_TREU927 | gene_product=expression site-associated gene (ESAG) protein, putative |; Transcript_product=expression site-associated gene (ESAG) protein, puta	3	3	3	6	6	6	50.162	14.701	331800000	20	NaN	NaN	NaN	2	1	1	1	2	3	3	1	1	1	2	3	3	1	1	1	2	3	3	464	2.6	2.6	2.6	3.4	6	6	5114400	25839000	53784000
+	2.70787	0.00195942	2.93023	7.6223	Tb927.9.9690	Tb927.9.9690	Tb927.9.9690 |; Transcript=Tb927.9.9690:mRNA | gene=Tb927.9.9690 | organism=Trypanosoma_brucei_brucei_TREU927 | gene_product=hypothetical protein, conserved |; Transcript_product=hypothetical protein, conserved | location=Tb927_09_v5.1:1541763-154246	7	7	7	41	41	41	25.496	52.205	875280000	20	7	7	7	1	0	0	0	7	7	5	0	0	0	7	7	5	0	0	0	7	7	5	234	0	0	0	41	41	36.3	0	0	0
+	2.50874	0.00309928	2.92059	7.57157	Tb927.9.9740	Tb927.9.9740	Tb927.9.9740 |; Transcript=Tb927.9.9740:mRNA | gene=Tb927.9.9740 | organism=Trypanosoma_brucei_brucei_TREU927 | gene_product=AMP deaminase, putative |; Transcript_product=AMP deaminase, putative | location=Tb927_09_v5.1:1549027-1553280(-) | protein_l	22	22	22	19.9	19.9	19.9	163.28	64.872	602920000	38	22	22	22	1	2	1	3	13	16	13	2	1	3	13	16	13	2	1	3	13	16	13	1417	1.5	1	2.5	11.4	12.8	12.2	3546200	3533000	6054300
+	3.77737	0.000166967	2.90803	7.50593	Tb927.10.840; Tb11.v5.0753.1	Tb927.10.840	Tb927.10.840 |; Transcript=Tb927.10.840:mRNA | gene=Tb927.10.840 | organism=Trypanosoma_brucei_brucei_TREU927 | gene_product=Flagellum attachment zone protein 6 |; Transcript_product=Flagellum attachment zone protein 6 | location=Tb927_10_v5.1:218290	13	13	13	11.8	11.8	11.8	195.48	24.357	295170000	21	NaN	NaN	NaN	2	1	2	0	6	6	7	1	2	0	6	6	7	1	2	0	6	6	7	1719	0.9	1.3	0	5.3	5.5	5.7	1278600	6571600	0
+	3.29117	0.000511487	2.90362	7.48304	Tb927.5.590	Tb927.5.590	Tb927.5.590 |; Transcript=Tb927.5.590:mRNA | gene=Tb927.5.590 | organism=Trypanosoma_brucei_brucei_TREU927 | gene_product=protein phosphatase 1, regulatory subunit, putative |; Transcript_product=protein phosphatase 1, regulatory subunit, putative |	8	8	8	30.3	30.3	30.3	45.74	63.769	724060000	19	8	8	8	1	0	0	0	8	7	5	0	0	0	8	7	5	0	0	0	8	7	5	403	0	0	0	30.3	28	18.1	0	0	0
+	1.8908	0.0128589	2.87705	7.34647	Tb927.5.1860	Tb927.5.1860	Tb927.5.1860 |; Transcript=Tb927.5.1860:mRNA | gene=Tb927.5.1860 | organism=Trypanosoma_brucei_brucei_TREU927 | gene_product=hypothetical protein, conserved |; Transcript_product=hypothetical protein, conserved | location=Tb927_05_v5.1:635624-637153(	8	8	8	22.4	22.4	22.4	55.437	53.607	496690000	15	8	8	8	1	0	0	0	7	5	5	0	0	0	7	5	5	0	0	0	7	5	5	509	0	0	0	20.8	16.7	14.5	0	0	0
+	3.0099	0.000977471	2.85705	7.24533	Tb927.4.5130	Tb927.4.5130	Tb927.4.5130 |; Transcript=Tb927.4.5130:mRNA | gene=Tb927.4.5130 | organism=Trypanosoma_brucei_brucei_TREU927 | gene_product=KH domain/Domain of unknown function (DUF1771)/Smr domain containing protein, putative |; Transcript_product=KH domain/Domain	4	4	3	18.5	18.5	15.8	28.811	7.4554	190850000	9	4	4	3	1	0	0	0	4	3	2	0	0	0	4	3	2	0	0	0	3	2	1	265	0	0	0	18.5	14	10.2	0	0	0
+	2.7964	0.00159809	2.81573	7.04078	Tb927.7.6040; Tb927.7.6080	Tb927.7.6040; Tb927.7.6080	Tb927.7.6040 |; Transcript=Tb927.7.6040:mRNA | gene=Tb927.7.6040 | organism=Trypanosoma_brucei_brucei_TREU927 | gene_product=receptor-type adenylate cyclase GRESAG 4, putative |; Transcript_product=receptor-type adenylate cyclase GRESAG 4, putative |	52	4	2	46.8	5.4	2.5	139.46	99.808	301220000	14	NaN	NaN	NaN	2	0	1	0	45	45	46	0	0	0	3	3	2	0	0	0	1	1	0	1267	0	0.9	0	41.3	41.4	41.1	0	0	0
+	3.59166	0.000256061	2.81332	7.02899	Tb927.11.14910	Tb927.11.14910	Tb927.11.14910 |; Transcript=Tb927.11.14910:mRNA | gene=Tb927.11.14910 | organism=Trypanosoma_brucei_brucei_TREU927 | gene_product=protein phosphatase 2C, putative |; Transcript_product=protein phosphatase 2C, putative | location=Tb927_11_v5.1:395857	6	6	6	18.6	18.6	18.6	47.124	25.611	218840000	13	6	6	6	1	1	1	1	4	3	5	1	1	1	4	3	5	1	1	1	4	3	5	429	4.7	4.7	4.7	14	9.6	14.7	2408100	4010000	5763100
+	2.25663	0.00553817	2.80498	6.98847	Tb927.2.4850	Tb927.2.4850	Tb927.2.4850 |; Transcript=Tb927.2.4850:mRNA | gene=Tb927.2.4850 | organism=Trypanosoma_brucei_brucei_TREU927 | gene_product=Phosducin, putative |; Transcript_product=Phosducin, putative | location=Tb927_02_v5.1:861375-862133(-) | protein_length=252	5	5	5	29	29	29	29.04	47.072	314370000	12	5	5	5	1	0	0	0	3	4	4	0	0	0	3	4	4	0	0	0	3	4	4	252	0	0	0	15.1	22.6	22.6	0	0	0
+	3.31779	0.000481073	2.7951	6.94077	Tb927.11.11210	Tb927.11.11210	Tb927.11.11210 |; Transcript=Tb927.11.11210:mRNA | gene=Tb927.11.11210 | organism=Trypanosoma_brucei_brucei_TREU927 | gene_product=paraflagellar rod component, putative |; Transcript_product=paraflagellar rod component, putative | location=Tb927_11_v	9	9	9	44.2	44.2	44.2	41.94	39.587	454400000	27	9	9	9	1	1	3	2	8	7	8	1	3	2	8	7	8	1	3	2	8	7	8	360	3.3	11.7	6.7	40.8	37.5	40.8	3500900	10091000	13204000
+	3.22825	0.000591217	2.7362	6.66312	Tb927.11.6690	Tb927.11.6690	Tb927.11.6690 |; Transcript=Tb927.11.6690:mRNA | gene=Tb927.11.6690 | organism=Trypanosoma_brucei_brucei_TREU927 | gene_product=NEK family Serine/threonine-protein kinase, putative |; Transcript_product=NEK family Serine/threonine-protein kinase, put	8	8	8	33.7	33.7	33.7	45.186	47.169	414180000	19	8	8	8	1	0	0	0	8	8	6	0	0	0	8	8	6	0	0	0	8	8	6	407	0	0	0	33.7	33.7	26.8	0	0	0
+	3.28873	0.000514359	2.72722	6.62178	Tb927.7.5770	Tb927.7.5770	Tb927.7.5770 |; Transcript=Tb927.7.5770:mRNA | gene=Tb927.7.5770 | organism=Trypanosoma_brucei_brucei_TREU927 | gene_product=Nuclear Dbf2-related kinase |; Transcript_product=Nuclear Dbf2-related kinase | location=Tb927_07_v5.1:1556268-1557662(+) | p	9	9	9	19.8	19.8	19.8	53.01	30.799	364510000	20	9	9	9	1	0	0	1	8	6	3	0	0	1	8	6	3	0	0	1	8	6	3	464	0	0	4.1	17.5	13.6	6.9	0	0	3130000
+	3.11612	0.000765384	2.72555	6.61413	Tb927.8.2520; Tb927.8.2790	Tb927.8.2520	Tb927.8.2520 |; Transcript=Tb927.8.2520:mRNA | gene=Tb927.8.2520 | organism=Trypanosoma_brucei_brucei_TREU927 | gene_product=acetyl-CoA synthetase, putative |; Transcript_product=acetyl-CoA synthetase, putative | location=Tb927_08_v5.1:743395-745416(	11	11	11	25.7	25.7	25.7	74.666	39.288	480160000	25	NaN	NaN	NaN	2	1	2	3	7	5	8	1	2	3	7	5	8	1	2	3	7	5	8	673	2.2	6.4	6.8	18	14.3	20.7	8059200	17264000	24734000
+	2.90295	0.00125041	2.72149	6.59552	Tb927.3.1630	Tb927.3.1630	Tb927.3.1630 |; Transcript=Tb927.3.1630:mRNA | gene=Tb927.3.1630 | organism=Trypanosoma_brucei_brucei_TREU927 | gene_product=casein kinase 1, putative |; Transcript_product=casein kinase 1, putative | location=Tb927_03_v5.1:431779-432981(-) | protein	5	4	4	15.5	13.8	13.8	45.179	7.4631	193990000	8	5	4	4	1	0	0	0	3	5	2	0	0	0	2	4	2	0	0	0	2	4	2	400	0	0	0	8	15.5	7	0	0	0
+	2.73359	0.00184675	2.69192	6.46174	Tb927.9.14470	Tb927.9.14470	Tb927.9.14470 |; Transcript=Tb927.9.14470:mRNA | gene=Tb927.9.14470 | organism=Trypanosoma_brucei_brucei_TREU927 | gene_product=ubiquitin carboxyl-terminal hydrolase, putative |; Transcript_product=ubiquitin carboxyl-terminal hydrolase, putative | lo	25	25	25	28.9	28.9	28.9	132.38	57.706	511880000	51	25	25	25	1	4	6	3	15	14	14	4	6	3	15	14	14	4	6	3	15	14	14	1161	4.3	6	3.6	17.2	16.1	17.9	2600000	15979000	4611500
+	3.03832	0.000915548	2.67741	6.39706	Tb927.9.2050	Tb927.9.2050	Tb927.9.2050 |; Transcript=Tb927.9.2050:mRNA | gene=Tb927.9.2050 | organism=Trypanosoma_brucei_brucei_TREU927 | gene_product=membrane protein YIP1, putative |; Transcript_product=membrane protein YIP1, putative | location=Tb927_09_v5.1:459568-460818(	4	4	4	20	20	20	46.169	35.856	192070000	11	4	4	4	1	0	1	1	4	4	2	0	1	1	4	4	2	0	1	1	4	4	2	416	0	6	2.6	20	20	13.9	0	2305000	5909100
+	1.53047	0.0294803	2.66768	6.35407	Tb927.10.1500	Tb927.10.1500	Tb927.10.1500 |; Transcript=Tb927.10.1500:mRNA | gene=Tb927.10.1500 | organism=Trypanosoma_brucei_brucei_TREU927 | gene_product=methionyl-tRNA synthetase, putative |; Transcript_product=methionyl-tRNA synthetase, putative | location=Tb927_10_v5.1:401	25	25	25	48.5	48.5	48.5	86.91	91.856	1518600000	54	25	25	25	1	6	2	6	15	16	19	6	2	6	15	16	19	6	2	6	15	16	19	773	9.1	4.1	9.6	27.6	32	35.6	23507000	6553200	46032000
+	1.22292	0.0598521	2.6654	6.34403	Tb927.7.570	Tb927.7.570	Tb927.7.570 |; Transcript=Tb927.7.570:mRNA | gene=Tb927.7.570 | organism=Trypanosoma_brucei_brucei_TREU927 | gene_product=prefoldin, putative |; Transcript_product=prefoldin, putative | location=Tb927_07_v5.1:116994-117587(-) | protein_length=197 | s	9	9	9	58.9	58.9	58.9	22.754	44.708	1029800000	27	9	9	9	1	1	1	4	8	8	7	1	1	4	8	8	7	1	1	4	8	8	7	197	5.1	5.1	20.8	43.7	58.9	51.8	2507400	0	30805000
+	1.82856	0.0148403	2.65712	6.30774	Tb927.10.1970	Tb927.10.1970	Tb927.10.1970 |; Transcript=Tb927.10.1970:mRNA | gene=Tb927.10.1970 | organism=Trypanosoma_brucei_brucei_TREU927 | gene_product=CHAT domain containing protein, putative |; Transcript_product=CHAT domain containing protein, putative | location=Tb927_1	24	24	24	20.9	20.9	20.9	156.62	78.602	824230000	44	24	24	24	1	2	2	1	15	17	17	2	2	1	15	17	17	2	2	1	15	17	17	1405	2	1.4	0.6	12.5	16.4	15.8	3183900	2831600	2619800
+	4.12619	7.47844e-05	2.6475	6.2658	Tb927.1.860	Tb927.1.860	Tb927.1.860 |; Transcript=Tb927.1.860:mRNA | gene=Tb927.1.860 | organism=Trypanosoma_brucei_brucei_TREU927 | gene_product=transmembrane protein, putative |; Transcript_product=transmembrane protein, putative | location=Tb927_01_v5.1:261261-262067(-)	6	6	6	30.2	30.2	30.2	29.562	77.276	293280000	16	6	6	6	1	0	0	2	2	4	5	0	0	2	2	4	5	0	0	2	2	4	5	268	0	0	10.4	14.6	25.4	28.4	0	0	9397000
+	2.3904	0.00407005	2.6404	6.23503	Tb927.7.4260; Tb927.7.4230	Tb927.7.4260	Tb927.7.4260 |; Transcript=Tb927.7.4260:mRNA | gene=Tb927.7.4260 | organism=Trypanosoma_brucei_brucei_TREU927 | gene_product=Enriched in surface-labeled proteome protein 13 |; Transcript_product=Enriched in surface-labeled proteome protein 13 | locat	4	4	4	17.9	17.9	17.9	29.135	13.731	204370000	11	NaN	NaN	NaN	2	0	0	0	3	2	3	0	0	0	3	2	3	0	0	0	3	2	3	263	0	0	0	12.9	9.5	14.4	0	0	0
+	2.60688	0.00247242	2.63128	6.19573	Tb927.11.9890	Tb927.11.9890	Tb927.11.9890 |; Transcript=Tb927.11.9890:mRNA | gene=Tb927.11.9890 | organism=Trypanosoma_brucei_brucei_TREU927 | gene_product=signal recognition particle receptor alpha subunit, putative |; Transcript_product=signal recognition particle receptor al	5	5	5	11.2	11.2	11.2	63.526	24.41	362040000	9	5	5	5	1	0	0	0	5	4	4	0	0	0	5	4	4	0	0	0	5	4	4	582	0	0	0	11.2	9.1	9.1	0	0	0
+	2.41837	0.00381618	2.60811	6.09703	Tb927.10.12970	Tb927.10.12970	Tb927.10.12970 |; Transcript=Tb927.10.12970:mRNA | gene=Tb927.10.12970 | organism=Trypanosoma_brucei_brucei_TREU927 | gene_product=AN1-like zinc finger, putative |; Transcript_product=AN1-like zinc finger, putative | location=Tb927_10_v5.1:3151564-31	2	2	2	8.6	8.6	8.6	33.08	36.711	145630000	9	2	2	2	1	0	0	0	2	2	2	0	0	0	2	2	2	0	0	0	2	2	2	303	0	0	0	8.6	8.6	8.6	0	0	0
+	4.38944	4.0791e-05	2.60758	6.09482	Tb927.6.3040	Tb927.6.3040	Tb927.6.3040 |; Transcript=Tb927.6.3040:mRNA | gene=Tb927.6.3040 | organism=Trypanosoma_brucei_brucei_TREU927 | gene_product=small GTP-binding protein Rab28, putative |; Transcript_product=small GTP-binding protein Rab28, putative | location=Tb927_06	7	7	7	34.2	34.2	34.2	26.019	18.037	298350000	18	7	7	7	1	0	0	1	4	4	4	0	0	1	4	4	4	0	0	1	4	4	4	240	0	0	6.7	20.8	20.8	21.2	0	0	0
+	2.51198	0.00307627	2.6036	6.078	Tb927.9.15000	Tb927.9.15000	Tb927.9.15000 |; Transcript=Tb927.9.15000:mRNA | gene=Tb927.9.15000 | organism=Trypanosoma_brucei_brucei_TREU927 | gene_product=proteasome complex subunit Rpn13 ubiquitin receptor, putative |; Transcript_product=proteasome complex subunit Rpn13 ubiqu	9	9	9	45	45	45	27.214	38.476	857320000	24	9	9	9	1	2	1	3	7	6	7	2	1	3	7	6	7	2	1	3	7	6	7	251	8.4	3.2	12.7	36.7	31.5	34.7	6709000	5636800	9581100
+	2.85365	0.00140072	2.60277	6.07452	Tb927.11.1810; Tb11.1410.1	Tb927.11.1810; Tb11.1410.1	Tb927.11.1810 |; Transcript=Tb927.11.1810:mRNA | gene=Tb927.11.1810 | organism=Trypanosoma_brucei_brucei_TREU927 | gene_product=Ring finger domain containing protein, putative |; Transcript_product=Ring finger domain containing protein, putative | lo	4	4	4	16	16	16	33.748	26.584	309490000	18	NaN	NaN	NaN	2	0	0	0	4	4	4	0	0	0	4	4	4	0	0	0	4	4	4	318	0	0	0	16	16	16	0	0	0
+	1.04749	0.0896426	2.60123	6.06805	Tb927.5.1930	Tb927.5.1930	Tb927.5.1930 |; Transcript=Tb927.5.1930:mRNA | gene=Tb927.5.1930 | organism=Trypanosoma_brucei_brucei_TREU927 | gene_product=signal peptidase subunit, putative |; Transcript_product=signal peptidase subunit, putative | location=Tb927_05_v5.1:655448-6	6	6	6	32.6	32.6	32.6	24.188	30.128	876970000	23	6	6	6	1	2	2	2	4	5	4	2	2	2	4	5	4	2	2	2	4	5	4	215	12.6	12.1	10.2	21.9	26	21.9	13567000	25567000	6086300
+	1.87338	0.0133852	2.5811	5.98395	Tb927.11.1740	Tb927.11.1740	Tb927.11.1740 |; Transcript=Tb927.11.1740:mRNA | gene=Tb927.11.1740 | organism=Trypanosoma_brucei_brucei_TREU927 | gene_product=intraflagellar; Transport protein 88 |; Transcript_product=intraflagellar; Transport protein 88 | location=Tb927_11_v5.1:526	37	37	37	54.1	54.1	54.1	89.754	232.27	2888800000	109	37	37	37	1	7	5	13	28	27	32	7	5	13	28	27	32	7	5	13	28	27	32	800	10.6	9.6	21.2	41.1	42.4	47.5	40903000	13433000	99959000
+	2.8355	0.0014605	2.57442	5.95629	Tb11.v5.0154.1	Tb11.v5.0154.1	Tb11.v5.0154.1 |; Transcript=Tb11.v5.0154.1 | gene=Tb11.v5.0154 | organism=Trypanosoma_brucei_brucei_TREU927 | gene_product=WD domain, G-beta repeat, putative |; Transcript_product=WD domain, G-beta repeat, putative | location=Tb927_11_bin_v5.1:161952-164	26	26	2	44.6	44.6	4.2	77.689	239.12	3652300000	118	26	26	2	1	7	8	11	24	21	22	7	8	11	24	21	22	1	1	1	2	2	2	698	12.2	13.6	18.3	40.5	38.5	41.5	18576000	25013000	68797000
+	4.08023	8.31329e-05	2.56327	5.91046	Tb927.10.13950	Tb927.10.13950	Tb927.10.13950 |; Transcript=Tb927.10.13950:mRNA | gene=Tb927.10.13950 | organism=Trypanosoma_brucei_brucei_TREU927 | gene_product=tubulin-specific chaperone, putative |; Transcript_product=tubulin-specific chaperone, putative | location=Tb927_10_v5.	6	6	6	34.9	34.9	34.9	26.459	9.0898	297390000	12	6	6	6	1	1	0	1	4	6	3	1	0	1	4	6	3	1	0	1	4	6	3	232	5.2	0	5.2	21.1	34.9	19.8	0	0	5095000
+	3.37756	0.000419221	2.54321	5.82883	Tb927.11.9910; Tb11.v5.0354.1; Tb11.v5.0355.1	Tb927.11.9910	Tb927.11.9910 |; Transcript=Tb927.11.9910:mRNA | gene=Tb927.11.9910 | organism=Trypanosoma_brucei_brucei_TREU927 | gene_product=Domain of unknown function (DUF3846)/TPR repeat, putative |; Transcript_product=Domain of unknown function (DUF3846)/TPR r	8	8	8	34.4	34.4	34.4	40.908	72.198	507330000	16	NaN	NaN	NaN	3	0	1	0	6	6	6	0	1	0	6	6	6	0	1	0	6	6	6	366	0	4.6	0	24.6	26.2	26.2	0	147750000	0
+	2.31574	0.00483344	2.51471	5.71481	Tb927.4.1540	Tb927.4.1540	Tb927.4.1540 |; Transcript=Tb927.4.1540:mRNA | gene=Tb927.4.1540 | organism=Trypanosoma_brucei_brucei_TREU927 | gene_product=NAD dependent epimerase/dehydratase family, putative |; Transcript_product=NAD dependent epimerase/dehydratase family, putati	10	10	10	31.7	31.7	31.7	55.24	99.883	1260000000	40	10	10	10	1	2	2	4	10	7	9	2	2	4	10	7	9	2	2	4	10	7	9	508	8.3	6.9	13.4	31.7	22.4	27.4	8781500	10686000	41530000
+	4.4801	3.31056e-05	2.50038	5.65835	Tb927.11.3350	Tb927.11.3350	Tb927.11.3350 |; Transcript=Tb927.11.3350:mRNA | gene=Tb927.11.3350 | organism=Trypanosoma_brucei_brucei_TREU927 | gene_product=phospholipid-transporting ATPase 1-like protein, putative |; Transcript_product=phospholipid-transporting ATPase 1-like pr	7	7	7	9.8	9.8	9.8	126.55	61.457	327600000	12	7	7	7	1	0	0	0	3	5	6	0	0	0	3	5	6	0	0	0	3	5	6	1128	0	0	0	4.5	6.8	8.6	0	0	0
+	3.12002	0.000758535	2.48983	5.61713	Tb927.11.3760	Tb927.11.3760	Tb927.11.3760 |; Transcript=Tb927.11.3760:mRNA | gene=Tb927.11.3760 | organism=Trypanosoma_brucei_brucei_TREU927 | gene_product=hypothetical protein |; Transcript_product=hypothetical protein | location=Tb927_11_v5.1:1107164-1107886(+) | protein_leng	3	3	3	14.6	14.6	14.6	25.324	30.708	320560000	9	3	3	3	1	0	0	0	3	3	3	0	0	0	3	3	3	0	0	0	3	3	3	240	0	0	0	14.6	14.6	14.6	0	0	0
+	1.58255	0.0261484	2.48915	5.61447	Tb927.7.190	Tb927.7.190	Tb927.7.190 |; Transcript=Tb927.7.190:mRNA | gene=Tb927.7.190 | organism=Trypanosoma_brucei_brucei_TREU927 | gene_product=thimet oligopeptidase, putative |; Transcript_product=thimet oligopeptidase, putative | location=Tb927_07_v5.1:34206-36263(+) |	14	14	14	26.9	26.9	26.9	77.472	87.337	794040000	40	14	14	14	1	2	2	4	9	11	9	2	2	4	9	11	9	2	2	4	9	11	9	685	3.9	5.4	7.6	16.4	20.9	18.1	3157300	6292200	10198000
+	2.33871	0.00458453	2.46494	5.52105	Tb927.3.3820	Tb927.3.3820	Tb927.3.3820 |; Transcript=Tb927.3.3820:mRNA | gene=Tb927.3.3820 | organism=Trypanosoma_brucei_brucei_TREU927 | gene_product=hypothetical protein, conserved |; Transcript_product=hypothetical protein, conserved | location=Tb927_03_v5.1:1061367-106258	4	4	4	16.3	16.3	16.3	45.231	13.225	300540000	12	4	4	4	1	0	0	1	3	3	3	0	0	1	3	3	3	0	0	1	3	3	3	406	0	0	2.7	13.5	13.5	13.5	0	0	0
+	2.61001	0.00245466	2.46114	5.5065	Tb927.10.1320	Tb927.10.1320	Tb927.10.1320 |; Transcript=Tb927.10.1320:mRNA | gene=Tb927.10.1320 | organism=Trypanosoma_brucei_brucei_TREU927 | gene_product=hypothetical protein, conserved |; Transcript_product=hypothetical protein, conserved | location=Tb927_10_v5.1:350171-3523	13	13	13	30.1	30.1	30.1	77.89	75.598	751050000	36	13	13	13	1	0	0	1	11	9	11	0	0	1	11	9	11	0	0	1	11	9	11	715	0	0	1.5	22.9	21.3	26.2	0	0	0
+	5.2976	5.0397e-06	2.44152	5.43214	Tb927.8.4610	Tb927.8.4610	Tb927.8.4610 |; Transcript=Tb927.8.4610:mRNA | gene=Tb927.8.4610 | organism=Trypanosoma_brucei_brucei_TREU927 | gene_product=Ras-related protein RabX1 |; Transcript_product=Ras-related protein RabX1 | location=Tb927_08_v5.1:1362784-1363440(-) | prote	7	6	6	37.2	32.1	32.1	24.018	25.432	272320000	17	7	6	6	1	2	3	3	4	5	7	1	2	2	3	4	6	1	2	2	3	4	6	218	10.1	17.4	17.4	19.7	27.1	37.2	3960600	5814300	5145800
+	3.89243	0.000128107	2.43906	5.42289	Tb927.3.2440	Tb927.3.2440	Tb927.3.2440 |; Transcript=Tb927.3.2440:mRNA | gene=Tb927.3.2440 | organism=Trypanosoma_brucei_brucei_TREU927 | gene_product=AGC essential kinase 1 |; Transcript_product=AGC essential kinase 1 | location=Tb927_03_v5.1:614482-615702(+) | protein_lengt	12	12	12	40.9	40.9	40.9	45.811	66.08	697540000	33	12	12	12	1	2	1	2	11	8	8	2	1	2	11	8	8	2	1	2	11	8	8	406	8.6	4.4	8.6	38.4	27.6	23.6	6083100	3914800	12439000
+	3.05686	0.000877281	2.43135	5.39398	Tb927.7.4760; Tb11.v5.0159.1	Tb927.7.4760; Tb11.v5.0159.1	Tb927.7.4760 |; Transcript=Tb927.7.4760:mRNA | gene=Tb927.7.4760 | organism=Trypanosoma_brucei_brucei_TREU927 | gene_product=hypothetical protein, conserved |; Transcript_product=hypothetical protein, conserved | location=Tb927_07_v5.1:1262599-126421	6	6	6	21.2	21.2	21.2	58.815	24.988	205620000	11	NaN	NaN	NaN	2	1	0	1	5	3	2	1	0	1	5	3	2	1	0	1	5	3	2	539	3.2	0	3.2	18.9	9.1	7.1	3270900	0	0
+	2.47977	0.0033131	2.41	5.31473	Tb927.4.2760	Tb927.4.2760	Tb927.4.2760 |; Transcript=Tb927.4.2760:mRNA | gene=Tb927.4.2760 | organism=Trypanosoma_brucei_brucei_TREU927 | gene_product=Protein of unknown function (DUF3808), putative |; Transcript_product=Protein of unknown function (DUF3808), putative | locat	7	7	7	11.6	11.6	11.6	75.492	17.295	176000000	13	7	7	7	1	0	1	1	4	5	4	0	1	1	4	5	4	0	1	1	4	5	4	672	0	1.6	1.6	6.8	8.3	6.7	0	5209000	5805000
+	1.62354	0.0237934	2.38998	5.24151	Tb927.8.5290	Tb927.8.5290	Tb927.8.5290 |; Transcript=Tb927.8.5290:mRNA | gene=Tb927.8.5290 | organism=Trypanosoma_brucei_brucei_TREU927 | gene_product=WW domain containing protein, putative |; Transcript_product=WW domain containing protein, putative | location=Tb927_08_v5.1:	11	11	11	22.4	22.4	22.4	67.435	42.09	465940000	24	11	11	11	1	3	1	1	7	6	9	3	1	1	7	6	9	3	1	1	7	6	9	617	7.8	1.6	4.4	16.4	13.3	17.5	6915400	1003800	8008000
+	2.26007	0.00549453	2.3813	5.21006	Tb927.9.10570	Tb927.9.10570	Tb927.9.10570 |; Transcript=Tb927.9.10570:mRNA | gene=Tb927.9.10570 | organism=Trypanosoma_brucei_brucei_TREU927 | gene_product=predicted zinc finger protein |; Transcript_product=predicted zinc finger protein | location=Tb927_09_v5.1:1662759-1663724	8	8	8	34.3	34.3	34.3	37.875	54.31	774230000	30	8	8	8	1	2	4	4	7	7	7	2	4	4	7	7	7	2	4	4	7	7	7	321	12.1	16.2	16.8	30.2	30.2	30.2	2750300	11361000	21094000
+	1.31076	0.0488926	2.37532	5.1885	Tb927.3.1680	Tb927.3.1680	Tb927.3.1680 |; Transcript=Tb927.3.1680:mRNA | gene=Tb927.3.1680 | organism=Trypanosoma_brucei_brucei_TREU927 | gene_product=Eukaryotic; Translation initiation factor 3 subunit F |; Transcript_product=Eukaryotic; Translation initiation factor 3 subunit	11	11	11	44.1	44.1	44.1	37.252	46.327	100950000000	82	11	11	11	1	5	3	5	10	8	10	5	3	5	10	8	10	5	3	5	10	8	10	338	17.5	10.4	17.5	41.4	31.4	39.6	26601000	31622000	61376000
+	2.48228	0.00329398	2.37509	5.18767	Tb927.7.6280	Tb927.7.6280	Tb927.7.6280 |; Transcript=Tb927.7.6280:mRNA | gene=Tb927.7.6280 | organism=Trypanosoma_brucei_brucei_TREU927 | gene_product=Domain of unknown function (DUF3508), putative |; Transcript_product=Domain of unknown function (DUF3508), putative | locatio	15	15	15	25.3	25.3	25.3	72.053	63.652	727220000	42	15	15	15	1	0	0	2	13	11	13	0	0	2	13	11	13	0	0	2	13	11	13	640	0	0	3.3	24.1	20.8	23	0	0	2451100
+	3.50458	0.000312909	2.34729	5.08869	Tb927.9.7110	Tb927.9.7110	Tb927.9.7110 |; Transcript=Tb927.9.7110:mRNA | gene=Tb927.9.7110 | organism=Trypanosoma_brucei_brucei_TREU927 | gene_product=GRAM domain containing protein, putative |; Transcript_product=GRAM domain containing protein, putative | location=Tb927_09_v	15	15	15	61.4	61.4	61.4	32.572	294.93	6117500000	101	15	15	15	1	6	7	8	15	15	15	6	7	8	15	15	15	6	7	8	15	15	15	295	26.4	37.3	38	61.4	61.4	61.4	41967000	79593000	119540000
+	3.19419	0.000639454	2.30852	4.95374	Tb927.8.1160	Tb927.8.1160	Tb927.8.1160 |; Transcript=Tb927.8.1160:mRNA | gene=Tb927.8.1160 | organism=Trypanosoma_brucei_brucei_TREU927 | gene_product=vacuolar-type Ca2+-ATPase, putative |; Transcript_product=vacuolar-type Ca2+-ATPase, putative | location=Tb927_08_v5.1:369465	24	24	4	30.7	30.7	4.4	121.24	205.88	2041600000	77	24	24	4	1	7	3	7	21	20	17	7	3	7	21	20	17	2	0	1	3	4	2	1102	8.9	4.4	8.6	28.9	25.5	23.6	22048000	16984000	44707000
+	3.32933	0.000468461	2.30505	4.94186	Tb927.9.9520	Tb927.9.9520	Tb927.9.9520 |; Transcript=Tb927.9.9520:mRNA | gene=Tb927.9.9520 | organism=Trypanosoma_brucei_brucei_TREU927 | gene_product=zinc finger protein family member, putative |; Transcript_product=zinc finger protein family member, putative | location=Tb92	6	6	6	27	27	27	37.741	34.812	217080000	16	6	6	6	1	1	1	2	6	4	3	1	1	2	6	4	3	1	1	2	6	4	3	345	2.3	2.3	4.9	27	21.7	19.4	11480000	9702200	7154100
+	3.52961	0.000295389	2.30411	4.93864	Tb927.11.11770	Tb927.11.11770	Tb927.11.11770 |; Transcript=Tb927.11.11770:mRNA | gene=Tb927.11.11770 | organism=Trypanosoma_brucei_brucei_TREU927 | gene_product=Eukaryotic; Translation initiation factor 4E-3 |; Transcript_product=Eukaryotic; Translation initiation factor 4E-3 | loc	6	6	6	18.8	18.8	18.8	47.963	18.006	434700000	20	6	6	6	1	2	2	2	5	5	4	2	2	2	5	5	4	2	2	2	5	5	4	442	8.4	4.5	8.4	16.1	16.1	13.8	11109000	9751700	16614000
+	1.03882	0.0914486	2.29958	4.92314	Tb927.8.7970	Tb927.8.7970	Tb927.8.7970 |; Transcript=Tb927.8.7970:mRNA | gene=Tb927.8.7970 | organism=Trypanosoma_brucei_brucei_TREU927 | gene_product=hypothetical protein |; Transcript_product=hypothetical protein | location=Tb927_08_v5.1:2347985-2349469(+) | protein_length=	5	5	5	13.4	13.4	13.4	53.211	14.762	239910000	17	5	5	5	1	2	1	2	3	4	3	2	1	2	3	4	3	2	1	2	3	4	3	494	4.5	2.6	5.9	8.9	11.5	8.9	6438600	12719000	20579000
+	3.98562	0.000103367	2.29364	4.9029	Tb927.10.15040	Tb927.10.15040	Tb927.10.15040 |; Transcript=Tb927.10.15040:mRNA | gene=Tb927.10.15040 | organism=Trypanosoma_brucei_brucei_TREU927 | gene_product=hypothetical protein, conserved |; Transcript_product=hypothetical protein, conserved | location=Tb927_10_v5.1:3677234-	7	7	7	17.2	17.2	17.2	56.073	80.232	241020000	12	7	7	7	1	0	0	0	4	7	4	0	0	0	4	7	4	0	0	0	4	7	4	522	0	0	0	13.2	17.2	10.2	0	0	0
+	2.53373	0.00292596	2.27667	4.84557	Tb927.11.2110	Tb927.11.2110	Tb927.11.2110 |; Transcript=Tb927.11.2110:mRNA | gene=Tb927.11.2110 | organism=Trypanosoma_brucei_brucei_TREU927 | gene_product=Snf7, putative |; Transcript_product=Snf7, putative | location=Tb927_11_v5.1:601276-601920(+) | protein_length=214 | seque	7	7	7	31.8	31.8	31.8	24.813	22.839	388110000	19	7	7	7	1	0	0	1	6	6	5	0	0	1	6	6	5	0	0	1	6	6	5	214	0	0	3.7	27.1	27.6	22.9	0	0	518190
+	3.28661	0.000516885	2.27468	4.83889	Tb927.4.2000	Tb927.4.2000	Tb927.4.2000 |; Transcript=Tb927.4.2000:mRNA | gene=Tb927.4.2000 | organism=Trypanosoma_brucei_brucei_TREU927 | gene_product=ruvB-like DNA helicase, putative |; Transcript_product=ruvB-like DNA helicase, putative | location=Tb927_04_v5.1:505347-50677	20	20	20	47.9	47.9	47.9	52.61	122.27	2537500000	66	20	20	20	1	3	4	5	14	15	19	3	4	5	14	15	19	3	4	5	14	15	19	474	6.8	10.1	11.8	36.7	39.2	47.9	20314000	33880000	58443000
+	1.2149	0.0609674	2.26495	4.80639	Tb927.10.2020	Tb927.10.2020	Tb927.10.2020 |; Transcript=Tb927.10.2020:mRNA | gene=Tb927.10.2020 | organism=Trypanosoma_brucei_brucei_TREU927 | gene_product=hexokinase |; Transcript_product=hexokinase | location=Tb927_10_v5.1:529818-531233(+) | protein_length=471 | sequence_SO=c	29	2	0	61.4	4.2	0	51.148	141.35	2932100000	54	29	2	0	1	22	22	24	27	26	29	2	2	2	2	2	2	0	0	0	0	0	0	471	52.7	56.3	59.9	56.7	56.7	61.4	8487500	98560000	79200000
+	2.94023	0.00114755	2.25027	4.75773	Tb927.11.14590	Tb927.11.14590	Tb927.11.14590 |; Transcript=Tb927.11.14590:mRNA | gene=Tb927.11.14590 | organism=Trypanosoma_brucei_brucei_TREU927 | gene_product=G5-interacting protein |; Transcript_product=G5-interacting protein | location=Tb927_11_v5.1:3872610-3874499(+) | prote	12	12	12	26.2	26.2	26.2	70.339	46.429	331120000	27	12	12	12	1	3	3	6	4	6	6	3	3	6	4	6	6	3	3	6	4	6	6	629	5.4	8.7	15.3	10.8	14.6	15.6	8591300	16129000	34355000
+	2.37169	0.00424918	2.24514	4.74085	Tb927.8.2250	Tb927.8.2250	Tb927.8.2250 |; Transcript=Tb927.8.2250:mRNA | gene=Tb927.8.2250 | organism=Trypanosoma_brucei_brucei_TREU927 | gene_product=Fungal; TRNA ligase phosphodiesterase domain containing protein, putative |; Transcript_product=Fungal; TRNA ligase phosphodies	5	2	2	7.9	5.1	5.1	94.039	17.959	182560000	15	5	2	2	1	0	1	2	5	4	4	0	0	0	2	2	2	0	0	0	2	2	2	847	0	0.9	2	7.9	7	7	0	0	0
+	2.46741	0.00340875	2.24304	4.73393	Tb927.3.2090; Tb11.v5.0697.1	Tb927.3.2090; Tb11.v5.0697.1	Tb927.3.2090 |; Transcript=Tb927.3.2090:mRNA | gene=Tb927.3.2090 | organism=Trypanosoma_brucei_brucei_TREU927 | gene_product=Xaa-Pro aminopeptidase, putative |; Transcript_product=Xaa-Pro aminopeptidase, putative | location=Tb927_03_v5.1:550052-55189	7	7	7	17.4	17.4	17.4	68.387	26.815	230320000	19	NaN	NaN	NaN	2	2	1	2	5	5	5	2	1	2	5	5	5	2	1	2	5	5	5	615	4.2	2	7	13.2	12.4	13.2	2965200	0	6248400
+	4.97115	1.06868e-05	2.23807	4.71764	Tb927.6.2090	Tb927.6.2090	Tb927.6.2090 |; Transcript=Tb927.6.2090:mRNA | gene=Tb927.6.2090 | organism=Trypanosoma_brucei_brucei_TREU927 | gene_product=pdz domain containing protein, putative |; Transcript_product=pdz domain containing protein, putative | location=Tb927_06_v5.	13	13	13	25.2	25.2	25.2	78.295	81.041	651300000	30	13	13	13	1	0	1	0	10	10	8	0	1	0	10	10	8	0	1	0	10	10	8	710	0	2.1	0	18.7	19.3	17.5	0	2400400	0
+	0.939257	0.115012	2.23059	4.69324	Tb927.7.4470	Tb927.7.4470	Tb927.7.4470 |; Transcript=Tb927.7.4470:mRNA | gene=Tb927.7.4470 | organism=Trypanosoma_brucei_brucei_TREU927 | gene_product=hypothetical protein, conserved |; Transcript_product=hypothetical protein, conserved | location=Tb927_07_v5.1:1190119-119070	3	3	3	14	14	14	22.398	12.576	559620000	12	3	3	3	1	1	1	2	3	3	3	1	1	2	3	3	3	1	1	2	3	3	3	193	5.2	5.2	14	14	14	14	19734000	25423000	50568000
+	4.47637	3.33912e-05	2.22789	4.6845	Tb927.3.4560	Tb927.3.4560	Tb927.3.4560 |; Transcript=Tb927.3.4560:mRNA | gene=Tb927.3.4560 | organism=Trypanosoma_brucei_brucei_TREU927 | gene_product=5-AMP-activated protein kinase catalytic subunit alpha, putative |; Transcript_product=5-AMP-activated protein kinase catal	4	4	4	9.2	9.2	9.2	70.655	27.463	308420000	13	4	4	4	1	0	0	0	4	4	4	0	0	0	4	4	4	0	0	0	4	4	4	631	0	0	0	9.2	9.2	9.2	0	0	0
+	1.78773	0.0163033	2.21159	4.63187	Tb927.5.2410	Tb927.5.2410	Tb927.5.2410 |; Transcript=Tb927.5.2410:mRNA | gene=Tb927.5.2410 | organism=Trypanosoma_brucei_brucei_TREU927 | gene_product=kinesin, putative |; Transcript_product=kinesin, putative | location=Tb927_05_v5.1:825029-829048(+) | protein_length=1339 | s	18	18	18	17.6	17.6	17.6	149.64	45.172	582290000	32	18	18	18	1	4	1	4	11	10	9	4	1	4	11	10	9	4	1	4	11	10	9	1339	3.4	0.9	4.1	12.1	9.4	9.2	15672000	4366000	19567000
+	0.928043	0.11802	2.19449	4.57728	Tb927.10.2380	Tb927.10.2380	Tb927.10.2380 |; Transcript=Tb927.10.2380:mRNA | gene=Tb927.10.2380 | organism=Trypanosoma_brucei_brucei_TREU927 | gene_product=Tetratricopeptide repeat, putative |; Transcript_product=Tetratricopeptide repeat, putative | location=Tb927_10_v5.1:60941	7	7	7	10.4	10.4	10.4	102.45	14.505	328290000	16	7	7	7	1	1	2	4	4	2	5	1	2	4	4	2	5	1	2	4	4	2	5	916	1.4	3.3	6.2	6.3	3.6	7.9	2474200	2327700	8773900
+	3.88126	0.000131444	2.18138	4.53588	Tb927.10.4940; Tb11.v5.0596.1	Tb927.10.4940; Tb11.v5.0596.1	Tb927.10.4940 |; Transcript=Tb927.10.4940:mRNA | gene=Tb927.10.4940 | organism=Trypanosoma_brucei_brucei_TREU927 | gene_product=Nuclear Dbf2-related kinase |; Transcript_product=Nuclear Dbf2-related kinase | location=Tb927_10_v5.1:1228866-1230179(-)	16	16	16	46.5	46.5	46.5	50.146	59.779	626030000	38	NaN	NaN	NaN	2	3	3	2	13	8	11	3	3	2	13	8	11	3	3	2	13	8	11	437	8.7	8.7	6.9	36.4	27.2	31.6	7587900	8814400	8198300
+	3.19787	0.000634065	2.1734	4.51086	Tb927.10.6750; Tb927.10.6760	Tb927.10.6750; Tb927.10.6760	Tb927.10.6750 |; Transcript=Tb927.10.6750:mRNA | gene=Tb927.10.6750 | organism=Trypanosoma_brucei_brucei_TREU927 | gene_product=Plasma-membrane choline; Transporter, putative |; Transcript_product=Plasma-membrane choline; Transporter, putative | locati	6	6	3	11.9	11.9	5.9	55.336	20.111	239130000	19	NaN	NaN	NaN	2	1	0	1	5	4	4	1	0	1	5	4	4	0	0	0	3	2	1	505	1.6	0	1.6	10.5	9.1	7.7	4832200	0	7694500
+	1.80835	0.0155472	2.1705	4.50178	Tb927.6.3640	Tb927.6.3640	Tb927.6.3640 |; Transcript=Tb927.6.3640:mRNA | gene=Tb927.6.3640 | organism=Trypanosoma_brucei_brucei_TREU927 | gene_product=zinc finger of C3HC4-type, RING/B-box zinc finger, putative |; Transcript_product=zinc finger of C3HC4-type, RING/B-box zinc	10	10	10	25.1	25.1	25.1	62.901	43.117	708510000	24	10	10	10	1	1	0	2	8	7	8	1	0	2	8	7	8	1	0	2	8	7	8	561	3.4	0	5.7	20.5	18.7	21	3316500	0	10150000
+	3.84878	0.000141651	2.15727	4.4607	Tb927.8.670	Tb927.8.670	Tb927.8.670 |; Transcript=Tb927.8.670:mRNA | gene=Tb927.8.670 | organism=Trypanosoma_brucei_brucei_TREU927 | gene_product=hypothetical protein, conserved |; Transcript_product=hypothetical protein, conserved | location=Tb927_08_v5.1:187367-188239(-)	5	5	5	21.7	21.7	21.7	32.268	25.639	200960000	11	5	5	5	1	0	0	0	4	4	3	0	0	0	4	4	3	0	0	0	4	4	3	290	0	0	0	17.6	17.2	13.1	0	0	0
+	3.982	0.000104232	2.15168	4.44344	Tb927.8.2260; Tb927.8.2280; Tb927.8.2270	Tb927.8.2260; Tb927.8.2280; Tb927.8.2270	Tb927.8.2260 |; Transcript=Tb927.8.2260:mRNA | gene=Tb927.8.2260 | organism=Trypanosoma_brucei_brucei_TREU927 | gene_product=Present in; The outer mitochondrial membrane proteome 39-2 |; Transcript_product=Present in; The outer mitochondrial membrane p	9	9	3	58.3	58.3	5	21.768	85.589	2249200000	40	NaN	NaN	NaN	3	3	2	5	8	8	7	3	2	5	8	8	7	1	2	2	2	2	3	199	21.1	4.5	36.7	57.8	57.8	35.7	24657000	25526000	36124000
+	3.05892	0.000873137	2.13121	4.38083	Tb927.10.4260	Tb927.10.4260	Tb927.10.4260 |; Transcript=Tb927.10.4260:mRNA | gene=Tb927.10.4260 | organism=Trypanosoma_brucei_brucei_TREU927 | gene_product=hypothetical protein, conserved |; Transcript_product=hypothetical protein, conserved | location=Tb927_10_v5.1:1113513-111	2	2	2	6.4	6.4	6.4	52.328	7.0129	133110000	6	2	2	2	1	1	1	1	2	2	2	1	1	1	2	2	2	1	1	1	2	2	2	470	3	3	3	6.4	6.4	6.4	4032600	5269100	9023200
+	1.25286	0.055865	2.1272	4.36868	Tb927.10.1630	Tb927.10.1630	Tb927.10.1630 |; Transcript=Tb927.10.1630:mRNA | gene=Tb927.10.1630 | organism=Trypanosoma_brucei_brucei_TREU927 | gene_product=atp-binding cassette sub-family e member 1 |; Transcript_product=atp-binding cassette sub-family e member 1 | location=Tb9	10	10	9	18.4	18.4	17.3	71.078	15.186	372790000	17	10	10	9	1	0	1	2	5	3	8	0	1	2	5	3	8	0	1	2	5	3	7	631	0	1.4	3.2	9.5	5.2	15.1	0	843950	19666000
+	4.16021	6.91499e-05	2.12086	4.34953	Tb927.1.1240; Tb11.v5.0356.1	Tb927.1.1240; Tb11.v5.0356.1	Tb927.1.1240 |; Transcript=Tb927.1.1240:mRNA | gene=Tb927.1.1240 | organism=Trypanosoma_brucei_brucei_TREU927 | gene_product=cytidine; Triphosphate synthase, putative |; Transcript_product=cytidine; Triphosphate synthase, putative | location=Tb927_01_v	11	11	11	25.6	25.6	25.6	65.212	62.311	356520000	24	NaN	NaN	NaN	2	1	1	1	7	6	9	1	1	1	7	6	9	1	1	1	7	6	9	589	2	2	2.5	16.5	15.1	20.9	5241200	6672900	2652000
+	2.48274	0.0032905	2.11533	4.33288	Tb927.6.2060	Tb927.6.2060	Tb927.6.2060 |; Transcript=Tb927.6.2060:mRNA | gene=Tb927.6.2060 | organism=Trypanosoma_brucei_brucei_TREU927 | gene_product=histidyl-tRNA synthetase |; Transcript_product=histidyl-tRNA synthetase | location=Tb927_06_v5.1:670664-672097(-) | protein_l	9	9	9	28.9	28.9	28.9	53.345	18.807	262220000	17	9	9	9	1	0	2	4	3	4	5	0	2	4	3	4	5	0	2	4	3	4	5	477	0	5.7	11.9	10.1	12.4	14.3	0	11605000	23386000
+	2.67138	0.00213117	2.09439	4.27045	Tb927.1.2670	Tb927.1.2670	Tb927.1.2670 |; Transcript=Tb927.1.2670:mRNA | gene=Tb927.1.2670 | organism=Trypanosoma_brucei_brucei_TREU927 | gene_product=paralyzed flagella 16 |; Transcript_product=paralyzed flagella 16 | location=Tb927_01_v5.1:618929-620470(+) | protein_length=	15	15	15	45.6	45.6	45.6	56.126	116.35	1526200000	50	15	15	15	1	3	3	4	12	10	14	3	3	4	12	10	14	3	3	4	12	10	14	513	6	6	8.2	35.5	32.7	44.1	7601100	13789000	32536000
+	2.54757	0.00283422	2.08734	4.24963	Tb927.10.6720; Tb11.v5.0578.1; Tb927.10.6740; Tb927.10.6730	Tb927.10.6720; Tb11.v5.0578.1; Tb927.10.6740; Tb927.10.6730	Tb927.10.6720 |; Transcript=Tb927.10.6720:mRNA | gene=Tb927.10.6720 | organism=Trypanosoma_brucei_brucei_TREU927 | gene_product=Plasma-membrane choline; Transporter, putative |; Transcript_product=Plasma-membrane choline; Transporter, putative | locati	5	2	2	8.4	2.2	2.2	53.448	4.2841	158400000	9	NaN	NaN	NaN	4	2	1	2	4	4	5	1	1	1	2	2	2	1	1	1	2	2	2	489	3.5	1.8	3.5	7	7	8.4	3810800	4817800	5145700
+	1.63597	0.0231224	2.08533	4.24373	Tb927.11.9960	Tb927.11.9960	Tb927.11.9960 |; Transcript=Tb927.11.9960:mRNA | gene=Tb927.11.9960 | organism=Trypanosoma_brucei_brucei_TREU927 | gene_product=Protein of unknown function (DUF2870), putative |; Transcript_product=Protein of unknown function (DUF2870), putative | lo	5	5	5	23.5	23.5	23.5	33.479	14.341	98823000	10	5	5	5	1	0	0	0	4	2	3	0	0	0	4	2	3	0	0	0	4	2	3	294	0	0	0	23.1	7.5	21.1	0	0	0
+	1.97589	0.0105707	2.07713	4.21967	Tb927.10.3100	Tb927.10.3100	Tb927.10.3100 |; Transcript=Tb927.10.3100:mRNA | gene=Tb927.10.3100 | organism=Trypanosoma_brucei_brucei_TREU927 | gene_product=glycerol-3-phosphate acyltransferase, putative |; Transcript_product=glycerol-3-phosphate acyltransferase, putative | loca	6	6	6	13.2	13.2	13.2	78.194	17.314	199750000	10	6	6	6	1	0	0	0	3	4	6	0	0	0	3	4	6	0	0	0	3	4	6	698	0	0	0	5.3	8	13.2	0	0	0
+	2.76525	0.00171693	2.07408	4.21076	Tb927.11.10540	Tb927.11.10540	Tb927.11.10540 |; Transcript=Tb927.11.10540:mRNA | gene=Tb927.11.10540 | organism=Trypanosoma_brucei_brucei_TREU927 | gene_product=hypothetical protein, conserved |; Transcript_product=hypothetical protein, conserved | location=Tb927_11_v5.1:2804994-	17	17	17	21.8	21.8	21.8	99.443	105.76	1037700000	37	17	17	17	1	1	4	7	9	12	13	1	4	7	9	12	13	1	4	7	9	12	13	855	0.9	5.6	10.5	14.5	16.1	17.5	4275800	20993000	42433000
+	2.13837	0.00727162	2.07349	4.20905	Tb927.11.2660	Tb927.11.2660	Tb927.11.2660 |; Transcript=Tb927.11.2660:mRNA | gene=Tb927.11.2660 | organism=Trypanosoma_brucei_brucei_TREU927 | gene_product=Golgi reassembly stacking protein (GRASP homologue), putative |; Transcript_product=Golgi reassembly stacking protein (GRA	5	5	5	16	16	16	53.676	17.034	169530000	8	5	5	5	1	1	1	0	3	3	4	1	1	0	3	3	4	1	1	0	3	3	4	499	1.6	1.6	0	10	10	14.4	2117600	2231300	0
+	2.43737	0.0036528	2.0699	4.19859	Tb927.9.3630; Tb11.v5.0530.1	Tb927.9.3630; Tb11.v5.0530.1	Tb927.9.3630 |; Transcript=Tb927.9.3630:mRNA | gene=Tb927.9.3630 | organism=Trypanosoma_brucei_brucei_TREU927 | gene_product=BSD domain containing protein, putative |; Transcript_product=BSD domain containing protein, putative | location=Tb927_09_v5.	6	6	6	14.3	14.3	14.3	61.829	46.996	296030000	20	NaN	NaN	NaN	2	1	1	2	6	5	5	1	1	2	6	5	5	1	1	2	6	5	5	553	3.4	2.5	4.3	14.3	12.5	12.3	0	0	0
+	1.43758	0.036511	2.06706	4.19033	Tb927.7.470	Tb927.7.470	Tb927.7.470 |; Transcript=Tb927.7.470:mRNA | gene=Tb927.7.470 | organism=Trypanosoma_brucei_brucei_TREU927 | gene_product=Enriched in surface-labeled proteome protein 14 |; Transcript_product=Enriched in surface-labeled proteome protein 14 | location	4	4	4	21.5	21.5	21.5	33.145	12.754	377750000	15	4	4	4	1	1	1	2	4	4	4	1	1	2	4	4	4	1	1	2	4	4	4	297	3.4	3.4	8.1	21.5	21.5	21.5	4771900	6082900	10838000
+	0.862443	0.137264	2.05083	4.14344	Tb927.9.15210; Tb927.10.1590	Tb927.9.15210; Tb927.10.1590	Tb927.9.15210 |; Transcript=Tb927.9.15210:mRNA | gene=Tb927.9.15210 | organism=Trypanosoma_brucei_brucei_TREU927 | gene_product=ribosomal protein L36, putative |; Transcript_product=ribosomal protein L36, putative | location=Tb927_09_v5.1:2362520-236	3	3	3	28.4	28.4	28.4	12.457	9.9593	925380000	20	NaN	NaN	NaN	2	2	2	2	3	2	2	2	2	2	3	2	2	2	2	2	3	2	2	109	21.1	21.1	21.1	28.4	21.1	21.1	9133900	15645000	50865000
+	2.55164	0.00280775	2.03415	4.09581	Tb927.11.9880	Tb927.11.9880	Tb927.11.9880 |; Transcript=Tb927.11.9880:mRNA | gene=Tb927.11.9880 | organism=Trypanosoma_brucei_brucei_TREU927 | gene_product=Protein of unknown function (DUF2009), putative |; Transcript_product=Protein of unknown function (DUF2009), putative | lo	7	7	7	17.7	17.7	17.7	51.909	32.173	285880000	18	7	7	7	1	0	0	0	5	6	6	0	0	0	5	6	6	0	0	0	5	6	6	451	0	0	0	11.8	16.2	13.3	0	0	0
+	1.70659	0.0196523	2.02951	4.08266	Tb927.7.5450	Tb927.7.5450	Tb927.7.5450 |; Transcript=Tb927.7.5450:mRNA | gene=Tb927.7.5450 | organism=Trypanosoma_brucei_brucei_TREU927 | gene_product=lipin |; Transcript_product=lipin | location=Tb927_07_v5.1:1470188-1472608(+) | protein_length=806 | sequence_SO=chromosome |	7	7	7	9.2	9.2	9.2	86.742	23.135	163680000	12	7	7	7	1	0	0	1	4	5	5	0	0	1	4	5	5	0	0	1	4	5	5	806	0	0	1.2	5.6	6.6	7.3	0	0	3723500
+	4.19072	6.44588e-05	2.00728	4.02024	Tb927.7.1240	Tb927.7.1240	Tb927.7.1240 |; Transcript=Tb927.7.1240:mRNA | gene=Tb927.7.1240 | organism=Trypanosoma_brucei_brucei_TREU927 | gene_product=Sphingosine kinase |; Transcript_product=Sphingosine kinase | location=Tb927_07_v5.1:321624-323933(+) | protein_length=769 |	12	12	12	21.3	21.3	21.3	83.577	26.194	398710000	30	12	12	12	1	4	1	1	9	10	8	4	1	1	9	10	8	4	1	1	9	10	8	769	6	1.8	1	13.8	17.8	14.6	6591900	4588700	1158500
+	2.22276	0.00598748	2.00609	4.01691	Tb927.2.5800	Tb927.2.5800	Tb927.2.5800 |; Transcript=Tb927.2.5800:mRNA | gene=Tb927.2.5800 | organism=Trypanosoma_brucei_brucei_TREU927 | gene_product=sedoheptulose-1,7-bisphosphatase |; Transcript_product=sedoheptulose-1,7-bisphosphatase | location=Tb927_02_v5.1:1046357-1047	7	7	7	31.3	31.3	31.3	35.502	28.002	213440000	16	7	7	7	1	2	2	1	3	5	3	2	2	1	3	5	3	2	2	1	3	5	3	332	8.7	8.7	5.7	14.8	22	16	16967000	15224000	2156400
+	3.33452	0.000462897	2.00091	4.00253	Tb927.10.3900	Tb927.10.3900	Tb927.10.3900 |; Transcript=Tb927.10.3900:mRNA | gene=Tb927.10.3900 | organism=Trypanosoma_brucei_brucei_TREU927 | gene_product=CAMK/CAMKL family protein kinase, putative |; Transcript_product=CAMK/CAMKL family protein kinase, putative | location=Tb9	8	8	8	15.1	15.1	15.1	83.218	19.106	192150000	15	8	8	8	1	0	0	1	5	3	6	0	0	1	5	3	6	0	0	1	5	3	6	740	0	0	1.4	10.1	5.1	12	0	0	0
+	1.44087	0.0362353	1.98859	3.96848	Tb927.10.2880	Tb927.10.2880	Tb927.10.2880 |; Transcript=Tb927.10.2880:mRNA | gene=Tb927.10.2880 | organism=Trypanosoma_brucei_brucei_TREU927 | gene_product=Voltage-dependent calcium channel subunit, putative |; Transcript_product=Voltage-dependent calcium channel subunit, putat	21	21	21	10.5	10.5	10.5	303.77	65.227	781620000	44	21	21	21	1	7	0	4	11	15	15	7	0	4	11	15	15	7	0	4	11	15	15	2693	3.9	0	1.9	5.6	7.6	7.3	23015000	0	12960000
+	4.4154	3.8424e-05	1.98527	3.95938	Tb927.4.920	Tb927.4.920	Tb927.4.920 |; Transcript=Tb927.4.920:mRNA | gene=Tb927.4.920 | organism=Trypanosoma_brucei_brucei_TREU927 | gene_product=TPR repeat, putative |; Transcript_product=TPR repeat, putative | location=Tb927_04_v5.1:259313-260074(-) | protein_length=253 |	4	4	4	18.6	18.6	18.6	28.089	19.715	209780000	12	4	4	4	1	1	1	2	2	3	3	1	1	2	2	3	3	1	1	2	2	3	3	253	4.7	4.7	9.9	9.9	13.4	13.4	2400700	4037800	11077000
+	0.936494	0.115746	1.98438	3.95693	Tb927.10.12840	Tb927.10.12840	Tb927.10.12840 |; Transcript=Tb927.10.12840:mRNA | gene=Tb927.10.12840 | organism=Trypanosoma_brucei_brucei_TREU927 | gene_product=mitochondrial carrier protein |; Transcript_product=mitochondrial carrier protein | location=Tb927_10_v5.1:3120238-3121	4	4	4	17.4	17.4	17.4	33.131	8.7502	229860000	10	4	4	4	1	2	1	3	2	2	2	2	1	3	2	2	2	2	1	3	2	2	2	304	5.6	3	14.8	9.5	9.5	9.5	10707000	7029700	26130000
+	2.16854	0.00678359	1.97647	3.9353	Tb927.10.14470	Tb927.10.14470	Tb927.10.14470 |; Transcript=Tb927.10.14470:mRNA | gene=Tb927.10.14470 | organism=Trypanosoma_brucei_brucei_TREU927 | gene_product=intraflagellar; Transport protein 140 |; Transcript_product=intraflagellar; Transport protein 140 | location=Tb927_10_v5.	38	38	38	32	32	32	186.61	192.49	1343000000	104	38	38	38	1	5	4	8	28	27	31	5	4	8	28	27	31	5	4	8	28	27	31	1696	3.4	2.8	6.5	22.9	22.1	26.5	8810900	8550100	24140000
+	5.06857	8.53952e-06	1.95108	3.86663	Tb927.3.3560	Tb927.3.3560	Tb927.3.3560 |; Transcript=Tb927.3.3560:mRNA | gene=Tb927.3.3560 | organism=Trypanosoma_brucei_brucei_TREU927 | gene_product=U-box domain containing protein, putative |; Transcript_product=U-box domain containing protein, putative | location=Tb927_03	33	33	33	59.3	59.3	59.3	69.087	305.52	14779000000	190	33	33	33	1	14	12	16	30	30	31	14	12	16	30	30	31	14	12	16	30	30	31	624	28	24.8	33.3	57.2	53.8	55.1	154030000	209830000	293290000
+	3.29727	0.000504342	1.94342	3.84615	Tb927.11.2570	Tb927.11.2570	Tb927.11.2570 |; Transcript=Tb927.11.2570:mRNA | gene=Tb927.11.2570 | organism=Trypanosoma_brucei_brucei_TREU927 | gene_product=hypothetical protein, conserved |; Transcript_product=hypothetical protein, conserved | location=Tb927_11_v5.1:754151-7558	7	7	7	15.9	15.9	15.9	63.115	18.199	191290000	13	7	7	7	1	0	0	0	6	5	5	0	0	0	6	5	5	0	0	0	6	5	5	573	0	0	0	14.3	12.7	12.7	0	0	0
+	2.82317	0.00150254	1.93887	3.83406	Tb927.8.4770	Tb927.8.4770	Tb927.8.4770 |; Transcript=Tb927.8.4770:mRNA | gene=Tb927.8.4770 | organism=Trypanosoma_brucei_brucei_TREU927 | gene_product=small GTP-binding protein Rab18 |; Transcript_product=small GTP-binding protein Rab18 | location=Tb927_08_v5.1:1403585-140423	6	6	6	35.8	35.8	35.8	23.467	12.056	198190000	10	6	6	6	1	1	1	2	3	1	4	1	1	2	3	1	4	1	1	2	3	1	4	215	3.7	5.6	9.3	16.3	7.4	25.1	23251000	7180600	36938000
+	2.39056	0.00406855	1.91251	3.76462	Tb927.7.760	Tb927.7.760	Tb927.7.760 |; Transcript=Tb927.7.760:mRNA | gene=Tb927.7.760 | organism=Trypanosoma_brucei_brucei_TREU927 | gene_product=hypothetical protein, conserved |; Transcript_product=hypothetical protein, conserved | location=Tb927_07_v5.1:172772-174481(-)	4	4	4	13.5	13.5	13.5	63.497	10.072	223990000	13	4	4	4	1	1	1	1	3	4	3	1	1	1	3	4	3	1	1	1	3	4	3	569	6	6	1.8	12.1	13.5	12.1	1138700	1661200	7342100
+	1.97856	0.0105061	1.89876	3.72893	Tb927.11.1990	Tb927.11.1990	Tb927.11.1990 |; Transcript=Tb927.11.1990:mRNA | gene=Tb927.11.1990 | organism=Trypanosoma_brucei_brucei_TREU927 | gene_product=arginyl-tRNA synthetase, putative |; Transcript_product=arginyl-tRNA synthetase, putative | location=Tb927_11_v5.1:578450-	31	31	31	51	51	51	78.432	85.653	2089400000	88	31	31	31	1	6	4	12	20	21	24	6	4	12	20	21	24	6	4	12	20	21	24	692	11.1	6.9	21.4	35.5	36.6	41.9	22404000	23590000	88849000
+	1.29621	0.0505585	1.89761	3.72595	Tb927.2.2720	Tb927.2.2720	Tb927.2.2720 |; Transcript=Tb927.2.2720:mRNA | gene=Tb927.2.2720 | organism=Trypanosoma_brucei_brucei_TREU927 | gene_product=STE/STE7 protein kinase, putative |; Transcript_product=STE/STE7 protein kinase, putative | location=Tb927_02_v5.1:533630-538	13	13	13	12.3	12.3	12.3	162.18	25.44	357780000	18	13	13	13	1	0	0	0	12	7	9	0	0	0	12	7	9	0	0	0	12	7	9	1501	0	0	0	11	6.3	8.7	0	0	0
+	3.40213	0.00039616	1.89639	3.7228	Tb927.10.8560	Tb927.10.8560	Tb927.10.8560 |; Transcript=Tb927.10.8560:mRNA | gene=Tb927.10.8560 | organism=Trypanosoma_brucei_brucei_TREU927 | gene_product=small GTPase, putative |; Transcript_product=small GTPase, putative | location=Tb927_10_v5.1:2120113-2120793(+) | protein_	4	4	4	23.5	23.5	23.5	24.28	12.122	152850000	9	4	4	4	1	0	0	0	3	3	3	0	0	0	3	3	3	0	0	0	3	3	3	226	0	0	0	17.7	14.2	14.2	0	0	0
+	2.61745	0.00241298	1.88735	3.69956	Tb927.11.14970	Tb927.11.14970	Tb927.11.14970 |; Transcript=Tb927.11.14970:mRNA | gene=Tb927.11.14970 | organism=Trypanosoma_brucei_brucei_TREU927 | gene_product=hypothetical protein, conserved |; Transcript_product=hypothetical protein, conserved | location=Tb927_11_v5.1:3982739-	10	10	10	17.4	17.4	17.4	93.162	48.549	195250000	20	10	10	10	1	1	0	1	6	6	5	1	0	1	6	6	5	1	0	1	6	6	5	823	1.7	0	1.7	9.1	10.9	8.3	0	0	0
+	1.74952	0.0178027	1.88096	3.68321	Tb927.11.8230	Tb927.11.8230	Tb927.11.8230 |; Transcript=Tb927.11.8230:mRNA | gene=Tb927.11.8230 | organism=Trypanosoma_brucei_brucei_TREU927 | gene_product=hypothetical protein, conserved |; Transcript_product=hypothetical protein, conserved | location=Tb927_11_v5.1:2314461-231	7	7	7	20.2	20.2	20.2	45.976	38.639	218620000	18	7	7	7	1	0	1	2	6	4	4	0	1	2	6	4	4	0	1	2	6	4	4	397	0	2.3	4.8	17.6	13.4	13.4	0	2000900	11139000
+	2.86769	0.00135615	1.8714	3.65887	Tb927.9.11960	Tb927.9.11960	Tb927.9.11960 |; Transcript=Tb927.9.11960:mRNA | gene=Tb927.9.11960 | organism=Trypanosoma_brucei_brucei_TREU927 | gene_product=hypothetical protein, conserved |; Transcript_product=hypothetical protein, conserved | location=Tb927_09_v5.1:1868667-187	4	4	4	8.2	8.2	8.2	69.555	10.453	147970000	8	4	4	4	1	0	0	0	3	4	3	0	0	0	3	4	3	0	0	0	3	4	3	625	0	0	0	5.9	8.2	5.9	0	0	0
+	2.43888	0.00364015	1.86955	3.6542	Tb927.7.5840	Tb927.7.5840	Tb927.7.5840 |; Transcript=Tb927.7.5840:mRNA | gene=Tb927.7.5840 | organism=Trypanosoma_brucei_brucei_TREU927 | gene_product=hypothetical protein, conserved |; Transcript_product=hypothetical protein, conserved | location=Tb927_07_v5.1:1574648-157533	4	4	4	16.6	16.6	16.6	26.164	5.3942	144650000	7	4	4	4	1	1	0	0	2	3	2	1	0	0	2	3	2	1	0	0	2	3	2	229	3.1	0	0	10.5	13.5	10.5	2653900	0	0
+	1.99759	0.0100556	1.85935	3.62845	Tb927.8.4370	Tb927.8.4370	Tb927.8.4370 |; Transcript=Tb927.8.4370:mRNA | gene=Tb927.8.4370 | organism=Trypanosoma_brucei_brucei_TREU927 | gene_product=hypothetical protein, conserved |; Transcript_product=hypothetical protein, conserved | location=Tb927_08_v5.1:1302405-130513	6	6	6	9.8	9.8	9.8	100.22	22.05	211450000	16	6	6	6	1	1	0	1	5	5	5	1	0	1	5	5	5	1	0	1	5	5	5	910	1.5	0	1.5	8	8.5	7.4	2135100	0	3520300
+	1.92955	0.0117612	1.85927	3.62824	Tb927.10.1470; Tb927.10.1400	Tb927.10.1470; Tb927.10.1400	Tb927.10.1470 |; Transcript=Tb927.10.1470:mRNA | gene=Tb927.10.1470 | organism=Trypanosoma_brucei_brucei_TREU927 | gene_product=hypoxanthine-guanine phosphoribosyltransferase |; Transcript_product=hypoxanthine-guanine phosphoribosyltransferase | loca	6	6	6	36.7	36.7	36.7	23.372	18.054	329030000	17	NaN	NaN	NaN	2	1	2	1	3	3	4	1	2	1	3	3	4	1	2	1	3	3	4	210	7.1	12.4	7.1	20	20	26.7	5666200	12277000	12069000
+	2.13257	0.00736935	1.85749	3.62376	Tb927.10.2270	Tb927.10.2270	Tb927.10.2270 |; Transcript=Tb927.10.2270:mRNA | gene=Tb927.10.2270 | organism=Trypanosoma_brucei_brucei_TREU927 | gene_product=vacuolar protein sorting-associated protein 35, putative |; Transcript_product=vacuolar protein sorting-associated protein	12	12	12	21.9	21.9	21.9	104.36	44.827	262870000	30	12	12	12	1	0	0	1	9	7	9	0	0	1	9	7	9	0	0	1	9	7	9	933	0	0	2.1	17.6	11.1	14.3	0	0	1845500
+	2.07192	0.00847381	1.85511	3.6178	Tb927.8.1290	Tb927.8.1290	Tb927.8.1290 |; Transcript=Tb927.8.1290:mRNA | gene=Tb927.8.1290 | organism=Trypanosoma_brucei_brucei_TREU927 | gene_product=SUMO-interacting motif-containing protein |; Transcript_product=SUMO-interacting motif-containing protein | location=Tb927_08	4	4	4	5.2	5.2	5.2	120.05	10.953	139960000	14	4	4	4	1	0	0	2	3	4	4	0	0	2	3	4	4	0	0	2	3	4	4	1106	0	0	2	4.2	5.2	5.2	0	0	1548900
+	1.14969	0.0708448	1.85473	3.61683	Tb927.9.4500	Tb927.9.4500	Tb927.9.4500 |; Transcript=Tb927.9.4500:mRNA | gene=Tb927.9.4500 | organism=Trypanosoma_brucei_brucei_TREU927 | gene_product=heat shock protein, putative |; Transcript_product=heat shock protein, putative | location=Tb927_09_v5.1:834159-836666(+) | p	8	8	8	15.1	15.1	15.1	91.117	29.338	362090000	21	8	8	8	1	0	1	4	5	6	7	0	1	4	5	6	7	0	1	4	5	6	7	835	0	1.3	7.7	8.6	10.8	13.4	0	0	21387000
+	3.74978	0.000177918	1.84052	3.5814	Tb927.9.6040	Tb927.9.6040	Tb927.9.6040 |; Transcript=Tb927.9.6040:mRNA | gene=Tb927.9.6040 | organism=Trypanosoma_brucei_brucei_TREU927 | gene_product=E1-like ubiquitin-activating enzyme, putative |; Transcript_product=E1-like ubiquitin-activating enzyme, putative | location=	6	6	6	21.7	21.7	21.7	42.021	33.849	268440000	15	6	6	6	1	0	0	3	5	3	4	0	0	3	5	3	4	0	0	3	5	3	4	387	0	0	12.4	17.8	12.7	15.5	0	0	8934900
+	0.879487	0.131981	1.84041	3.58111	Tb927.2.5060	Tb927.2.5060	Tb927.2.5060 |; Transcript=Tb927.2.5060:mRNA | gene=Tb927.2.5060 | organism=Trypanosoma_brucei_brucei_TREU927 | gene_product=GTP binding protein, putative |; Transcript_product=GTP binding protein, putative | location=Tb927_02_v5.1:895261-896445(-) |	10	10	10	40.6	40.6	40.6	44.349	36.835	403240000	22	10	10	10	1	1	2	4	5	3	7	1	2	4	5	3	7	1	2	4	5	3	7	394	2	7.1	11.7	20.8	10.2	28.7	4230900	9629700	52559000
+	2.64906	0.00224356	1.83637	3.5711	Tb927.11.2860	Tb927.11.2860	Tb927.11.2860 |; Transcript=Tb927.11.2860:mRNA | gene=Tb927.11.2860 | organism=Trypanosoma_brucei_brucei_TREU927 | gene_product=hypothetical protein, conserved |; Transcript_product=hypothetical protein, conserved | location=Tb927_11_v5.1:840110-8424	11	11	11	17.4	17.4	17.4	83.077	28.768	291080000	21	11	11	11	1	0	0	0	7	6	8	0	0	0	7	6	8	0	0	0	7	6	8	769	0	0	0	11.4	10.8	14.7	0	0	0
+	2.27905	0.00525957	1.82033	3.53161	Tb927.2.2120	Tb927.2.2120	Tb927.2.2120 |; Transcript=Tb927.2.2120:mRNA | gene=Tb927.2.2120 | organism=Trypanosoma_brucei_brucei_TREU927 | gene_product=Serine/threonine-protein kinase NEK22, putative |; Transcript_product=Serine/threonine-protein kinase NEK22, putative | locat	13	13	13	40	40	40	50.602	45.008	666010000	31	13	13	13	1	1	0	4	9	10	9	1	0	4	9	10	9	1	0	4	9	10	9	453	1.5	0	11.3	30.5	36.2	29.8	0	0	9420200
+	2.21788	0.00605502	1.80322	3.48998	Tb927.11.4300; Tb927.10.9880	Tb927.11.4300; Tb927.10.9880	Tb927.11.4300 |; Transcript=Tb927.11.4300:mRNA | gene=Tb927.11.4300 | organism=Trypanosoma_brucei_brucei_TREU927 | gene_product=60S ribosomal protein L18, putative |; Transcript_product=60S ribosomal protein L18, putative | location=Tb927_11_v5.1:125	7	7	7	39.9	39.9	39.9	21.874	65.223	489080000	38	NaN	NaN	NaN	2	0	2	5	6	5	5	0	2	5	6	5	5	0	2	5	6	5	5	193	0	14.5	31.1	35.2	32.1	32.1	0	4747800	38929000
+	1.72926	0.0186525	1.79748	3.47613	Tb927.11.12540	Tb927.11.12540	Tb927.11.12540 |; Transcript=Tb927.11.12540:mRNA | gene=Tb927.11.12540 | organism=Trypanosoma_brucei_brucei_TREU927 | gene_product=leucine-rich repeat protein (LRRP), putative |; Transcript_product=leucine-rich repeat protein (LRRP), putative | locat	12	12	12	15.9	15.9	15.9	115.21	53.241	433050000	28	12	12	12	1	0	0	0	9	10	9	0	0	0	9	10	9	0	0	0	9	10	9	1052	0	0	0	10.7	12.6	12.1	0	0	0
+	2.22375	0.00597385	1.7823	3.43974	Tb927.10.14910	Tb927.10.14910	Tb927.10.14910 |; Transcript=Tb927.10.14910:mRNA | gene=Tb927.10.14910 | organism=Trypanosoma_brucei_brucei_TREU927 | gene_product=Sarcalumenin, putative |; Transcript_product=Sarcalumenin, putative | location=Tb927_10_v5.1:3642186-3643739(+) | prote	9	9	9	25.7	25.7	25.7	59.421	21.738	223000000	19	9	9	9	1	0	1	1	6	5	6	0	1	1	6	5	6	0	1	1	6	5	6	517	0	3.7	3.7	16.1	14.5	15.9	0	4435300	5040600
+	1.53976	0.0288565	1.78188	3.43873	Tb927.2.1890	Tb927.2.1890	Tb927.2.1890 |; Transcript=Tb927.2.1890:mRNA | gene=Tb927.2.1890 | organism=Trypanosoma_brucei_brucei_TREU927 | gene_product=E2-like ubiquitin-conjugation enzyme |; Transcript_product=E2-like ubiquitin-conjugation enzyme | location=Tb927_02_v5.1:3508	5	5	5	31.2	31.2	31.2	33.628	44.939	160980000	10	5	5	5	1	0	0	0	4	2	4	0	0	0	4	2	4	0	0	0	4	2	4	292	0	0	0	24.7	12.7	22.3	0	0	0
+	1.75245	0.0176828	1.78173	3.43839	Tb927.8.4450	Tb927.8.4450	Tb927.8.4450 |; Transcript=Tb927.8.4450:mRNA | gene=Tb927.8.4450 | organism=Trypanosoma_brucei_brucei_TREU927 | gene_product=RNA-binding protein, putative |; Transcript_product=RNA-binding protein, putative | location=Tb927_08_v5.1:1319509-1320795(-)	3	3	3	9.6	9.6	9.6	47.214	14.477	136800000	10	3	3	3	1	1	1	1	2	2	3	1	1	1	2	2	3	1	1	1	2	2	3	428	4.7	4.7	4.7	7.7	7.7	9.6	4444600	3099600	6636600
+	5.13124	7.39203e-06	1.7715	3.41409	Tb927.7.1780	Tb927.7.1780	Tb927.7.1780 |; Transcript=Tb927.7.1780:mRNA | gene=Tb927.7.1780 | organism=Trypanosoma_brucei_brucei_TREU927 | gene_product=Adenine phosphoribosyltransferase, putative |; Transcript_product=Adenine phosphoribosyltransferase, putative | location=Tb92	9	9	9	45.1	45.1	45.1	25.973	111.54	2910800000	75	9	9	9	1	6	6	6	9	9	9	6	6	6	9	9	9	6	6	6	9	9	9	235	32.8	32.8	32.8	45.1	45.1	45.1	46171000	55744000	83780000
+	3.9895	0.000102446	1.74063	3.34181	Tb927.10.13610	Tb927.10.13610	Tb927.10.13610 |; Transcript=Tb927.10.13610:mRNA | gene=Tb927.10.13610 | organism=Trypanosoma_brucei_brucei_TREU927 | gene_product=zinc-finger of a C2HC-type/Double zinc ribbon, putative |; Transcript_product=zinc-finger of a C2HC-type/Double zinc ri	7	7	7	16.7	16.7	16.7	78.791	18.492	223390000	14	7	7	7	1	0	0	0	6	6	5	0	0	0	6	6	5	0	0	0	6	6	5	732	0	0	0	13.7	12.6	10.5	0	0	0
+	4.51363	3.0646e-05	1.73778	3.33522	Tb927.10.12510	Tb927.10.12510	Tb927.10.12510 |; Transcript=Tb927.10.12510:mRNA | gene=Tb927.10.12510 | organism=Trypanosoma_brucei_brucei_TREU927 | gene_product=P-type H+-ATPase, putative |; Transcript_product=P-type H+-ATPase, putative | location=Tb927_10_v5.1:3034630-3037392(-)	28	28	7	42.4	42.4	10.8	100.63	157.67	3038400000	107	28	28	7	1	9	8	7	25	26	23	9	8	7	25	26	23	2	1	1	6	7	6	920	10.8	10.9	8.4	41.3	39.5	34.9	36803000	53618000	58148000
+	2.00147	0.00996623	1.73626	3.33171	Tb927.2.5150	Tb927.2.5150	Tb927.2.5150 |; Transcript=Tb927.2.5150:mRNA | gene=Tb927.2.5150 | organism=Trypanosoma_brucei_brucei_TREU927 | gene_product=TPR-repeat protein, putative |; Transcript_product=TPR-repeat protein, putative | location=Tb927_02_v5.1:909185-910654(+) | p	5	5	5	19	19	19	54.016	19.981	177800000	14	5	5	5	1	1	1	1	3	4	4	1	1	1	3	4	4	1	1	1	3	4	4	489	2.5	2.5	2.5	8.8	14.5	13.3	3246200	4046700	6079200
+	3.79078	0.000161889	1.73407	3.32666	Tb927.10.12820	Tb927.10.12820	Tb927.10.12820 |; Transcript=Tb927.10.12820:mRNA | gene=Tb927.10.12820 | organism=Trypanosoma_brucei_brucei_TREU927 | gene_product=hypothetical protein, conserved |; Transcript_product=hypothetical protein, conserved | location=Tb927_10_v5.1:3114222-	28	28	28	41.3	41.3	41.3	110.24	311.28	4843300000	110	28	28	28	1	6	6	9	21	17	21	6	6	9	21	17	21	6	6	9	21	17	21	1013	7	7.5	12.1	27.7	24.8	33.7	65460000	98308000	154410000
+	1.59029	0.025687	1.73028	3.31791	Tb927.8.3550	Tb927.8.3550	Tb927.8.3550 |; Transcript=Tb927.8.3550:mRNA | gene=Tb927.8.3550 | organism=Trypanosoma_brucei_brucei_TREU927 | gene_product=mitogen-activated protein kinase 3, putative |; Transcript_product=mitogen-activated protein kinase 3, putative | location=Tb	8	8	8	29.6	29.6	29.6	42.672	23.304	249350000	17	8	8	8	1	1	1	5	5	4	3	1	1	5	5	4	3	1	1	5	5	4	3	371	4	3.5	17.8	18.9	14.6	12.4	1536600	3113000	17351000
+	1.15548	0.0699077	1.72802	3.31274	Tb927.5.2250; Tb927.5.2220; Tb927.5.2190	Tb927.5.2250; Tb927.5.2220; Tb927.5.2190	Tb927.5.2250 |; Transcript=Tb927.5.2250:mRNA | gene=Tb927.5.2250 | organism=Trypanosoma_brucei_brucei_TREU927 | gene_product=META domain/Domain of unknown function (DUF1935), putative |; Transcript_product=META domain/Domain of unknown function (DUF1	6	6	6	16.6	16.6	16.6	48.809	41.533	405980000	19	NaN	NaN	NaN	3	2	1	2	5	4	3	2	1	2	5	4	3	2	1	2	5	4	3	446	3.8	2.2	5.4	15	12.3	10.1	12842000	6875200	12882000
+	2.29421	0.00507919	1.72707	3.31054	Tb927.8.4150	Tb927.8.4150	Tb927.8.4150 |; Transcript=Tb927.8.4150:mRNA | gene=Tb927.8.4150 | organism=Trypanosoma_brucei_brucei_TREU927 | gene_product=rhomboid-like protein |; Transcript_product=rhomboid-like protein | location=Tb927_08_v5.1:1221646-1222548(-) | protein_lengt	2	2	2	12	12	12	33.246	17.053	79707000	9	2	2	2	1	0	0	1	2	2	2	0	0	1	2	2	2	0	0	1	2	2	2	300	0	0	7	12	12	12	0	0	2120100
+	1.16254	0.068779	1.72196	3.29884	Tb927.3.4720	Tb927.3.4720	Tb927.3.4720 |; Transcript=Tb927.3.4720:mRNA | gene=Tb927.3.4720 | organism=Trypanosoma_brucei_brucei_TREU927 | gene_product=dynamin-1-like protein |; Transcript_product=dynamin-1-like protein | location=Tb927_03_v5.1:1334486-1336468(-) | protein_len	32	32	6	62	62	11.2	73.321	201.05	3955300000	129	32	32	6	1	7	11	17	28	26	29	7	11	17	28	26	29	0	1	3	5	6	4	660	10.9	19.2	31.2	58	55	57.4	21834000	82594000	250580000
+	1.89769	0.0126563	1.69726	3.24285	Tb927.8.2640	Tb927.8.2640	Tb927.8.2640 |; Transcript=Tb927.8.2640:mRNA | gene=Tb927.8.2640 | organism=Trypanosoma_brucei_brucei_TREU927 | gene_product=ubiquitin-activating enzyme E1, putative |; Transcript_product=ubiquitin-activating enzyme E1, putative | location=Tb927_08_v	28	28	28	39.1	39.1	39.1	116.41	97.145	988810000	85	28	28	28	1	7	4	11	19	16	18	7	4	11	19	16	18	7	4	11	19	16	18	1055	10.4	6.6	15.2	30.1	22.9	28.4	16985000	10634000	58581000
+	2.49321	0.00321214	1.69316	3.23365	Tb927.11.3660	Tb927.11.3660	Tb927.11.3660 |; Transcript=Tb927.11.3660:mRNA | gene=Tb927.11.3660 | organism=Trypanosoma_brucei_brucei_TREU927 | gene_product=dynein light chain; Tctex-type, putative |; Transcript_product=dynein light chain; Tctex-type, putative | location=Tb927_11_	2	2	2	36.2	36.2	36.2	13.273	43.141	119880000	8	2	2	2	1	0	0	0	2	2	2	0	0	0	2	2	2	0	0	0	2	2	2	116	0	0	0	36.2	36.2	36.2	0	0	0
+	1.25617	0.0554406	1.69198	3.23101	Tb927.10.14810	Tb927.10.14810	Tb927.10.14810 |; Transcript=Tb927.10.14810:mRNA | gene=Tb927.10.14810 | organism=Trypanosoma_brucei_brucei_TREU927 | gene_product=multiprotein-bridging factor 1, putative |; Transcript_product=multiprotein-bridging factor 1, putative | location=Tb92	3	3	3	23.8	23.8	23.8	17.974	20.391	212110000	17	3	3	3	1	2	2	3	3	3	3	2	2	3	3	3	3	2	2	3	3	3	3	160	15.6	15.6	23.8	23.8	23.8	23.8	2683100	9429100	11116000
+	3.31154	0.000488042	1.68975	3.22601	Tb927.4.5000; Tb927.8.7420; Tb11.v5.0696.1	Tb927.4.5000; Tb927.8.7420	Tb927.4.5000 |; Transcript=Tb927.4.5000:mRNA | gene=Tb927.4.5000 | organism=Trypanosoma_brucei_brucei_TREU927 | gene_product=TerD domain containing protein, putative |; Transcript_product=TerD domain containing protein, putative | location=Tb927_04_v	7	7	7	12.6	12.6	12.6	96.392	14.314	140010000	13	NaN	NaN	NaN	3	3	2	1	3	3	3	3	2	1	3	3	3	3	2	1	3	3	3	859	5.9	3.6	1.6	5.6	5.7	4.8	15003000	8087100	5216600
+	2.59859	0.00252005	1.68024	3.20481	Tb927.10.1450	Tb927.10.1450	Tb927.10.1450 |; Transcript=Tb927.10.1450:mRNA | gene=Tb927.10.1450 | organism=Trypanosoma_brucei_brucei_TREU927 | gene_product=Centrin arm-associated protein 1 |; Transcript_product=Centrin arm-associated protein 1 | location=Tb927_10_v5.1:377887-38	5	5	5	13.4	13.4	13.4	329.64	14.405	192710000	12	5	5	5	1	2	2	1	2	3	3	2	2	1	2	3	3	2	2	1	2	3	3	2872	5	5	4.7	12.2	12.7	5.6	1997600	2567200	3006900
+	2.49213	0.0032201	1.67542	3.19412	Tb927.11.12800; Tb927.11.12790; Tb927.11.12780.1; Tb11.v5.0288.1; Tb927.11.12820; Tb927.11.12810	Tb927.11.12800; Tb927.11.12790; Tb927.11.12780.1; Tb11.v5.0288.1; Tb927.11.12820; Tb927.11.12810	Tb927.11.12800 |; Transcript=Tb927.11.12800:mRNA | gene=Tb927.11.12800 | organism=Trypanosoma_brucei_brucei_TREU927 | gene_product=ribonucleoside-diphosphate reductase small chain |; Transcript_product=ribonucleoside-diphosphate reductase small chain	10	10	10	33.8	33.8	33.8	39.061	55.529	362010000	21	NaN	NaN	NaN	6	0	0	4	5	4	9	0	0	4	5	4	9	0	0	4	5	4	9	337	0	0	15.1	15.7	13.4	31.5	0	0	14339000
+	1.26252	0.0546358	1.67494	3.19307	Tb927.11.11460	Tb927.11.11460	Tb927.11.11460 |; Transcript=Tb927.11.11460:mRNA | gene=Tb927.11.11460 | organism=Trypanosoma_brucei_brucei_TREU927 | gene_product=Mitochondrial import receptor subunit ATOM69 |; Transcript_product=Mitochondrial import receptor subunit ATOM69 | locat	17	17	17	36.9	36.9	36.9	68.998	46.637	610530000	33	17	17	17	1	2	3	5	10	11	11	2	3	5	10	11	11	2	3	5	10	11	11	623	4.5	5.6	9.6	20.9	25.8	24.9	6563100	12240000	19310000
+	2.46944	0.00339284	1.67329	3.18941	Tb927.6.4590.2; Tb927.6.4590.1; Tb11.v5.0810.1	Tb927.6.4590.2; Tb927.6.4590.1; Tb11.v5.0810.1	Tb927.6.4590.2 |; Transcript=Tb927.6.4590.2:mRNA | gene=Tb927.6.4590 | organism=Trypanosoma_brucei_brucei_TREU927 | gene_product=glutamyl-tRNA synthetase, putative |; Transcript_product=glutamyl-tRNA synthetase, putative | location=Tb927_06_v5.1:1285	24	24	24	43	43	43	68.931	71.865	2152900000	76	NaN	NaN	NaN	3	8	6	14	16	17	15	8	6	14	16	17	15	8	6	14	16	17	15	607	15.2	12	28.5	31.5	32.8	30.6	30383000	22925000	109400000
+	2.488	0.0032509	1.66565	3.17256	Tb927.11.6330	Tb927.11.6330	Tb927.11.6330 |; Transcript=Tb927.11.6330:mRNA | gene=Tb927.11.6330 | organism=Trypanosoma_brucei_brucei_TREU927 | gene_product=6-phosphogluconolactonase |; Transcript_product=6-phosphogluconolactonase | location=Tb927_11_v5.1:1782237-1783037(-) | pr	3	3	3	20.3	20.3	20.3	28.65	8.1078	87354000	7	3	3	3	1	0	0	1	3	2	2	0	0	1	3	2	2	0	0	1	3	2	2	266	0	0	3.8	20.3	16.2	16.2	0	0	4028500
+	1.94949	0.0112335	1.65004	3.13841	Tb927.10.3480	Tb927.10.3480	Tb927.10.3480 |; Transcript=Tb927.10.3480:mRNA | gene=Tb927.10.3480 | organism=Trypanosoma_brucei_brucei_TREU927 | gene_product=hypothetical protein, conserved |; Transcript_product=hypothetical protein, conserved | location=Tb927_10_v5.1:894248-8963	6	6	6	16.1	16.1	16.1	76.27	45.704	256840000	17	6	6	6	1	0	0	0	5	6	5	0	0	0	5	6	5	0	0	0	5	6	5	688	0	0	0	13.7	16.1	12.6	0	0	0
+	1.05415	0.0882773	1.64588	3.12939	Tb927.5.2960	Tb927.5.2960	Tb927.5.2960 |; Transcript=Tb927.5.2960:mRNA | gene=Tb927.5.2960 | organism=Trypanosoma_brucei_brucei_TREU927 | gene_product=phosphoribosylpyrophosphate synthetase, putative |; Transcript_product=phosphoribosylpyrophosphate synthetase, putative | loc	9	9	9	31.1	31.1	31.1	41.855	32.594	233090000	24	9	9	9	1	3	4	4	4	5	4	3	4	4	4	5	4	3	4	4	4	5	4	386	11.7	15.3	15.3	11.4	15.3	16.8	12532000	17491000	20197000
+	1.10958	0.0776996	1.64236	3.12177	Tb927.8.6920	Tb927.8.6920	Tb927.8.6920 |; Transcript=Tb927.8.6920:mRNA | gene=Tb927.8.6920 | organism=Trypanosoma_brucei_brucei_TREU927 | gene_product=hypothetical protein, conserved |; Transcript_product=hypothetical protein, conserved | location=Tb927_08_v5.1:1993981-199477	4	4	4	24.2	24.2	24.2	29.545	5.9476	106450000	9	4	4	4	1	0	0	0	3	3	3	0	0	0	3	3	3	0	0	0	3	3	3	264	0	0	0	19.7	17.8	19.7	0	0	0
+	3.40244	0.000395879	1.64195	3.12086	Tb11.v5.1035.1; Tb927.11.11330; Tb11.v5.1034.1	Tb11.v5.1035.1; Tb927.11.11330	Tb11.v5.1035.1 |; Transcript=Tb11.v5.1035.1 | gene=Tb11.v5.1035 | organism=Trypanosoma_brucei_brucei_TREU927 | gene_product=heat shock protein 70 (hsp70), putative |; Transcript_product=heat shock protein 70 (hsp70), putative | location=Tb927_11_bin_v5.1:	49	49	37	66	66	49.1	75.235	323.31	228870000000	921	NaN	NaN	NaN	3	37	37	38	47	46	45	37	37	38	47	46	45	28	27	29	35	35	35	689	53.1	56.7	53.6	66	59.1	59.1	4118300000	5644700000	9831700000
+	2.85866	0.00138465	1.63668	3.1095	Tb927.7.7130	Tb927.7.7130	Tb927.7.7130 |; Transcript=Tb927.7.7130:mRNA | gene=Tb927.7.7130 | organism=Trypanosoma_brucei_brucei_TREU927 | gene_product=S-adenosyl-L-methionine-dependent; TRNA 4-demethylwyosine synthase, putative |; Transcript_product=S-adenosyl-L-methionine-dep	8	8	8	15.7	15.7	15.7	92.781	28.674	216040000	15	8	8	8	1	0	0	0	4	7	3	0	0	0	4	7	3	0	0	0	4	7	3	835	0	0	0	7.7	14.3	7.2	0	0	0
+	1.7588	0.0174261	1.62493	3.08428	Tb927.8.6580	Tb927.8.6580	Tb927.8.6580 |; Transcript=Tb927.8.6580:mRNA | gene=Tb927.8.6580 | organism=Trypanosoma_brucei_brucei_TREU927 | gene_product=Succinate dehydrogenase [ubiquinone] flavoprotein subunit, mitochondrial |; Transcript_product=Succinate dehydrogenase [ubiqu	12	12	12	33.3	33.3	33.3	66.88	42.72	292430000	33	12	12	12	1	2	1	4	8	6	8	2	1	4	8	6	8	2	1	4	8	6	8	609	6.6	2.8	11.8	21.7	16.3	22.3	4147600	1871300	10893000
+	3.90185	0.000125357	1.5948	3.02052	Tb927.3.1300	Tb927.3.1300	Tb927.3.1300 |; Transcript=Tb927.3.1300:mRNA | gene=Tb927.3.1300 | organism=Trypanosoma_brucei_brucei_TREU927 | gene_product=hypothetical protein, conserved |; Transcript_product=hypothetical protein, conserved | location=Tb927_03_v5.1:320722-321954(	7	7	7	22.4	22.4	22.4	46.085	36.35	196600000	13	7	7	7	1	0	0	0	5	4	4	0	0	0	5	4	4	0	0	0	5	4	4	410	0	0	0	15.6	15.4	12.7	0	0	0
+	2.78482	0.00164128	1.58458	2.9992	Tb927.10.14160	Tb927.10.14160	Tb927.10.14160 |; Transcript=Tb927.10.14160:mRNA | gene=Tb927.10.14160 | organism=Trypanosoma_brucei_brucei_TREU927 | gene_product=Aquaglyceroporin 3 |; Transcript_product=Aquaglyceroporin 3 | location=Tb927_10_v5.1:3440953-3441867(-) | protein_lengt	6	6	3	33.2	33.2	20.4	32.751	147.99	5255200000	47	6	6	3	1	5	3	3	6	6	6	5	3	3	6	6	6	2	1	2	3	3	3	304	23.4	19.7	16.8	33.2	33.2	33.2	142460000	44137000	115840000
+	1.61875	0.0240573	1.58228	2.99443	Tb927.4.1850	Tb927.4.1850	Tb927.4.1850 |; Transcript=Tb927.4.1850:mRNA | gene=Tb927.4.1850 | organism=Trypanosoma_brucei_brucei_TREU927 | gene_product=hypothetical protein, conserved |; Transcript_product=hypothetical protein, conserved | location=Tb927_04_v5.1:462615-464351(	13	13	13	33	33	33	64.384	74.428	649360000	35	13	13	13	1	2	5	7	9	8	10	2	5	7	9	8	10	2	5	7	9	8	10	578	4.5	10.4	17.3	19.7	17.6	25.3	5367000	19976000	33670000
+	2.59477	0.00254231	1.57207	2.9733	Tb927.11.12640	Tb927.11.12640	Tb927.11.12640 |; Transcript=Tb927.11.12640:mRNA | gene=Tb927.11.12640 | organism=Trypanosoma_brucei_brucei_TREU927 | gene_product=PH domain containing protein, putative |; Transcript_product=PH domain containing protein, putative | location=Tb927_11	7	7	7	10.2	10.2	10.2	106.76	47.866	344800000	21	7	7	7	1	0	1	2	6	6	6	0	1	2	6	6	6	0	1	2	6	6	6	974	0	1.5	3.6	8.1	8.1	8.1	0	831560	1063900
+	1.39395	0.0403694	1.56355	2.9558	Tb927.10.14240; Tb11.v5.0859.1	Tb927.10.14240; Tb11.v5.0859.1	Tb927.10.14240 |; Transcript=Tb927.10.14240:mRNA | gene=Tb927.10.14240 | organism=Trypanosoma_brucei_brucei_TREU927 | gene_product=N-myristoyltransferase |; Transcript_product=N-myristoyltransferase | location=Tb927_10_v5.1:3457704-3459044(-) | prote	10	10	10	36.8	36.8	36.8	50.528	26.822	377250000	21	NaN	NaN	NaN	2	0	1	4	8	5	5	0	1	4	8	5	5	0	1	4	8	5	5	446	0	1.6	12.3	29.4	17.7	20.9	0	2130500	19574000
+	2.04785	0.00895676	1.55762	2.94367	Tb927.9.10350	Tb927.9.10350	Tb927.9.10350 |; Transcript=Tb927.9.10350:mRNA | gene=Tb927.9.10350 | organism=Trypanosoma_brucei_brucei_TREU927 | gene_product=Snf7, putative |; Transcript_product=Snf7, putative | location=Tb927_09_v5.1:1624766-1625389(-) | protein_length=207 | seq	2	2	2	12.1	12.1	12.1	23.469	21.395	142250000	6	2	2	2	1	0	1	0	2	2	2	0	1	0	2	2	2	0	1	0	2	2	2	207	0	5.8	0	12.1	12.1	12.1	0	3090900	0
+	3.41268	0.00038665	1.55722	2.94287	Tb927.11.13000	Tb927.11.13000	Tb927.11.13000 |; Transcript=Tb927.11.13000:mRNA | gene=Tb927.11.13000 | organism=Trypanosoma_brucei_brucei_TREU927 | gene_product=phospholipid-transporting ATPase, putative |; Transcript_product=phospholipid-transporting ATPase, putative | location=	10	10	10	8.8	8.8	8.8	173.11	38.654	236900000	22	10	10	10	1	1	0	0	7	8	6	1	0	0	7	8	6	1	0	0	7	8	6	1569	0.5	0	0	5.9	7.2	5.7	0	0	0
+	2.97841	0.00105097	1.55104	2.93028	Tb927.7.1920	Tb927.7.1920	Tb927.7.1920 |; Transcript=Tb927.7.1920:mRNA | gene=Tb927.7.1920 | organism=Trypanosoma_brucei_brucei_TREU927 | gene_product=paraflagellar rod component, putative |; Transcript_product=paraflagellar rod component, putative | location=Tb927_07_v5.1:45	20	20	20	62.1	62.1	62.1	59.271	257.14	1575300000	71	20	20	20	1	8	6	9	17	17	16	8	6	9	17	17	16	8	6	9	17	17	16	543	21.2	12.9	22.7	50.3	52.5	44.2	16697000	32438000	61143000
	0.53488	0.291823	1.53046	2.88878	Tb927.5.1610; Tb927.4.3550	Tb927.5.1610; Tb927.4.3550	Tb927.5.1610 |; Transcript=Tb927.5.1610:mRNA | gene=Tb927.5.1610 | organism=Trypanosoma_brucei_brucei_TREU927 | gene_product=60S ribosomal protein L13a, putative |; Transcript_product=60S ribosomal protein L13a, putative | location=Tb927_05_v5.1:5681	5	5	5	19.8	19.8	19.8	25.711	7.1083	299760000	14	NaN	NaN	NaN	2	3	2	3	2	2	2	3	2	3	2	2	2	3	2	3	2	2	2	222	11.7	7.7	11.7	6.8	6.8	6.8	27336000	28091000	50158000
+	1.19368	0.0640213	1.5295	2.88686	Tb927.7.7520	Tb927.7.7520	Tb927.7.7520 |; Transcript=Tb927.7.7520:mRNA | gene=Tb927.7.7520 | organism=Trypanosoma_brucei_brucei_TREU927 | gene_product=receptor-type adenylate cyclase GRESAG 4, putative |; Transcript_product=receptor-type adenylate cyclase GRESAG 4, putative |	20	8	0	18.4	9.1	0	137.88	27.721	206480000	16	20	8	0	1	3	3	1	16	18	15	2	1	0	4	6	4	0	0	0	0	0	0	1243	3.5	2.7	0.6	13.4	15.5	12.9	1087900	0	0
+	2.31832	0.00480482	1.52457	2.877	Tb927.4.3640; Tb927.4.3630	Tb927.4.3640; Tb927.4.3630	Tb927.4.3640 |; Transcript=Tb927.4.3640:mRNA | gene=Tb927.4.3640 | organism=Trypanosoma_brucei_brucei_TREU927 | gene_product=serine; Threonine-protein phosphatase PP1, putative |; Transcript_product=serine; Threonine-protein phosphatase PP1, putative |	6	6	2	23.1	23.1	8.2	33.577	14.013	149410000	19	NaN	NaN	NaN	2	3	2	3	3	2	3	3	2	3	3	2	3	2	1	1	0	0	0	294	11.2	8.8	13.6	10.2	5.8	10.2	5977600	8011100	11250000
+	4.09209	8.08919e-05	1.51874	2.86541	Tb927.10.11800	Tb927.10.11800	Tb927.10.11800 |; Transcript=Tb927.10.11800:mRNA | gene=Tb927.10.11800 | organism=Trypanosoma_brucei_brucei_TREU927 | gene_product=Axonemal inner arm dynein light chain, putative |; Transcript_product=Axonemal inner arm dynein light chain, putative |	7	7	7	25.7	25.7	25.7	42.092	18.878	154820000	17	7	7	7	1	1	0	1	4	6	5	1	0	1	4	6	5	1	0	1	4	6	5	373	2.1	0	5.4	15.3	20.4	17.4	0	0	5374000
+	2.46312	0.00344256	1.51734	2.86262	Tb927.8.2200	Tb927.8.2200	Tb927.8.2200 |; Transcript=Tb927.8.2200:mRNA | gene=Tb927.8.2200 | organism=Trypanosoma_brucei_brucei_TREU927 | gene_product=terbinafine resistance locus protein (yip1), putative |; Transcript_product=terbinafine resistance locus protein (yip1), puta	5	5	5	24.3	24.3	24.3	20.718	67.269	850460000	28	5	5	5	1	3	3	5	5	5	5	3	3	5	5	5	5	3	3	5	5	5	5	189	23.8	23.8	24.3	24.3	24.3	24.3	14622000	19587000	40885000
+	1.54177	0.0287231	1.51191	2.85187	Tb927.6.3780	Tb927.6.3780	Tb927.6.3780 |; Transcript=Tb927.6.3780:mRNA | gene=Tb927.6.3780 | organism=Trypanosoma_brucei_brucei_TREU927 | gene_product=E3 ubiquitin-protein ligase, putative |; Transcript_product=E3 ubiquitin-protein ligase, putative | location=Tb927_06_v5.1:11	3	3	3	7.5	7.5	7.5	54.783	8.57	89184000	9	3	3	3	1	0	0	0	2	3	3	0	0	0	2	3	3	0	0	0	2	3	3	479	0	0	0	5.6	7.5	7.5	0	0	0
+	1.66177	0.0217889	1.50927	2.84665	Tb927.8.2820	Tb927.8.2820	Tb927.8.2820 |; Transcript=Tb927.8.2820:mRNA | gene=Tb927.8.2820 | organism=Trypanosoma_brucei_brucei_TREU927 | gene_product=hypothetical protein, conserved |; Transcript_product=hypothetical protein, conserved | location=Tb927_08_v5.1:842913-846791(	15	15	15	42.1	42.1	42.1	141.11	66.825	1059800000	51	15	15	15	1	7	3	6	10	12	12	7	3	6	10	12	12	7	3	6	10	12	12	1292	8.6	2.5	6	35.8	37.9	40.8	27342000	13054000	38566000
+	1.95913	0.0109869	1.50792	2.84399	Tb927.11.810	Tb927.11.810	Tb927.11.810 |; Transcript=Tb927.11.810:mRNA | gene=Tb927.11.810 | organism=Trypanosoma_brucei_brucei_TREU927 | gene_product=hypothetical protein, conserved |; Transcript_product=hypothetical protein, conserved | location=Tb927_11_v5.1:205093-207483(	11	11	11	19	19	19	86.684	21.274	161630000	19	11	11	11	1	1	2	2	6	6	8	1	2	2	6	6	8	1	2	2	6	6	8	796	1.5	3.4	3	9.5	9.2	13.8	2973700	1736000	3981600
+	3.15939	0.000692809	1.49698	2.82252	Tb927.7.580	Tb927.7.580	Tb927.7.580 |; Transcript=Tb927.7.580:mRNA | gene=Tb927.7.580 | organism=Trypanosoma_brucei_brucei_TREU927 | gene_product=GTP-binding protein, putative |; Transcript_product=GTP-binding protein, putative | location=Tb927_07_v5.1:118594-120642(-) | pr	9	9	9	19.8	19.8	19.8	76.908	36.019	216110000	14	9	9	9	1	0	0	0	5	6	5	0	0	0	5	6	5	0	0	0	5	6	5	682	0	0	0	10.9	15	12	0	0	0
+	4.35481	4.41764e-05	1.49459	2.81785	Tb927.9.6560	Tb927.9.6560	Tb927.9.6560 |; Transcript=Tb927.9.6560:mRNA | gene=Tb927.9.6560 | organism=Trypanosoma_brucei_brucei_TREU927 | gene_product=NAK family pseudokinase, putative |; Transcript_product=NAK family pseudokinase, putative | location=Tb927_09_v5.1:1077469-10	21	21	21	35.4	35.4	35.4	80.198	216.53	3914300000	86	21	21	21	1	6	7	10	16	17	18	6	7	10	16	17	18	6	7	10	16	17	18	726	13.2	14.7	20.4	30.3	30.2	31.1	63796000	95406000	149400000
+	2.17206	0.00672876	1.49189	2.81257	Tb927.2.4060	Tb927.2.4060	Tb927.2.4060 |; Transcript=Tb927.2.4060:mRNA | gene=Tb927.2.4060 | organism=Trypanosoma_brucei_brucei_TREU927 | gene_product=Dynein intermediate chain 138 |; Transcript_product=Dynein intermediate chain 138 | location=Tb927_02_v5.1:715419-718013(-) |	6	6	6	14.4	14.4	14.4	94.636	53.804	208140000	11	6	6	6	1	1	0	1	3	3	5	1	0	1	3	3	5	1	0	1	3	3	5	864	2.2	0	2.2	5.7	8.1	12.2	5452500	0	8081100
+	2.41221	0.0038707	1.4822	2.79375	Tb927.8.2860	Tb927.8.2860	Tb927.8.2860 |; Transcript=Tb927.8.2860:mRNA | gene=Tb927.8.2860 | organism=Trypanosoma_brucei_brucei_TREU927 | gene_product=hypothetical protein, conserved |; Transcript_product=hypothetical protein, conserved | location=Tb927_08_v5.1:865608-868304(	8	8	8	12.2	12.2	12.2	99.326	31.806	199840000	21	8	8	8	1	0	1	2	7	6	6	0	1	2	7	6	6	0	1	2	7	6	6	898	0	1.4	2.9	10.4	9.8	9.2	0	792810	1398000
+	2.35583	0.00440723	1.47371	2.77736	Tb927.7.660	Tb927.7.660	Tb927.7.660 |; Transcript=Tb927.7.660:mRNA | gene=Tb927.7.660 | organism=Trypanosoma_brucei_brucei_TREU927 | gene_product=Cupin-like domain containing protein, putative |; Transcript_product=Cupin-like domain containing protein, putative | location=T	4	4	4	12.9	12.9	12.9	52.795	7.8978	126340000	10	4	4	4	1	0	0	0	4	2	2	0	0	0	4	2	2	0	0	0	4	2	2	466	0	0	0	12.9	7.3	7.3	0	0	0
+	2.03999	0.00912031	1.46842	2.76718	Tb927.8.7020	Tb927.8.7020	Tb927.8.7020 |; Transcript=Tb927.8.7020:mRNA | gene=Tb927.8.7020 | organism=Trypanosoma_brucei_brucei_TREU927 | gene_product=peptidase, putative |; Transcript_product=peptidase, putative | location=Tb927_08_v5.1:2018034-2021228(+) | protein_length=10	11	11	11	15.8	15.8	15.8	118.86	25.558	269470000	21	11	11	11	1	2	3	4	6	5	7	2	3	4	6	5	7	2	3	4	6	5	7	1064	2.3	2.6	7.3	7.6	7	8.7	826760	1376700	15371000
	0.772694	0.168774	1.45243	2.73668	Tb927.11.14120	Tb927.11.14120	Tb927.11.14120 |; Transcript=Tb927.11.14120:mRNA | gene=Tb927.11.14120 | organism=Trypanosoma_brucei_brucei_TREU927 | gene_product=phenylalanyl-tRNA synthetase alpha chain, putative |; Transcript_product=phenylalanyl-tRNA synthetase alpha chain, puta	7	7	7	18.8	18.8	18.8	57.056	15.837	358720000	15	7	7	7	1	2	1	2	4	3	4	2	1	2	4	3	4	2	1	2	4	3	4	496	4.6	2.8	6.9	10.3	8.7	11.1	6561300	6627100	20535000
+	1.94319	0.0113976	1.44778	2.72788	Tb927.7.1430	Tb927.7.1430	Tb927.7.1430 |; Transcript=Tb927.7.1430:mRNA | gene=Tb927.7.1430 | organism=Trypanosoma_brucei_brucei_TREU927 | gene_product=leucine-rich repeat protein (LRRP), putative |; Transcript_product=leucine-rich repeat protein (LRRP), putative | location=Tb	7	7	7	22.1	22.1	22.1	47.759	18.92	204060000	12	7	7	7	1	1	0	2	6	3	3	1	0	2	6	3	3	1	0	2	6	3	3	448	3.6	0	5.8	19.9	9.4	9.8	4991900	0	17550000
+	1.87109	0.0134558	1.4424	2.71772	Tb927.10.14570	Tb927.10.14570	Tb927.10.14570 |; Transcript=Tb927.10.14570:mRNA | gene=Tb927.10.14570 | organism=Trypanosoma_brucei_brucei_TREU927 | gene_product=kinesin motor domain containing protein, putative |; Transcript_product=kinesin motor domain containing protein, putati	9	9	9	17.7	17.7	17.7	81.138	20.539	179830000	22	9	9	9	1	1	1	2	5	6	7	1	1	2	5	6	7	1	1	2	5	6	7	718	1.4	1.4	3.2	8.5	10.4	13.8	1674200	0	3739400
+	1.45019	0.0354662	1.43887	2.71108	Tb927.6.4650	Tb927.6.4650	Tb927.6.4650 |; Transcript=Tb927.6.4650:mRNA | gene=Tb927.6.4650 | organism=Trypanosoma_brucei_brucei_TREU927 | gene_product=UV excision repair RAD23 protein, putative |; Transcript_product=UV excision repair RAD23 protein, putative | location=Tb927_	2	2	2	10.1	10.1	10.1	37.808	8.4728	113440000	11	2	2	2	1	1	1	1	2	2	2	1	1	1	2	2	2	1	1	1	2	2	2	356	3.4	3.4	3.4	10.1	10.1	10.1	1273200	3445400	3067100
+	3.25561	0.000555119	1.43779	2.70906	Tb927.10.10880	Tb927.10.10880	Tb927.10.10880 |; Transcript=Tb927.10.10880:mRNA | gene=Tb927.10.10880 | organism=Trypanosoma_brucei_brucei_TREU927 | gene_product=ATP-binding cassette sub-family F member 1, putative |; Transcript_product=ATP-binding cassette sub-family F member 1,	10	10	10	21.6	21.6	21.6	77.697	34.332	509950000	51	10	10	10	1	3	5	5	8	7	8	3	5	5	8	7	8	3	5	5	8	7	8	684	7.2	11.7	11.7	18.9	15.9	18	8955800	20217000	21437000
+	2.19189	0.00642846	1.43594	2.70559	Tb927.10.1520	Tb927.10.1520	Tb927.10.1520 |; Transcript=Tb927.10.1520:mRNA | gene=Tb927.10.1520 | organism=Trypanosoma_brucei_brucei_TREU927 | gene_product=ras-related protein Rab21, putative |; Transcript_product=ras-related protein Rab21, putative | location=Tb927_10_v5.1:415	3	3	3	16	16	16	28.639	13.14	106760000	8	3	3	3	1	0	1	1	2	2	3	0	1	1	2	2	3	0	1	1	2	2	3	269	0	3.7	3.7	8.9	8.9	16	0	0	2234500
+	1.94419	0.0113712	1.43027	2.69497	Tb927.10.14690	Tb927.10.14690	Tb927.10.14690 |; Transcript=Tb927.10.14690:mRNA | gene=Tb927.10.14690 | organism=Trypanosoma_brucei_brucei_TREU927 | gene_product=syntaxin, putative |; Transcript_product=syntaxin, putative | location=Tb927_10_v5.1:3589288-3590259(-) | protein_lengt	7	7	7	28.5	28.5	28.5	36.556	28.372	129590000	13	7	7	7	1	0	0	0	5	5	4	0	0	0	5	5	4	0	0	0	5	5	4	323	0	0	0	18.6	22.9	18.9	0	0	0
+	1.67738	0.0210192	1.41775	2.67169	Tb927.10.7680	Tb927.10.7680	Tb927.10.7680 |; Transcript=Tb927.10.7680:mRNA | gene=Tb927.10.7680 | organism=Trypanosoma_brucei_brucei_TREU927 | gene_product=GTPase activating protein, putative |; Transcript_product=GTPase activating protein, putative | location=Tb927_10_v5.1:193	9	9	9	19.8	19.8	19.8	60.165	26.537	149940000	14	9	9	9	1	0	0	1	5	4	6	0	0	1	5	4	6	0	0	1	5	4	6	530	0	0	2.5	12.1	8.9	13.4	0	0	8956400
+	3.5764	0.000265216	1.41555	2.66762	Tb927.11.9630	Tb927.11.9630	Tb927.11.9630 |; Transcript=Tb927.11.9630:mRNA | gene=Tb927.11.9630 | organism=Trypanosoma_brucei_brucei_TREU927 | gene_product=Snf7, putative |; Transcript_product=Snf7, putative | location=Tb927_11_v5.1:2619175-2619861(-) | protein_length=228 | seq	2	2	2	12.3	12.3	12.3	25.504	7.4632	153940000	5	2	2	2	1	0	0	0	2	2	2	0	0	0	2	2	2	0	0	0	2	2	2	228	0	0	0	12.3	12.3	12.3	0	0	0
+	1.9947	0.0101227	1.41424	2.66519	Tb927.2.4810	Tb927.2.4810	Tb927.2.4810 |; Transcript=Tb927.2.4810:mRNA | gene=Tb927.2.4810 | organism=Trypanosoma_brucei_brucei_TREU927 | gene_product=Component of motile flagella 5 |; Transcript_product=Component of motile flagella 5 | location=Tb927_02_v5.1:853040-857062(-)	10	10	10	11	11	11	150.5	44.619	178230000	15	10	10	10	1	1	0	2	6	4	7	1	0	2	6	4	7	1	0	2	6	4	7	1340	1	0	1.9	6.6	4.6	7.8	0	0	3210600
+	2.1787	0.00662681	1.39627	2.63219	Tb927.11.15100	Tb927.11.15100	Tb927.11.15100 |; Transcript=Tb927.11.15100:mRNA | gene=Tb927.11.15100 | organism=Trypanosoma_brucei_brucei_TREU927 | gene_product=Tb5.20 |; Transcript_product=Tb5.20 | location=Tb927_11_v5.1:4013255-4016506(-) | protein_length=1083 | sequence_SO=chr	7	7	7	7	7	7	118.44	16.734	232350000	11	7	7	7	1	1	3	5	2	2	3	1	3	5	2	2	3	1	3	5	2	2	3	1083	0.9	3.3	4.8	2.2	2.2	3.3	0	21823000	40912000
+	1.72435	0.0188647	1.39286	2.62598	Tb927.3.1060	Tb927.3.1060	Tb927.3.1060 |; Transcript=Tb927.3.1060:mRNA | gene=Tb927.3.1060 | organism=Trypanosoma_brucei_brucei_TREU927 | gene_product=cAMP Response Protein 4 |; Transcript_product=cAMP Response Protein 4 | location=Tb927_03_v5.1:259855-263532(+) | protein_len	18	18	18	29.5	29.5	29.5	90.126	71.879	672050000	43	18	18	18	1	2	4	6	11	13	11	2	4	6	11	13	11	2	4	6	11	13	11	779	3.1	7.1	10.8	16.8	19.6	18.5	36701000	9273400	20761000
+	0.930506	0.117353	1.38781	2.61682	Tb927.11.11080	Tb927.11.11080	Tb927.11.11080 |; Transcript=Tb927.11.11080:mRNA | gene=Tb927.11.11080 | organism=Trypanosoma_brucei_brucei_TREU927 | gene_product=Nucleoporin NUP149 |; Transcript_product=Nucleoporin NUP149 | location=Tb927_11_v5.1:2966930-2971249(+) | protein_lengt	6	6	6	32.6	32.6	32.6	149.23	13.946	248670000	14	6	6	6	1	0	0	2	4	6	5	0	0	2	4	6	5	0	0	2	4	6	5	1439	0	0	18.8	27	32.6	29	0	0	12096000
+	1.53408	0.029236	1.38295	2.60802	Tb927.8.2460	Tb927.8.2460	Tb927.8.2460 |; Transcript=Tb927.8.2460:mRNA | gene=Tb927.8.2460 | organism=Trypanosoma_brucei_brucei_TREU927 | gene_product=hypothetical protein, conserved |; Transcript_product=hypothetical protein, conserved | location=Tb927_08_v5.1:734935-735789(	4	4	4	16.9	16.9	16.9	30.901	27.592	193130000	19	4	4	4	1	3	1	4	3	2	2	3	1	4	3	2	2	3	1	4	3	2	2	284	12	6.3	16.9	13.7	8.8	11.3	2462000	776100	24460000
+	3.32914	0.000468664	1.38177	2.60588	Tb927.9.12070	Tb927.9.12070	Tb927.9.12070 |; Transcript=Tb927.9.12070:mRNA | gene=Tb927.9.12070 | organism=Trypanosoma_brucei_brucei_TREU927 | gene_product=hypothetical protein, conserved |; Transcript_product=hypothetical protein, conserved | location=Tb927_09_v5.1:1880413-188	13	13	13	18.4	18.4	18.4	109.87	60.256	316290000	33	13	13	13	1	2	3	4	7	7	7	2	3	4	7	7	7	2	3	4	7	7	7	995	3.3	5.1	5.9	10.4	9.9	9.4	6161100	5118100	14217000
+	1.69497	0.0201853	1.3764	2.59619	Tb11.v5.0399.1; Tb927.10.9650	Tb11.v5.0399.1; Tb927.10.9650	Tb11.v5.0399.1 |; Transcript=Tb11.v5.0399.1 | gene=Tb11.v5.0399 | organism=Trypanosoma_brucei_brucei_TREU927 | gene_product=hypothetical protein, conserved |; Transcript_product=hypothetical protein, conserved | location=Tb927_11_bin_v5.1:1435595-1438963(	9	9	9	15.3	15.3	15.3	121.09	23.262	167350000	13	NaN	NaN	NaN	2	0	1	1	3	3	6	0	1	1	3	3	6	0	1	1	3	3	6	1122	0	1.3	2.3	5	4.9	9.4	0	3530200	2359500
	0.910431	0.122905	1.3715	2.5874	Tb11.v5.0366.1; Tb927.11.12880	Tb11.v5.0366.1; Tb927.11.12880	Tb11.v5.0366.1 |; Transcript=Tb11.v5.0366.1 | gene=Tb11.v5.0366 | organism=Trypanosoma_brucei_brucei_TREU927 | gene_product=hypothetical protein, conserved |; Transcript_product=hypothetical protein, conserved | location=Tb927_11_bin_v5.1:1226272-1229520(	14	14	3	14.6	14.6	3	120.58	61.803	467020000	31	NaN	NaN	NaN	2	0	3	5	9	8	11	0	3	5	9	8	11	0	0	1	2	1	2	1082	0	2.1	5	9	9.6	12.3	0	11431000	37816000
+	1.56811	0.0270325	1.35976	2.56643	Tb927.6.3500	Tb927.6.3500	Tb927.6.3500 |; Transcript=Tb927.6.3500:mRNA | gene=Tb927.6.3500 | organism=Trypanosoma_brucei_brucei_TREU927 | gene_product=endosomal; Trafficking protein RME-8, putative |; Transcript_product=endosomal; Trafficking protein RME-8, putative | location=	29	29	29	20.1	20.1	20.1	253.87	86.848	805090000	76	29	29	29	1	3	8	11	16	17	24	3	8	11	16	17	24	3	8	11	16	17	24	2236	1.3	5.4	6.2	10.7	11	16.3	7872400	16517000	34084000
+	2.03514	0.00922271	1.35084	2.5506	Tb927.8.2630	Tb927.8.2630	Tb927.8.2630 |; Transcript=Tb927.8.2630:mRNA | gene=Tb927.8.2630 | organism=Trypanosoma_brucei_brucei_TREU927 | gene_product=kinesin-C |; Transcript_product=kinesin-C | location=Tb927_08_v5.1:774364-776616(+) | protein_length=750 | sequence_SO=chromo	26	26	26	40	40	40	85.189	97.444	1523900000	94	26	26	26	1	7	10	11	20	18	18	7	10	11	20	18	18	7	10	11	20	18	18	750	9.3	14.9	19.7	31.6	24.8	27.3	16997000	32087000	61187000
+	1.45635	0.0349665	1.34585	2.5418	Tb927.5.1650	Tb927.5.1650	Tb927.5.1650 |; Transcript=Tb927.5.1650:mRNA | gene=Tb927.5.1650 | organism=Trypanosoma_brucei_brucei_TREU927 | gene_product=CMGC/DYRK protein kinase, putative |; Transcript_product=CMGC/DYRK protein kinase, putative | location=Tb927_05_v5.1:574865-5	5	5	5	12	12	12	75.213	27.165	127480000	15	5	5	5	1	0	0	0	3	5	5	0	0	0	3	5	5	0	0	0	3	5	5	683	0	0	0	7.5	12	12	0	0	0
+	2.54243	0.00286791	1.34232	2.53559	Tb927.5.3170	Tb927.5.3170	Tb927.5.3170 |; Transcript=Tb927.5.3170:mRNA | gene=Tb927.5.3170 | organism=Trypanosoma_brucei_brucei_TREU927 | gene_product=ribose-phosphate pyrophosphokinase, putative |; Transcript_product=ribose-phosphate pyrophosphokinase, putative | location=Tb	11	11	11	24.8	24.8	24.8	73.305	28.52	378470000	19	11	11	11	1	1	2	4	3	4	7	1	2	4	3	4	7	1	2	4	3	4	7	653	2.5	4.6	8.9	6.7	9	15	158860000	9201000	20495000
+	1.27136	0.0535352	1.33433	2.52159	Tb927.4.3850	Tb927.4.3850	Tb927.4.3850 |; Transcript=Tb927.4.3850:mRNA | gene=Tb927.4.3850 | organism=Trypanosoma_brucei_brucei_TREU927 | gene_product=NLE (NUC135) domain/WD domain, G-beta repeat, putative |; Transcript_product=NLE (NUC135) domain/WD domain, G-beta repeat, pu	5	5	5	17	17	17	49.106	11.199	169470000	13	5	5	5	1	1	2	2	4	3	3	1	2	2	4	3	3	1	2	2	4	3	3	453	3.8	8.2	7.7	13.2	9.9	9.5	2617800	5950500	6730500
+	2.9957	0.00100995	1.32365	2.50298	Tb927.11.4900	Tb927.11.4900	Tb927.11.4900 |; Transcript=Tb927.11.4900:mRNA | gene=Tb927.11.4900 | organism=Trypanosoma_brucei_brucei_TREU927 | gene_product=WD40/YVTN repeat-like-containing protein |; Transcript_product=WD40/YVTN repeat-like-containing protein | location=Tb927_1	21	21	21	45.9	45.9	45.9	61.857	70.098	1933400000	83	21	21	21	1	7	7	8	15	15	13	7	7	8	15	15	13	7	7	8	15	15	13	560	11.2	15.5	14.5	34.3	36.2	28	33184000	51357000	89517000
+	1.91901	0.01205	1.31525	2.48846	Tb927.4.660	Tb927.4.660	Tb927.4.660 |; Transcript=Tb927.4.660:mRNA | gene=Tb927.4.660 | organism=Trypanosoma_brucei_brucei_TREU927 | gene_product=hypothetical protein, conserved |; Transcript_product=hypothetical protein, conserved | location=Tb927_04_v5.1:187983-190046(-)	7	7	7	14.7	14.7	14.7	78.751	21.226	140580000	15	7	7	7	1	1	0	2	4	3	3	1	0	2	4	3	3	1	0	2	4	3	3	687	3.1	0	3.5	7.3	5.7	6.4	4943500	0	6834100
+	1.12725	0.0746021	1.30686	2.47402	Tb927.7.2710	Tb927.7.2710	Tb927.7.2710 |; Transcript=Tb927.7.2710:mRNA | gene=Tb927.7.2710 | organism=Trypanosoma_brucei_brucei_TREU927 | gene_product=NADH-cytochrome b5 reductase, putative |; Transcript_product=NADH-cytochrome b5 reductase, putative | location=Tb927_07_v5.1:	3	3	3	12.9	12.9	12.9	31.885	13.595	102880000	9	3	3	3	1	1	1	1	2	2	2	1	1	1	2	2	2	1	1	1	2	2	2	287	6.3	6.3	3.8	9.1	9.1	9.1	4287700	4902300	4835400
+	3.95436	0.00011108	1.30043	2.46302	Tb927.7.2190	Tb927.7.2190	Tb927.7.2190 |; Transcript=Tb927.7.2190:mRNA | gene=Tb927.7.2190 | organism=Trypanosoma_brucei_brucei_TREU927 | gene_product=translocon-associated protein (TRAP), alpha subunit, putative |; Transcript_product=translocon-associated protein (TRAP), alp	8	8	8	26.7	26.7	26.7	29.242	28.007	3724300000	58	8	8	8	1	6	4	5	8	8	8	6	4	5	8	8	8	6	4	5	8	8	8	266	22.9	16.2	22.9	26.7	26.7	26.7	81387000	105070000	121930000
+	1.5507	0.0281382	1.29625	2.4559	Tb927.6.3550.2; Tb927.6.3550.1	Tb927.6.3550.2; Tb927.6.3550.1	Tb927.6.3550.2 |; Transcript=Tb927.6.3550.2:mRNA | gene=Tb927.6.3550 | organism=Trypanosoma_brucei_brucei_TREU927 | gene_product=phospholipid-translocating P-type ATPase (flippase), putative |; Transcript_product=phospholipid-translocating P-type ATP	9	9	9	8.2	8.2	8.2	132.56	19.585	183700000	18	NaN	NaN	NaN	2	4	2	2	4	5	4	4	2	2	4	5	4	4	2	2	4	5	4	1196	2.8	1.4	1.3	3.9	5.4	3.8	9057500	4225500	8134100
	0.821925	0.150687	1.29512	2.45398	Tb927.3.1900; Tb11.v5.0664.1	Tb927.3.1900	Tb927.3.1900 |; Transcript=Tb927.3.1900:mRNA | gene=Tb927.3.1900 | organism=Trypanosoma_brucei_brucei_TREU927 | gene_product=conserved protein, unknown function |; Transcript_product=conserved protein, unknown function | location=Tb927_03_v5.1:493734	6	6	6	11.2	11.2	11.2	95.755	53.777	376700000	20	NaN	NaN	NaN	2	2	2	2	6	6	3	2	2	2	6	6	3	2	2	2	6	6	3	867	5.1	3.7	3.9	11.2	11.2	5.9	3789500	12983000	22730000
+	1.18381	0.0654916	1.2925	2.44953	Tb927.10.3170; Tb11.v5.0791.1	Tb927.10.3170; Tb11.v5.0791.1	Tb927.10.3170 |; Transcript=Tb927.10.3170:mRNA | gene=Tb927.10.3170 | organism=Trypanosoma_brucei_brucei_TREU927 | gene_product=GCN20-type ATP-binding cassette protein, putative |; Transcript_product=GCN20-type ATP-binding cassette protein, putative	10	10	10	16.3	16.3	16.3	82.425	21.473	216760000	16	NaN	NaN	NaN	2	1	0	3	6	5	4	1	0	3	6	5	4	1	0	3	6	5	4	723	1.1	0	4.3	10.2	7.9	6.4	1475000	0	12241000
+	1.58459	0.0260259	1.2905	2.44612	Tb927.10.13960	Tb927.10.13960	Tb927.10.13960 |; Transcript=Tb927.10.13960:mRNA | gene=Tb927.10.13960 | organism=Trypanosoma_brucei_brucei_TREU927 | gene_product=paralyzed flagella protein 20 |; Transcript_product=paralyzed flagella protein 20 | location=Tb927_10_v5.1:3401459-3403	6	6	6	13.1	13.1	13.1	65.568	16.36	196450000	15	6	6	6	1	1	1	3	3	5	4	1	1	3	3	5	4	1	1	3	3	5	4	589	3.1	1.4	7.3	5.6	11.4	8.8	5893500	3364900	19419000
	0.904638	0.124555	1.28775	2.44146	Tb927.9.8190	Tb927.9.8190	Tb927.9.8190 |; Transcript=Tb927.9.8190:mRNA | gene=Tb927.9.8190 | organism=Trypanosoma_brucei_brucei_TREU927 | gene_product=hypothetical protein, conserved |; Transcript_product=hypothetical protein, conserved | location=Tb927_09_v5.1:1344802-134556	5	5	5	28.3	28.3	28.3	28.802	21.157	202360000	12	5	5	5	1	1	1	3	3	2	3	1	1	3	3	2	3	1	1	3	3	2	3	254	6.3	6.7	20.5	14.2	10.6	16.5	6957500	4220700	18329000
+	1.59208	0.0255814	1.28604	2.43857	Tb927.8.3050	Tb927.8.3050	Tb927.8.3050 |; Transcript=Tb927.8.3050:mRNA | gene=Tb927.8.3050 | organism=Trypanosoma_brucei_brucei_TREU927 | gene_product=Chitobiase/beta-hexosaminidase C-terminal domain containing protein, putative |; Transcript_product=Chitobiase/beta-hexosamin	3	3	3	7.1	7.1	7.1	61.968	12.666	114340000	8	3	3	3	1	1	0	0	2	2	3	1	0	0	2	2	3	1	0	0	2	2	3	567	2.1	0	0	5.1	5.1	7.1	2569800	0	0
+	1.53993	0.0288447	1.28498	2.43679	Tb927.11.15760	Tb927.11.15760	Tb927.11.15760 |; Transcript=Tb927.11.15760:mRNA | gene=Tb927.11.15760 | organism=Trypanosoma_brucei_brucei_TREU927 | gene_product=GPI; Transamidase subunit; Tta1 |; Transcript_product=GPI; Transamidase subunit; Tta1 | location=Tb927_11_v5.1:4173656-4174	3	3	3	10.9	10.9	10.9	41.915	7.8543	168890000	10	3	3	3	1	0	0	2	3	2	3	0	0	2	3	2	3	0	0	2	3	2	3	377	0	0	6.6	10.9	6.6	10.9	0	0	10871000
+	1.953	0.011143	1.28409	2.43529	Tb927.2.5850	Tb927.2.5850	Tb927.2.5850 |; Transcript=Tb927.2.5850:mRNA | gene=Tb927.2.5850 | organism=Trypanosoma_brucei_brucei_TREU927 | gene_product=small nuclear ribonucleoprotein SmD2 |; Transcript_product=small nuclear ribonucleoprotein SmD2 | location=Tb927_02_v5.1:1058	3	3	3	29.7	29.7	29.7	12.518	15.832	91001000	11	3	3	3	1	3	3	3	2	2	2	3	3	3	2	2	2	3	3	3	2	2	2	111	29.7	29.7	29.7	21.6	21.6	21.6	4695500	7620800	9784200
+	2.60217	0.00249935	1.27917	2.42699	Tb927.11.13180	Tb927.11.13180	Tb927.11.13180 |; Transcript=Tb927.11.13180:mRNA | gene=Tb927.11.13180 | organism=Trypanosoma_brucei_brucei_TREU927 | gene_product=Present in; The outer mitochondrial membrane proteome 10 |; Transcript_product=Present in; The outer mitochondrial membra	13	13	13	41.8	41.8	41.8	61.21	119.85	1114300000	56	13	13	13	1	3	6	4	9	10	9	3	6	4	9	10	9	3	6	4	9	10	9	560	11.1	22.1	14.1	29.6	33.2	28.8	17118000	27460000	49062000
	0.903903	0.124766	1.2765	2.4225	Tb927.3.4190	Tb927.3.4190	Tb927.3.4190 |; Transcript=Tb927.3.4190:mRNA | gene=Tb927.3.4190 | organism=Trypanosoma_brucei_brucei_TREU927 | gene_product=endosomal integral membrane protein, putative |; Transcript_product=endosomal integral membrane protein, putative | location=	8	8	8	17.7	17.7	17.7	72.048	34.914	492640000	30	8	8	8	1	1	3	2	7	6	8	1	3	2	7	6	8	1	3	2	7	6	8	645	1.2	5.7	3.7	15.2	11.6	17.7	9775400	17074000	16380000
+	1.5843	0.0260437	1.27633	2.42222	Tb927.9.10010	Tb927.9.10010	Tb927.9.10010 |; Transcript=Tb927.9.10010:mRNA | gene=Tb927.9.10010 | organism=Trypanosoma_brucei_brucei_TREU927 | gene_product=chaperone protein DnaJ, putative |; Transcript_product=chaperone protein DnaJ, putative | location=Tb927_09_v5.1:1583566-1	14	14	14	34.7	34.7	34.7	56.711	28.473	731540000	33	14	14	14	1	2	3	6	9	10	10	2	3	6	9	10	10	2	3	6	9	10	10	490	4.1	6.1	17.3	20.6	21.4	23.1	6615700	8025700	68140000
+	1.86993	0.0134918	1.2753	2.4205	Tb927.6.3840	Tb927.6.3840	Tb927.6.3840 |; Transcript=Tb927.6.3840:mRNA | gene=Tb927.6.3840 | organism=Trypanosoma_brucei_brucei_TREU927 | gene_product=reticulon domain protein |; Transcript_product=reticulon domain protein | location=Tb927_06_v5.1:1139327-1139887(-) | protein	6	6	6	38.2	38.2	38.2	21.071	31.993	205010000	17	6	6	6	1	1	1	5	3	3	4	1	1	5	3	3	4	1	1	5	3	3	4	186	8.1	4.3	33.9	28	28	32.3	701100	12131000	13780000
	0.87706	0.132721	1.27036	2.41221	Tb11.v5.0616.1; Tb927.7.6970	Tb11.v5.0616.1; Tb927.7.6970	Tb11.v5.0616.1 |; Transcript=Tb11.v5.0616.1 | gene=Tb11.v5.0616 | organism=Trypanosoma_brucei_brucei_TREU927 | gene_product=paraflagellar rod protein, putative |; Transcript_product=paraflagellar rod protein, putative | location=Tb927_11_bin_v5.1:2923111-	6	6	6	11.9	11.9	11.9	76.144	13.223	163310000	15	NaN	NaN	NaN	2	0	0	2	4	3	6	0	0	2	4	3	6	0	0	2	4	3	6	678	0	0	4.6	9	5.6	11.9	0	0	11054000
+	4.62002	2.39872e-05	1.27032	2.41215	Tb927.5.4380; Tb05.5K5.30	Tb927.5.4380; Tb05.5K5.30	Tb927.5.4380 |; Transcript=Tb927.5.4380:mRNA | gene=Tb927.5.4380 | organism=Trypanosoma_brucei_brucei_TREU927 | gene_product=Kinetoplastid-specific Protein Phosphatase 1 |; Transcript_product=Kinetoplastid-specific Protein Phosphatase 1 | location=Tb	20	20	20	47.5	47.5	47.5	71.37	162.95	1689800000	62	NaN	NaN	NaN	2	5	7	8	12	12	13	5	7	8	12	12	13	5	7	8	12	12	13	636	10.1	17.1	17	28.6	27.5	28.6	32238000	49447000	72265000
	0.535615	0.29133	1.26564	2.40434	Tb927.3.3690	Tb927.3.3690	Tb927.3.3690 |; Transcript=Tb927.3.3690:mRNA | gene=Tb927.3.3690 | organism=Trypanosoma_brucei_brucei_TREU927 | gene_product=flagellar radial spoke protein-like, putative |; Transcript_product=flagellar radial spoke protein-like, putative | location=	11	11	11	28.3	28.3	28.3	60.992	25.751	699120000	31	11	11	11	1	1	5	6	7	7	9	1	5	6	7	7	9	1	5	6	7	7	9	548	2.4	13	17.2	18.6	18.8	24.1	8346500	30115000	46288000
+	3.37176	0.000424856	1.26473	2.40282	Tb927.10.9570; Tb11.v5.0579.1	Tb927.10.9570; Tb11.v5.0579.1	Tb927.10.9570 |; Transcript=Tb927.10.9570:mRNA | gene=Tb927.10.9570 | organism=Trypanosoma_brucei_brucei_TREU927 | gene_product=paraflagellar rod component, putative |; Transcript_product=paraflagellar rod component, putative | location=Tb927_10_v5.1	50	50	50	69.6	69.6	69.6	118.67	323.31	9576600000	258	NaN	NaN	NaN	2	24	21	28	36	39	42	24	21	28	36	39	42	24	21	28	36	39	42	1082	33.1	27.4	37.8	52.2	56.3	60.9	232400000	279340000	594820000
	0.474117	0.335647	1.26236	2.39887	Tb927.4.4850; Tb927.4.4830; Tb927.4.4870; Tb11.v5.0541.1	Tb927.4.4850; Tb927.4.4830; Tb927.4.4870	Tb927.4.4850 |; Transcript=Tb927.4.4850:mRNA | gene=Tb927.4.4850 | organism=Trypanosoma_brucei_brucei_TREU927 | gene_product=amino acid; Transporter, putative |; Transcript_product=amino acid; Transporter, putative | location=Tb927_04_v5.1:1325309-1326	3	3	3	8	8	8	48.013	9.6823	374380000	14	NaN	NaN	NaN	4	3	2	3	3	3	3	3	2	3	3	3	3	3	2	3	3	3	3	450	8	4.9	8	8	8	8	23445000	6187800	35091000
+	1.78655	0.0163475	1.2589	2.39313	Tb927.11.6460	Tb927.11.6460	Tb927.11.6460 |; Transcript=Tb927.11.6460:mRNA | gene=Tb927.11.6460 | organism=Trypanosoma_brucei_brucei_TREU927 | gene_product=hypothetical protein, conserved |; Transcript_product=hypothetical protein, conserved | location=Tb927_11_v5.1:1825897-182	23	23	23	39.1	39.1	39.1	107.35	121.16	1025700000	75	23	23	23	1	7	4	18	15	14	17	7	4	18	15	14	17	7	4	18	15	14	17	954	11.5	7.9	30.6	27.1	23.6	29.4	18251000	21210000	89888000
+	3.07858	0.000834483	1.25009	2.37857	Tb927.3.5520 REV__Tb927.11.5400	Tb927.3.5520	Tb927.3.5520 |; Transcript=Tb927.3.5520:mRNA | gene=Tb927.3.5520 | organism=Trypanosoma_brucei_brucei_TREU927 | gene_product=26S proteasome regulatory non-ATPase subunit |; Transcript_product=26S proteasome regulatory non-ATPase subunit | location=Tb	25	25	25	36.2	36.2	36.2	99.897	130.34	1300500000	60	NaN	NaN	NaN	2	5	3	7	17	17	14	5	3	7	17	17	14	5	3	7	17	17	14	911	7.1	5.4	12.8	25.9	28.2	20.7	15414000	30247000	58148000
+	1.77832	0.0166602	1.24583	2.37155	Tb927.10.14320	Tb927.10.14320	Tb927.10.14320 |; Transcript=Tb927.10.14320:mRNA | gene=Tb927.10.14320 | organism=Trypanosoma_brucei_brucei_TREU927 | gene_product=Flagellum attachment zone protein 9 |; Transcript_product=Flagellum attachment zone protein 9 | location=Tb927_10_v5.1:	14	14	14	18.7	18.7	18.7	121.8	37.721	359490000	30	14	14	14	1	0	0	1	11	10	6	0	0	1	11	10	6	0	0	1	11	10	6	1133	0	0	1.7	14.7	11.8	7.5	0	0	861190
	0.326031	0.472029	1.24265	2.36633	Tb927.4.1860	Tb927.4.1860	Tb927.4.1860 |; Transcript=Tb927.4.1860:mRNA | gene=Tb927.4.1860 | organism=Trypanosoma_brucei_brucei_TREU927 | gene_product=ribosomal protein S19, putative |; Transcript_product=ribosomal protein S19, putative | location=Tb927_04_v5.1:465052-465555(	4	4	4	26.9	26.9	26.9	18.846	12.545	539840000	18	4	4	4	1	1	2	3	3	4	3	1	2	3	3	4	3	1	2	3	3	4	3	167	6.6	15.6	22.2	20.4	26.9	20.4	7518400	42451000	93569000
+	1.95278	0.0111485	1.2378	2.35838	Tb927.3.4820	Tb927.3.4820	Tb927.3.4820 |; Transcript=Tb927.3.4820:mRNA | gene=Tb927.3.4820 | organism=Trypanosoma_brucei_brucei_TREU927 | gene_product=acyltransferase, putative |; Transcript_product=acyltransferase, putative | location=Tb927_03_v5.1:1357383-1358300(-) | prote	4	4	4	15.1	15.1	15.1	34.629	28.445	156660000	11	4	4	4	1	2	1	2	2	2	4	2	1	2	2	2	4	2	1	2	2	2	4	305	8.2	3.3	8.2	8.2	8.2	15.1	4755700	816720	8867600
+	3.50083	0.000315625	1.23092	2.34716	Tb927.8.1870	Tb927.8.1870	Tb927.8.1870 |; Transcript=Tb927.8.1870:mRNA | gene=Tb927.8.1870 | organism=Trypanosoma_brucei_brucei_TREU927 | gene_product=Golgi/lysosome glycoprotein 1 |; Transcript_product=Golgi/lysosome glycoprotein 1 | location=Tb927_08_v5.1:610513-612363(-) |	25	25	25	47.2	47.2	47.2	67.597	323.31	11863000000	177	25	25	25	1	16	16	18	20	22	22	16	16	18	20	22	22	16	16	18	20	22	22	616	39.3	38	41.7	40.7	42.2	42.2	233570000	275610000	535390000
+	1.44038	0.0362764	1.22667	2.34026	Tb927.11.13920	Tb927.11.13920	Tb927.11.13920 |; Transcript=Tb927.11.13920:mRNA | gene=Tb927.11.13920 | organism=Trypanosoma_brucei_brucei_TREU927 | gene_product=kinesin-II 85 Kd subunit, putative |; Transcript_product=kinesin-II 85 Kd subunit, putative | location=Tb927_11_v5.1:36	10	10	10	17.4	17.4	17.4	124.75	25.994	214570000	18	10	10	10	1	2	2	3	4	4	6	2	2	3	4	4	6	2	2	3	4	4	6	1089	3.6	3.2	2.9	6.7	9.7	10.8	1472500	2308100	9339400
+	2.0155	0.0096495	1.22429	2.3364	Tb11.v5.0540.1; Tb927.4.4860; Tb927.4.4820; Tb927.4.4840	Tb11.v5.0540.1; Tb927.4.4860; Tb927.4.4820; Tb927.4.4840	Tb11.v5.0540.1 |; Transcript=Tb11.v5.0540.1 | gene=Tb11.v5.0540 | organism=Trypanosoma_brucei_brucei_TREU927 | gene_product=amino acid; Transporter 8, putative |; Transcript_product=amino acid; Transporter 8, putative | location=Tb927_11_bin_v5.1:2354708-23	6	6	6	18.2	18.2	18.2	52.651	88.804	1590800000	31	NaN	NaN	NaN	4	5	4	4	5	6	6	5	4	4	5	6	6	5	4	4	5	6	6	490	17.1	15.3	15.3	18.2	18.2	18.2	57364000	36246000	96052000
	1.06672	0.0857595	1.22234	2.33325	Tb927.11.9670	Tb927.11.9670	Tb927.11.9670 |; Transcript=Tb927.11.9670:mRNA | gene=Tb927.11.9670 | organism=Trypanosoma_brucei_brucei_TREU927 | gene_product=aminomethyltransferase, mitochondrial, putative |; Transcript_product=aminomethyltransferase, mitochondrial, putative | lo	5	5	5	17.1	17.1	17.1	41.142	18.419	139190000	13	5	5	5	1	3	2	2	3	3	2	3	2	2	3	3	2	3	2	2	3	3	2	375	8.5	6.1	9.6	12.3	12.3	6.4	11902000	8089300	11605000
+	2.88046	0.00131685	1.22035	2.33003	Tb927.10.14500	Tb927.10.14500	Tb927.10.14500 |; Transcript=Tb927.10.14500:mRNA | gene=Tb927.10.14500 | organism=Trypanosoma_brucei_brucei_TREU927 | gene_product=hypothetical protein, conserved |; Transcript_product=hypothetical protein, conserved | location=Tb927_10_v5.1:3545522-	14	14	14	53.1	53.1	53.1	37.027	119.67	1506800000	46	14	14	14	1	5	6	5	10	11	11	5	6	5	10	11	11	5	6	5	10	11	11	337	18.1	27	15.4	41.2	43.9	42.1	30518000	61959000	48884000
+	1.52832	0.0296264	1.21424	2.32019	Tb927.7.7190	Tb927.7.7190	Tb927.7.7190 |; Transcript=Tb927.7.7190:mRNA | gene=Tb927.7.7190 | organism=Trypanosoma_brucei_brucei_TREU927 | gene_product=hypothetical protein, conserved |; Transcript_product=hypothetical protein, conserved | location=Tb927_07_v5.1:2063715-206767	6	6	6	7.1	7.1	7.1	143.37	14.649	97162000	13	6	6	6	1	0	0	0	3	6	5	0	0	0	3	6	5	0	0	0	3	6	5	1318	0	0	0	3.8	7.1	5.7	0	0	0
	0.666275	0.215638	1.20899	2.31176	Tb927.5.1880	Tb927.5.1880	Tb927.5.1880 |; Transcript=Tb927.5.1880:mRNA | gene=Tb927.5.1880 | organism=Trypanosoma_brucei_brucei_TREU927 | gene_product=inhibitor of serine peptidase (ISP), putative |; Transcript_product=inhibitor of serine peptidase (ISP), putative | location=	4	4	4	36.4	36.4	36.4	17.81	15.753	412900000	14	4	4	4	1	1	3	2	3	3	2	1	3	2	3	3	2	1	3	2	3	3	2	154	10.4	29.2	22.1	24.7	29.2	18.8	4841100	26435000	21585000
	0.85834	0.138567	1.20036	2.29797	Tb927.10.1990; Tb11.v5.0641.1	Tb927.10.1990; Tb11.v5.0641.1	Tb927.10.1990 |; Transcript=Tb927.10.1990:mRNA | gene=Tb927.10.1990 | organism=Trypanosoma_brucei_brucei_TREU927 | gene_product=major vault protein, putative |; Transcript_product=major vault protein, putative | location=Tb927_10_v5.1:521750-524341(+	15	15	15	24.8	24.8	24.8	95.062	43.234	423110000	37	NaN	NaN	NaN	2	2	6	3	8	11	11	2	6	3	8	11	11	2	6	3	8	11	11	863	2.7	10.9	4.6	12.3	17.5	17.8	1051100	23282000	17425000
	1.02316	0.0948059	1.19636	2.29161	Tb927.11.7550	Tb927.11.7550	Tb927.11.7550 |; Transcript=Tb927.11.7550:mRNA | gene=Tb927.11.7550 | organism=Trypanosoma_brucei_brucei_TREU927 | gene_product=hypothetical protein, conserved |; Transcript_product=hypothetical protein, conserved | location=Tb927_11_v5.1:2136421-213	2	2	2	10.4	10.4	10.4	24.504	14.389	111090000	11	2	2	2	1	2	1	2	2	2	1	2	1	2	2	2	1	2	1	2	2	2	1	221	10.4	4.5	10.4	10.4	10.4	4.5	3745900	3033100	11076000
	1.57176	0.0268068	1.19219	2.28499	Tb927.1.5030	Tb927.1.5030	Tb927.1.5030 |; Transcript=Tb927.1.5030:mRNA | gene=Tb927.1.5030 | organism=Trypanosoma_brucei_brucei_TREU927 | gene_product=leucine-rich repeat protein (LRRP), putative |; Transcript_product=leucine-rich repeat protein (LRRP), putative | location=Tb	4	4	4	9.8	9.8	9.8	80.773	27.6	87033000	9	4	4	4	1	1	1	1	2	2	3	1	1	1	2	2	3	1	1	1	2	2	3	735	1.6	1.6	2.3	5.2	5.2	8.2	2891700	2122100	268690
+	1.7767	0.0167225	1.1917	2.28422	Tb927.11.3500	Tb927.11.3500	Tb927.11.3500 |; Transcript=Tb927.11.3500:mRNA | gene=Tb927.11.3500 | organism=Trypanosoma_brucei_brucei_TREU927 | gene_product=Dpy-30 motif containing protein, putative |; Transcript_product=Dpy-30 motif containing protein, putative | location=Tb927	13	13	13	22.1	22.1	22.1	115.19	30.836	420990000	32	13	13	13	1	2	3	4	9	9	6	2	3	4	9	9	6	2	3	4	9	9	6	1017	2.4	3.6	5.2	12.5	15.2	10.1	3762200	7875500	20910000
+	1.72254	0.0189433	1.19023	2.28189	Tb927.11.8270	Tb927.11.8270	Tb927.11.8270 |; Transcript=Tb927.11.8270:mRNA | gene=Tb927.11.8270 | organism=Trypanosoma_brucei_brucei_TREU927 | gene_product=hypothetical protein, conserved |; Transcript_product=hypothetical protein, conserved | location=Tb927_11_v5.1:2322756-232	9	9	9	16.4	16.4	16.4	84.474	19.292	103430000	19	9	9	9	1	3	2	3	3	5	4	3	2	3	3	5	4	3	2	3	3	5	4	763	7.5	4.1	7.3	4.8	7.2	6.6	5231400	3426000	4208200
	1.34035	0.045672	1.18487	2.27342	Tb927.8.2450	Tb927.8.2450	Tb927.8.2450 |; Transcript=Tb927.8.2450:mRNA | gene=Tb927.8.2450 | organism=Trypanosoma_brucei_brucei_TREU927 | gene_product=5-AMP-activated protein kinase subunit beta |; Transcript_product=5-AMP-activated protein kinase subunit beta | location=Tb	5	5	5	33.2	33.2	33.2	34.491	15.621	113350000	11	5	5	5	1	0	1	1	3	3	2	0	1	1	3	3	2	0	1	1	3	3	2	310	0	8.7	3.9	21.6	25.5	12.6	0	1619300	7253100
	0.391257	0.406202	1.16428	2.24121	Tb927.11.10330	Tb927.11.10330	Tb927.11.10330 |; Transcript=Tb927.11.10330:mRNA | gene=Tb927.11.10330 | organism=Trypanosoma_brucei_brucei_TREU927 | gene_product=regulator of chromosome condensation 1-like protein |; Transcript_product=regulator of chromosome condensation 1-like p	7	7	7	12.7	12.7	12.7	70.392	19.608	354230000	22	7	7	7	1	5	5	1	5	5	3	5	5	1	5	5	3	5	5	1	5	5	3	646	9.4	9.4	1.5	9.3	8.8	6	20374000	15175000	8115400
	1.79554	0.0160127	1.16376	2.2404	Tb927.2.820	Tb927.2.820	Tb927.2.820 |; Transcript=Tb927.2.820:pseudogenic_transcript | gene=Tb927.2.820 | organism=Trypanosoma_brucei_brucei_TREU927 | gene_product=retrotransposon hot spot protein 1 (RHS1), interrupted |; Transcript_product=retrotransposon	12	9	3	29.4	24.3	6.8	60.527	32.134	202370000	23	12	9	3	1	4	6	8	4	6	5	2	5	5	2	4	3	0	2	2	0	1	1	527	7.2	12.3	16.1	10.1	13.5	12.5	8372200	24111000	31871000
	1.69657	0.0201109	1.16125	2.23651	Tb927.8.5050	Tb927.8.5050	Tb927.8.5050 |; Transcript=Tb927.8.5050:mRNA | gene=Tb927.8.5050 | organism=Trypanosoma_brucei_brucei_TREU927 | gene_product=OTU-like cysteine protease, putative |; Transcript_product=OTU-like cysteine protease, putative | location=Tb927_08_v5.1:1491	4	4	4	7.1	7.1	7.1	80.96	7.4981	114540000	11	4	4	4	1	3	0	2	2	3	3	3	0	2	2	3	3	3	0	2	2	3	3	746	5	0	3.2	4	5.8	5.8	9457000	0	6835300
+	2.08886	0.00814962	1.16002	2.23461	Tb927.9.13970	Tb927.9.13970	Tb927.9.13970 |; Transcript=Tb927.9.13970:mRNA | gene=Tb927.9.13970 | organism=Trypanosoma_brucei_brucei_TREU927 | gene_product=KKT-interacting protein 9 |; Transcript_product=KKT-interacting protein 9 | location=Tb927_09_v5.1:2181386-2182405(-) | pr	6	6	6	24.2	24.2	24.2	36.788	19.368	87383000	16	6	6	6	1	1	1	1	3	4	5	1	1	1	3	4	5	1	1	1	3	4	5	339	2.4	4.1	5.3	12.7	16.8	23	0	0	3715800
+	2.22969	0.00589261	1.15991	2.23444	Tb927.2.2360	Tb927.2.2360	Tb927.2.2360 |; Transcript=Tb927.2.2360:mRNA | gene=Tb927.2.2360 | organism=Trypanosoma_brucei_brucei_TREU927 | gene_product=Ankyrin repeats (3 copies)/Zinc finger, C3HC4; Type (RING finger), putative |; Transcript_product=Ankyrin repeats (3 copies)/Z	4	4	4	7.2	7.2	7.2	74.569	5.571	92424000	8	4	4	4	1	0	0	0	3	2	3	0	0	0	3	2	3	0	0	0	3	2	3	680	0	0	0	5.3	4	5.9	0	0	0
	1.24564	0.0568019	1.14738	2.21511	Tb927.7.2500	Tb927.7.2500	Tb927.7.2500 |; Transcript=Tb927.7.2500:mRNA | gene=Tb927.7.2500 | organism=Trypanosoma_brucei_brucei_TREU927 | gene_product=proteasome regulatory ATPase subunit 1 |; Transcript_product=proteasome regulatory ATPase subunit 1 | location=Tb927_07_v5.1:	14	12	12	46.7	42.3	42.3	48.475	64.333	797850000	33	14	12	12	1	5	2	6	10	9	10	4	1	5	8	8	8	4	1	5	8	8	8	437	18.8	7.8	22	33.6	31.1	33	17963000	3803100	34018000
	1.24957	0.0562905	1.14728	2.21496	Tb927.11.7840	Tb927.11.7840	Tb927.11.7840 |; Transcript=Tb927.11.7840:mRNA | gene=Tb927.11.7840 | organism=Trypanosoma_brucei_brucei_TREU927 | gene_product=ribonucleoside-diphosphate reductase large chain |; Transcript_product=ribonucleoside-diphosphate reductase large chain |	16	16	16	26.3	26.3	26.3	94.606	54.06	787070000	55	16	16	16	1	4	5	6	11	10	12	4	5	6	11	10	12	4	5	6	11	10	12	838	5	10.1	11.3	16.8	16.1	21.5	7713200	30181000	49952000
	1.20338	0.0626067	1.14057	2.20469	Tb927.7.5560	Tb927.7.5560	Tb927.7.5560 |; Transcript=Tb927.7.5560:mRNA | gene=Tb927.7.5560 | organism=Trypanosoma_brucei_brucei_TREU927 | gene_product=glucosamine-fructose-6-phosphate aminotransferase, putative |; Transcript_product=glucosamine-fructose-6-phosphate aminotrans	6	6	6	13.5	13.5	13.5	71.523	22.22	131610000	18	6	6	6	1	1	2	3	4	4	5	1	2	3	4	4	5	1	2	3	4	4	5	659	2.1	3.9	6.7	8.8	8.3	11.4	2224200	3655100	7078500
+	2.58106	0.00262388	1.13919	2.20258	Tb927.11.3250	Tb927.11.3250	Tb927.11.3250 |; Transcript=Tb927.11.3250:mRNA | gene=Tb927.11.3250 | organism=Trypanosoma_brucei_brucei_TREU927 | gene_product=dynein heavy chain, putative |; Transcript_product=dynein heavy chain, putative | location=Tb927_11_v5.1:927364-941340(+)	91	91	91	25.6	25.6	25.6	531.18	323.31	3487400000	244	91	91	91	1	20	22	43	56	57	65	20	22	43	56	57	65	20	22	43	56	57	65	4658	5.3	5.7	11.3	16.2	16.8	18.9	66590000	78122000	208610000
	0.56829	0.270215	1.1331	2.19329	Tb927.6.5080	Tb927.6.5080	Tb927.6.5080 |; Transcript=Tb927.6.5080:mRNA | gene=Tb927.6.5080 | organism=Trypanosoma_brucei_brucei_TREU927 | gene_product=Protein of unknown function (DUF3808), putative |; Transcript_product=Protein of unknown function (DUF3808), putative | locat	5	5	5	10.1	10.1	10.1	65.003	8.5009	180040000	17	5	5	5	1	2	1	4	3	4	3	2	1	4	3	4	3	2	1	4	3	4	3	566	3.7	2.1	7.4	5.8	8.5	6.4	6024800	4317300	16891000
	0.648015	0.224897	1.13209	2.19176	Tb927.4.4040	Tb927.4.4040	Tb927.4.4040 |; Transcript=Tb927.4.4040:mRNA | gene=Tb927.4.4040 | organism=Trypanosoma_brucei_brucei_TREU927 | gene_product=hypothetical protein, conserved |; Transcript_product=hypothetical protein, conserved | location=Tb927_04_v5.1:1073890-107466	6	6	6	23.6	23.6	23.6	30.274	15.508	294780000	17	6	6	6	1	4	0	2	3	3	6	4	0	2	3	3	6	4	0	2	3	3	6	259	20.1	0	11.2	14.7	12	23.6	14708000	0	16363000
+	2.23071	0.00587883	1.13027	2.189	Tb927.8.1170; Tb927.8.1190; Tb11.v5.0871.1	Tb927.8.1170; Tb927.8.1190; Tb11.v5.0871.1	Tb927.8.1170 |; Transcript=Tb927.8.1170:mRNA | gene=Tb927.8.1170 | organism=Trypanosoma_brucei_brucei_TREU927 | gene_product=eukaryotic; Translation initiation factor 3 subunit h |; Transcript_product=eukaryotic; Translation initiation factor 3 subunit	8	8	8	32.6	32.6	32.6	36.419	51.388	888690000	37	NaN	NaN	NaN	3	5	5	6	5	4	5	5	5	6	5	4	5	5	5	6	5	4	5	331	23.9	22.4	29.9	22.7	19	19.3	43639000	26299000	93830000
	1.37744	0.0419329	1.11733	2.16946	Tb927.7.3490	Tb927.7.3490	Tb927.7.3490 |; Transcript=Tb927.7.3490:mRNA | gene=Tb927.7.3490 | organism=Trypanosoma_brucei_brucei_TREU927 | gene_product=synaptojanin, putative |; Transcript_product=synaptojanin, putative | location=Tb927_07_v5.1:902880-905342(-) | protein_lengt	8	8	8	14.1	14.1	14.1	91.731	11.73	115110000	10	8	8	8	1	0	0	0	5	2	5	0	0	0	5	2	5	0	0	0	5	2	5	820	0	0	0	8.4	2.2	7.9	0	0	0
	1.15205	0.070461	1.11535	2.16647	Tb927.4.1220	Tb927.4.1220	Tb927.4.1220 |; Transcript=Tb927.4.1220:mRNA | gene=Tb927.4.1220 | organism=Trypanosoma_brucei_brucei_TREU927 | gene_product=leucine-rich repeat protein (LRRP), putative |; Transcript_product=leucine-rich repeat protein (LRRP), putative | location=Tb	6	6	6	26.9	26.9	26.9	28.975	13.997	183580000	15	6	6	6	1	1	0	2	5	3	4	1	0	2	5	3	4	1	0	2	5	3	4	260	5	0	11.5	23.8	12.3	15.4	3486300	0	9106600
	1.21759	0.0605918	1.11302	2.16298	Tb927.1.4050	Tb927.1.4050	Tb927.1.4050 |; Transcript=Tb927.1.4050:mRNA | gene=Tb927.1.4050 | organism=Trypanosoma_brucei_brucei_TREU927 | gene_product=ser/thr protein phosphatase, putative |; Transcript_product=ser/thr protein phosphatase, putative | location=Tb927_01_v5.1:85	11	11	11	16.6	16.6	16.6	105.75	19.636	352050000	24	11	11	11	1	2	1	4	5	6	7	2	1	4	5	6	7	2	1	4	5	6	7	925	3.6	1.4	7.2	7.9	8.6	10.2	7319400	0	15495000
	0.588917	0.257681	1.10663	2.15342	Tb927.8.2380	Tb927.8.2380	Tb927.8.2380 |; Transcript=Tb927.8.2380:mRNA | gene=Tb927.8.2380 | organism=Trypanosoma_brucei_brucei_TREU927 | gene_product=ABC; Transporter, putative |; Transcript_product=ABC; Transporter, putative | location=Tb927_08_v5.1:713071-716547(+) | protein	8	8	8	9.2	9.2	9.2	126.93	10.481	158520000	17	8	8	8	1	2	1	2	3	3	7	2	1	2	3	3	7	2	1	2	3	3	7	1158	1.6	0.9	1.6	4.3	2.7	7.7	3451400	0	4524700
	1.39935	0.0398705	1.09761	2.14	Tb927.8.6230	Tb927.8.6230	Tb927.8.6230 |; Transcript=Tb927.8.6230:mRNA | gene=Tb927.8.6230 | organism=Trypanosoma_brucei_brucei_TREU927 | gene_product=hypothetical protein, conserved |; Transcript_product=hypothetical protein, conserved | location=Tb927_08_v5.1:1812959-181394	7	7	7	25.5	25.5	25.5	37.268	29.565	129870000	20	7	7	7	1	1	1	2	6	5	5	1	1	2	6	5	5	1	1	2	6	5	5	329	4.3	3	7.3	20.4	16.1	17.6	0	2673200	3813500
	0.536975	0.290419	1.08603	2.12289	Tb927.8.3770	Tb927.8.3770	Tb927.8.3770 |; Transcript=Tb927.8.3770:mRNA | gene=Tb927.8.3770 | organism=Trypanosoma_brucei_brucei_TREU927 | gene_product=Mitogen-activated protein kinase 10, putative |; Transcript_product=Mitogen-activated protein kinase 10, putative | location=	12	12	12	32.5	32.5	32.5	46.936	24.528	272660000	25	12	12	12	1	2	3	7	6	5	5	2	3	7	6	5	5	2	3	7	6	5	5	409	5.1	6.8	23.5	16.6	13.2	12.5	5134300	10965000	18653000
	1.91244	0.0122338	1.08416	2.12014	Tb927.4.2310	Tb927.4.2310	Tb927.4.2310 |; Transcript=Tb927.4.2310:mRNA | gene=Tb927.4.2310 | organism=Trypanosoma_brucei_brucei_TREU927 | gene_product=asparaginyl-tRNA synthetase, putative |; Transcript_product=asparaginyl-tRNA synthetase, putative | location=Tb927_04_v5.1:60	15	15	15	30	30	30	75.462	55.71	1202200000	63	15	15	15	1	5	6	9	12	11	11	5	6	9	12	11	11	5	6	9	12	11	11	667	7.8	11.2	15.9	24.1	20.1	21	15699000	37255000	71170000
	0.929926	0.11751	1.08056	2.11486	Tb927.11.14200	Tb927.11.14200	Tb927.11.14200 |; Transcript=Tb927.11.14200:mRNA | gene=Tb927.11.14200 | organism=Trypanosoma_brucei_brucei_TREU927 | gene_product=ubiquitin-conjugating enzyme CDC34 |; Transcript_product=ubiquitin-conjugating enzyme CDC34 | location=Tb927_11_v5.1:37	6	6	6	32.8	32.8	32.8	28.163	19.905	145370000	20	6	6	6	1	1	2	5	3	3	3	1	2	5	3	3	3	1	2	5	3	3	3	247	3.2	12.1	29.6	18.6	15.8	18.6	4757300	10433000	24618000
	1.33601	0.0461311	1.07398	2.10523	Tb927.2.3080	Tb927.2.3080	Tb927.2.3080 |; Transcript=Tb927.2.3080:mRNA | gene=Tb927.2.3080 | organism=Trypanosoma_brucei_brucei_TREU927 | gene_product=cytochrome b5-dependent oleate desaturase |; Transcript_product=cytochrome b5-dependent oleate desaturase | location=Tb927_02	5	5	5	14	14	14	47.078	29.281	304500000	21	5	5	5	1	3	0	4	4	5	5	3	0	4	4	5	5	3	0	4	4	5	5	408	8.3	0	12.3	11.8	14	14	9360200	0	16193000
	2.39931	0.00398745	1.07023	2.09977	Tb927.11.900	Tb927.11.900	Tb927.11.900 |; Transcript=Tb927.11.900:mRNA | gene=Tb927.11.900 | organism=Trypanosoma_brucei_brucei_TREU927 | gene_product=isocitrate dehydrogenase, putative |; Transcript_product=isocitrate dehydrogenase, putative | location=Tb927_11_v5.1:230567-2	20	20	20	58.1	58.1	58.1	46.77	113.64	1694800000	76	20	20	20	1	5	9	12	12	12	15	5	9	12	12	12	15	5	9	12	12	12	15	413	15.7	31.7	33.4	45.8	45.5	52.1	32842000	35280000	109920000
	1.50769	0.0310678	1.06052	2.08568	Tb927.10.15000	Tb927.10.15000	Tb927.10.15000 |; Transcript=Tb927.10.15000:mRNA | gene=Tb927.10.15000 | organism=Trypanosoma_brucei_brucei_TREU927 | gene_product=hypothetical protein, conserved |; Transcript_product=hypothetical protein, conserved | location=Tb927_10_v5.1:3666262-	5	5	5	16.4	16.4	16.4	48.002	12.419	99129000	11	5	5	5	1	1	1	2	3	3	2	1	1	2	3	3	2	1	1	2	3	3	2	422	2.6	2.6	5	11.4	11.4	7.6	0	6345600	11704000
	1.60648	0.0247471	1.05684	2.08036	Tb927.7.5160	Tb927.7.5160	Tb927.7.5160 |; Transcript=Tb927.7.5160:mRNA | gene=Tb927.7.5160 | organism=Trypanosoma_brucei_brucei_TREU927 | gene_product=deoxyuridine; Triphosphatase |; Transcript_product=deoxyuridine; Triphosphatase | location=Tb927_07_v5.1:1361423-1362286(+) | p	4	4	4	9.8	9.8	9.8	31.943	18.195	129290000	10	4	4	4	1	1	2	2	2	2	3	1	2	2	2	2	3	1	2	2	2	2	3	287	6.3	9.4	6.3	9.8	9.8	9.8	1474800	6180300	11320000
	1.17549	0.0667587	1.05369	2.07583	Tb927.10.10590; Tb927.10.10580; Tb927.10.10570; Tb927.10.10560; Tb927.10.10550; Tb927.10.10540; Tb927.10.10530; Tb927.10.10520; Tb927.10.10510; Tb927.10.10500; Tb927.10.10490; Tb927.10.10480; Tb927.10.10470; Tb927.10.10460; Tb927.10.10445	Tb927.10.10590; Tb927.10.10580; Tb927.10.10570; Tb927.10.10560; Tb927.10.10550; Tb927.10.10540; Tb927.10.10530; Tb927.10.10520; Tb927.10.10510; Tb927.10.10500; Tb927.10.10490; Tb927.10.10480; Tb927.10.10470; Tb927.10.10460; Tb927.10.10445	Tb927.10.10590 |; Transcript=Tb927.10.10590:mRNA | gene=Tb927.10.10590 | organism=Trypanosoma_brucei_brucei_TREU927 | gene_product=histone H2B, putative |; Transcript_product=histone H2B, putative | location=Tb927_10_v5.1:2584907-2585245(-) | protein	6	6	6	51.8	51.8	51.8	12.569	63.367	20114000000	99	NaN	NaN	NaN	15	5	5	6	6	6	6	5	5	6	6	6	6	5	5	6	6	6	6	112	43.8	43.8	51.8	51.8	51.8	51.8	253230000	410910000	1398900000
+	4.02854	9.36403e-05	1.05303	2.07488	Tb927.6.4300; Tb927.6.4280	Tb927.6.4300; Tb927.6.4280	Tb927.6.4300 |; Transcript=Tb927.6.4300:mRNA | gene=Tb927.6.4300 | organism=Trypanosoma_brucei_brucei_TREU927 | gene_product=glyceraldehyde 3-phosphate dehydrogenase, glycosomal |; Transcript_product=glyceraldehyde 3-phosphate dehydrogenase, glycosom	35	35	33	81.6	81.6	81.6	39.047	323.31	449860000000	1286	NaN	NaN	NaN	2	26	27	27	31	32	35	26	27	27	31	32	35	24	25	25	29	30	33	359	71.6	79.7	71.6	81.6	81.6	81.6	13463000000	16536000000	23466000000
	3.72161	0.000189841	1.05156	2.07278	Tb927.11.1020	Tb927.11.1020	Tb927.11.1020 |; Transcript=Tb927.11.1020:mRNA | gene=Tb927.11.1020 | organism=Trypanosoma_brucei_brucei_TREU927 | gene_product=ribokinase, putative |; Transcript_product=ribokinase, putative | location=Tb927_11_v5.1:260682-261683(+) | protein_length	6	6	6	28.2	28.2	28.2	35.288	78.348	979260000	44	6	6	6	1	4	3	5	4	5	4	4	3	5	4	5	4	4	3	5	4	5	4	333	24.3	15.6	27.9	22.2	28.2	24	45482000	56736000	84545000
	2.22437	0.00596532	1.04932	2.06955	Tb927.10.7690	Tb927.10.7690	Tb927.10.7690 |; Transcript=Tb927.10.7690:mRNA | gene=Tb927.10.7690 | organism=Trypanosoma_brucei_brucei_TREU927 | gene_product=Component of motile flagella 4 |; Transcript_product=Component of motile flagella 4 | location=Tb927_10_v5.1:1934727-19369	17	17	17	30.1	30.1	30.1	82.837	42.406	522860000	34	17	17	17	1	4	4	3	8	11	10	4	4	3	8	11	10	4	4	3	8	11	10	724	6.4	6.6	5	16.7	19.3	17.4	12457000	10174000	9442600
	1.31115	0.048848	1.03788	2.05321	Tb927.5.500; Tb11.v5.0218.1	Tb927.5.500; Tb11.v5.0218.1	Tb927.5.500 |; Transcript=Tb927.5.500:mRNA | gene=Tb927.5.500 | organism=Trypanosoma_brucei_brucei_TREU927 | gene_product=hypothetical protein, conserved |; Transcript_product=hypothetical protein, conserved | location=Tb927_05_v5.1:212919-217130(-)	4	4	4	6.3	6.3	6.3	153.59	8.6823	98101000	8	NaN	NaN	NaN	2	0	0	1	3	2	3	0	0	1	3	2	3	0	0	1	3	2	3	1403	0	0	2.4	5.3	4.6	5.6	0	0	3597700
	2.04312	0.00905483	1.03711	2.05212	Tb927.11.8380	Tb927.11.8380	Tb927.11.8380 |; Transcript=Tb927.11.8380:mRNA | gene=Tb927.11.8380 | organism=Trypanosoma_brucei_brucei_TREU927 | gene_product=NADPH--cytochrome P450 reductase, putative |; Transcript_product=NADPH--cytochrome P450 reductase, putative | location=Tb9	14	14	6	25.4	25.4	12.9	70.273	89.916	499790000	32	14	14	6	1	4	3	3	9	7	7	4	3	3	9	7	7	3	2	0	4	2	1	629	8.7	6.5	5.1	16.9	13.8	12.4	11443000	9062900	22215000
	1.85922	0.0138285	1.03662	2.05141	Tb927.11.4950	Tb927.11.4950	Tb927.11.4950 |; Transcript=Tb927.11.4950:mRNA | gene=Tb927.11.4950 | organism=Trypanosoma_brucei_brucei_TREU927 | gene_product=hypothetical protein, conserved |; Transcript_product=hypothetical protein, conserved | location=Tb927_11_v5.1:1409821-141	11	11	11	18.7	18.7	18.7	88.74	28.964	276540000	25	11	11	11	1	0	0	0	10	8	9	0	0	0	10	8	9	0	0	0	10	8	9	786	0	0	0	16.2	14.2	14.6	0	0	0
	0.802041	0.157746	1.03332	2.04672	Tb927.7.3940	Tb927.7.3940	Tb927.7.3940 |; Transcript=Tb927.7.3940:mRNA | gene=Tb927.7.3940 | organism=Trypanosoma_brucei_brucei_TREU927 | gene_product=mitochondrial carrier protein |; Transcript_product=mitochondrial carrier protein | location=Tb927_07_v5.1:1032471-1033466(+)	5	5	5	19.6	19.6	19.6	36.34	17.701	247800000	19	5	5	5	1	3	1	3	5	3	3	3	1	3	5	3	3	3	1	3	5	3	3	331	10.6	3	11.2	19.6	12.4	13.3	10236000	1966100	4505100
	0.884993	0.130319	1.02964	2.04152	Tb927.4.1340	Tb927.4.1340	Tb927.4.1340 |; Transcript=Tb927.4.1340:mRNA | gene=Tb927.4.1340 | organism=Trypanosoma_brucei_brucei_TREU927 | gene_product=Cleavage and polyadenylation specificity factor subunit |; Transcript_product=Cleavage and polyadenylation specificity factor	6	6	6	12.7	12.7	12.7	85.313	13.417	102890000	14	6	6	6	1	1	1	4	3	3	3	1	1	4	3	3	3	1	1	4	3	3	3	770	4	1	9.4	7.3	7.4	7.3	3224200	1483000	10528000
	1.95619	0.0110614	1.02307	2.03224	Tb927.6.1260; Tb11.v5.0742.1	Tb927.6.1260; Tb11.v5.0742.1	Tb927.6.1260 |; Transcript=Tb927.6.1260:mRNA | gene=Tb927.6.1260 | organism=Trypanosoma_brucei_brucei_TREU927 | gene_product=proteasome beta-1 subunit, putative |; Transcript_product=proteasome beta-1 subunit, putative | location=Tb927_06_v5.1:469738	2	2	2	19.5	19.5	19.5	30.441	6.8547	59596000	9	NaN	NaN	NaN	2	1	1	1	2	2	2	1	1	1	2	2	2	1	1	1	2	2	2	282	5.7	5.7	5.7	19.5	19.5	19.5	2718000	3025000	6162700
	2.0412	0.00909497	1.0166	2.02314	Tb927.7.990	Tb927.7.990	Tb927.7.990 |; Transcript=Tb927.7.990:mRNA | gene=Tb927.7.990 | organism=Trypanosoma_brucei_brucei_TREU927 | gene_product=chaperone protein DnaJ, putative |; Transcript_product=chaperone protein DnaJ, putative | location=Tb927_07_v5.1:257177-259513(+	6	6	6	9.8	9.8	9.8	86.6	16.143	80590000	14	6	6	6	1	1	0	1	3	3	4	1	0	1	3	3	4	1	0	1	3	3	4	778	1.7	0	2.1	4.8	5	6.4	1679500	0	1627800
	3.52503	0.000298519	1.01582	2.02205	Tb927.3.1030	Tb927.3.1030	Tb927.3.1030 |; Transcript=Tb927.3.1030:mRNA | gene=Tb927.3.1030 | organism=Trypanosoma_brucei_brucei_TREU927 | gene_product=RNA-binding protein |; Transcript_product=RNA-binding protein | location=Tb927_03_v5.1:253218-254291(+) | protein_length=357	12	12	12	43.7	43.7	43.7	39.272	40.877	556890000	40	12	12	12	1	6	6	4	8	7	7	6	6	4	8	7	7	6	6	4	8	7	7	357	22.4	19.3	13.7	32.8	29.7	29.7	70061000	87676000	11886000
	1.36692	0.0429614	1.01263	2.01758	Tb927.11.2490	Tb927.11.2490	Tb927.11.2490 |; Transcript=Tb927.11.2490:mRNA | gene=Tb927.11.2490 | organism=Trypanosoma_brucei_brucei_TREU927 | gene_product=Unc104-like kinesin, putative |; Transcript_product=Unc104-like kinesin, putative | location=Tb927_11_v5.1:730054-734772(-	19	19	19	16	16	16	172.38	44.226	374760000	35	19	19	19	1	2	0	6	10	7	13	2	0	6	10	7	13	2	0	6	10	7	13	1572	1.4	0	5.5	6.9	6	9.9	5182000	0	20405000
	1.07232	0.0846601	1.00893	2.01241	Tb927.9.3760	Tb927.9.3760	Tb927.9.3760 |; Transcript=Tb927.9.3760:mRNA | gene=Tb927.9.3760 | organism=Trypanosoma_brucei_brucei_TREU927 | gene_product=Nucleoporin GLE2 |; Transcript_product=Nucleoporin GLE2 | location=Tb927_09_v5.1:748720-749769(+) | protein_length=349 | sequ	6	6	6	27.8	27.8	27.8	38.351	11.082	138910000	14	6	6	6	1	2	1	4	2	5	2	2	1	4	2	5	2	2	1	4	2	5	2	349	11.5	3.4	21.8	8.6	24.4	8.6	3858300	2184400	13287000
	0.834906	0.14625	1.00699	2.00972	Tb927.5.300b; Tb927.5.300; Tb11.v5.0215.1	Tb927.5.300b; Tb927.5.300; Tb11.v5.0215.1	Tb927.5.300b |; Transcript=Tb927.5.300b:mRNA | gene=Tb927.5.300b | organism=Trypanosoma_brucei_brucei_TREU927 | gene_product=2-oxoglutarate (2OG) and Fe(II)-dependent oxygenase superfamily protein, putative |; Transcript_product=2-oxoglutarate (2OG)	5	5	3	21.6	21.6	19.4	36.741	14.068	96307000	11	NaN	NaN	NaN	3	0	0	0	4	4	3	0	0	0	4	4	3	0	0	0	2	3	2	320	0	0	0	12.8	21.6	15.6	0	0	0
	2.64597	0.00225958	1.00279	2.00387	Tb927.5.1140	Tb927.5.1140	Tb927.5.1140 |; Transcript=Tb927.5.1140:mRNA | gene=Tb927.5.1140 | organism=Trypanosoma_brucei_brucei_TREU927 | gene_product=choline/ethanolamine kinase |; Transcript_product=choline/ethanolamine kinase | location=Tb927_05_v5.1:445215-447101(+) | pro	6	6	6	15.1	15.1	15.1	70.137	15.13	149120000	12	6	6	6	1	1	1	2	2	2	5	1	1	2	2	2	5	1	1	2	2	2	5	628	2.7	2.1	6.2	6.2	6.2	13.1	908390	5034600	5179600
	2.48572	0.00326796	1.00001	2.00001	Tb927.6.4180	Tb927.6.4180	Tb927.6.4180 |; Transcript=Tb927.6.4180:mRNA | gene=Tb927.6.4180 | organism=Trypanosoma_brucei_brucei_TREU927 | gene_product=FUN14 family, putative |; Transcript_product=FUN14 family, putative | location=Tb927_06_v5.1:1201473-1201922(-) | protein_len	5	5	5	36.2	36.2	36.2	16.327	9.7056	147230000	17	5	5	5	1	4	1	3	3	3	2	4	1	3	3	3	2	4	1	3	3	3	2	149	28.9	10.7	24.2	25.5	25.5	12.1	18539000	8780700	17238000
	0.595761	0.253653	0.997781	1.99693	Tb927.3.5490	Tb927.3.5490	Tb927.3.5490 |; Transcript=Tb927.3.5490:mRNA | gene=Tb927.3.5490 | organism=Trypanosoma_brucei_brucei_TREU927 | gene_product=Putative intraflagellar; Transport protein B2 |; Transcript_product=Putative intraflagellar; Transport protein B2 | location=Tb	10	10	10	24.7	24.7	24.7	79.115	32.415	311760000	22	10	10	10	1	2	2	4	5	5	7	2	2	4	5	5	7	2	2	4	5	5	7	689	4.5	4.5	10.7	12	12	16.8	10872000	14821000	32294000
	2.54462	0.00285351	0.992523	1.98966	Tb927.9.4390	Tb927.9.4390	Tb927.9.4390 |; Transcript=Tb927.9.4390:mRNA | gene=Tb927.9.4390 | organism=Trypanosoma_brucei_brucei_TREU927 | gene_product=DNA-damage inducible protein DDI1-like protein |; Transcript_product=DNA-damage inducible protein DDI1-like protein | locatio	6	6	6	29.9	29.9	29.9	40.992	26.688	199070000	20	6	6	6	1	2	3	4	6	4	5	2	3	4	6	4	5	2	3	4	6	4	5	378	8.2	11.4	22	29.9	18.5	24.6	2576600	8475700	15594000
	1.30793	0.0492119	0.991705	1.98853	Tb927.5.2950	Tb927.5.2950	Tb927.5.2950 |; Transcript=Tb927.5.2950:mRNA | gene=Tb927.5.2950 | organism=Trypanosoma_brucei_brucei_TREU927 | gene_product=Component of motile flagella 3 |; Transcript_product=Component of motile flagella 3 | location=Tb927_05_v5.1:986426-988765(+)	18	18	18	30.6	30.6	30.6	88.256	46.023	564880000	40	18	18	18	1	4	5	5	9	6	12	4	5	5	9	6	12	4	5	5	9	6	12	779	7.3	7.7	7.2	13.7	8.7	20.8	18006000	28144000	14299000
	3.83376	0.000146637	0.991123	1.98773	Tb927.3.5530	Tb927.3.5530	Tb927.3.5530 |; Transcript=Tb927.3.5530:mRNA | gene=Tb927.3.5530 | organism=Trypanosoma_brucei_brucei_TREU927 | gene_product=Tb-292 membrane associated protein |; Transcript_product=Tb-292 membrane associated protein | location=Tb927_03_v5.1:1547572-	27	27	27	14.3	14.3	14.3	279.19	93.937	1163200000	88	27	27	27	1	8	8	11	13	18	22	8	8	11	13	18	22	8	8	11	13	18	22	2463	4	4.6	5.5	6.9	9.5	11.4	25821000	38483000	52197000
	2.8195	0.00151531	0.989065	1.9849	Tb927.10.13790	Tb927.10.13790	Tb927.10.13790 |; Transcript=Tb927.10.13790:mRNA | gene=Tb927.10.13790 | organism=Trypanosoma_brucei_brucei_TREU927 | gene_product=hypothetical protein, conserved |; Transcript_product=hypothetical protein, conserved | location=Tb927_10_v5.1:3367889-	21	21	21	39	39	39	74.674	117	1525900000	60	21	21	21	1	8	8	8	10	11	12	8	8	8	10	11	12	8	8	8	10	11	12	680	12.5	14.9	15.1	21.8	22.8	25.1	27812000	48889000	77695000
	0.620117	0.239819	0.988584	1.98424	Tb927.3.1920	Tb927.3.1920	Tb927.3.1920 |; Transcript=Tb927.3.1920:mRNA | gene=Tb927.3.1920 | organism=Trypanosoma_brucei_brucei_TREU927 | gene_product=General negative regulator of; Transcription subunit 5 |; Transcript_product=General negative regulator of; Transcription subun	8	8	8	20.4	20.4	20.4	66.856	26.75	327220000	22	8	8	8	1	2	3	5	3	5	5	2	3	5	3	5	5	2	3	5	3	5	5	604	3.1	5.6	12.1	7.5	12.9	13.1	8073600	18260000	31783000
	1.44122	0.0362059	0.985079	1.97942	Tb927.7.5490	Tb927.7.5490	Tb927.7.5490 |; Transcript=Tb927.7.5490:mRNA | gene=Tb927.7.5490 | organism=Trypanosoma_brucei_brucei_TREU927 | gene_product=protein arginine n-methyltransferase 7 |; Transcript_product=protein arginine n-methyltransferase 7 | location=Tb927_07_v5.1:	5	5	5	24.9	24.9	24.9	44.026	17.246	143990000	9	5	5	5	1	0	0	0	3	3	4	0	0	0	3	3	4	0	0	0	3	3	4	390	0	0	0	12.6	16.4	21.5	0	0	0
	1.21264	0.0612856	0.978899	1.97096	Tb927.6.4480	Tb927.6.4480	Tb927.6.4480 |; Transcript=Tb927.6.4480:mRNA | gene=Tb927.6.4480 | organism=Trypanosoma_brucei_brucei_TREU927 | gene_product=valyl-tRNA synthetase, putative |; Transcript_product=valyl-tRNA synthetase, putative | location=Tb927_06_v5.1:1257255-126018	24	24	24	32.2	32.2	32.2	110.92	59.166	1251800000	59	24	24	24	1	6	9	8	11	12	18	6	9	8	11	12	18	6	9	8	11	12	18	975	6.2	12	9.9	13.8	15.1	24.5	18233000	58067000	66744000
	2.98708	0.0010302	0.97796	1.96968	Tb927.9.12650; Tb11.v5.0675.1	Tb927.9.12650	Tb927.9.12650 |; Transcript=Tb927.9.12650:mRNA | gene=Tb927.9.12650 | organism=Trypanosoma_brucei_brucei_TREU927 | gene_product=ubiquitin-activating enzyme E1, putative |; Transcript_product=ubiquitin-activating enzyme E1, putative | location=Tb927_0	49	49	49	51.4	51.4	51.4	134.65	308.82	9889600000	239	NaN	NaN	NaN	2	22	19	25	41	38	44	22	19	25	41	38	44	22	19	25	41	38	44	1214	24.1	20.9	29.6	44.5	40.7	47	182230000	237370000	447320000
	1.56473	0.0272439	0.976596	1.96782	Tb927.1.4180	Tb927.1.4180	Tb927.1.4180 |; Transcript=Tb927.1.4180:mRNA | gene=Tb927.1.4180 | organism=Trypanosoma_brucei_brucei_TREU927 | gene_product=leucine-rich repeat protein (LRRP), putative |; Transcript_product=leucine-rich repeat protein (LRRP), putative | location=Tb	7	7	7	12.1	12.1	12.1	81.988	15.834	155890000	16	7	7	7	1	1	0	1	5	4	5	1	0	1	5	4	5	1	0	1	5	4	5	744	2.2	0	2.2	7.5	6	9.1	618480	0	2603500
	0.587948	0.258257	0.972474	1.9622	Tb927.4.5310; Tb927.8.7110	Tb927.4.5310	Tb927.4.5310 |; Transcript=Tb927.4.5310:mRNA | gene=Tb927.4.5310 | organism=Trypanosoma_brucei_brucei_TREU927 | gene_product=Repressor of differentiation kinase 2 |; Transcript_product=Repressor of differentiation kinase 2 | location=Tb927_04_v5.1:14	8	8	8	26.8	26.8	26.8	50.193	24.34	275820000	19	NaN	NaN	NaN	2	2	1	3	6	3	6	2	1	3	6	3	6	2	1	3	6	3	6	440	5.7	2.5	7.7	18.2	7.7	19.1	8859900	4051000	16217000
	3.02095	0.000952901	0.97125	1.96054	Tb927.3.4270	Tb927.3.4270	Tb927.3.4270 |; Transcript=Tb927.3.4270:mRNA | gene=Tb927.3.4270 | organism=Trypanosoma_brucei_brucei_TREU927 | gene_product=hypothetical protein, conserved |; Transcript_product=hypothetical protein, conserved | location=Tb927_03_v5.1:1202789-120553	14	14	14	23	23	23	99.496	55.332	647080000	35	14	14	14	1	5	3	6	8	8	12	5	3	6	8	8	12	5	3	6	8	8	12	916	7.1	5.1	9.1	13.3	12.2	19.7	14682000	8541300	29621000
	0.830829	0.147629	0.967175	1.95501	Tb927.10.8830	Tb927.10.8830	Tb927.10.8830 |; Transcript=Tb927.10.8830:mRNA | gene=Tb927.10.8830 | organism=Trypanosoma_brucei_brucei_TREU927 | gene_product=Flagellum attachment zone protein 5 |; Transcript_product=Flagellum attachment zone protein 5 | location=Tb927_10_v5.1:218	4	4	4	8.5	8.5	8.5	66.659	8.8955	100500000	12	4	4	4	1	1	1	2	4	2	2	1	1	2	4	2	2	1	1	2	4	2	2	585	3.1	3.1	5.5	8.5	5.5	5.5	1267300	0	6520600
	2.37412	0.00422551	0.962749	1.94902	Tb927.10.13710	Tb927.10.13710	Tb927.10.13710 |; Transcript=Tb927.10.13710:mRNA | gene=Tb927.10.13710 | organism=Trypanosoma_brucei_brucei_TREU927 | gene_product=Activator of Hsp90 ATPase, N-terminal/Activator of Hsp90 ATPase homolog 1-like protein, putative |; Transcript_product=	12	12	12	38.1	38.1	38.1	37.612	49.124	1576500000	64	12	12	12	1	4	4	3	8	8	10	4	4	3	8	8	10	4	4	3	8	8	10	331	14.5	14.5	12.1	34.7	23.9	26.6	37341000	58408000	55085000
	0.590233	0.256902	0.953021	1.93592	Tb927.3.5500	Tb927.3.5500	Tb927.3.5500 |; Transcript=Tb927.3.5500:mRNA | gene=Tb927.3.5500 | organism=Trypanosoma_brucei_brucei_TREU927 | gene_product=DNA-directed RNA polymerase II subunit 3, putative |; Transcript_product=DNA-directed RNA polymerase II subunit 3, putative |	5	5	5	27.6	27.6	27.6	37.771	30.477	129660000	18	5	5	5	1	2	1	4	4	4	3	2	1	4	4	4	3	2	1	4	4	4	3	337	5.3	2.7	18.4	23.4	23.4	20.8	4955400	2037000	16441000
	0.900948	0.125618	0.945177	1.92543	Tb927.2.5030	Tb927.2.5030	Tb927.2.5030 |; Transcript=Tb927.2.5030:mRNA | gene=Tb927.2.5030 | organism=Trypanosoma_brucei_brucei_TREU927 | gene_product=transcription elongation factor SPT5, putative |; Transcript_product=transcription elongation factor SPT5, putative | locatio	5	5	5	10.5	10.5	10.5	79.801	8.7922	145540000	17	5	5	5	1	1	1	2	2	5	5	1	1	2	2	5	5	1	1	2	2	5	5	715	1.8	1.7	3.5	4.3	10.5	10.5	3006600	1806200	7296800
	5.44105	3.62205e-06	0.938896	1.91706	Tb927.11.16760	Tb927.11.16760	Tb927.11.16760 |; Transcript=Tb927.11.16760:mRNA | gene=Tb927.11.16760 | organism=Trypanosoma_brucei_brucei_TREU927 | gene_product=T-complex protein 1, alpha subunit, putative |; Transcript_product=T-complex protein 1, alpha subunit, putative | locat	34	34	34	72.6	72.6	72.6	59.432	297.53	9626200000	205	34	34	34	1	22	18	25	28	26	27	22	18	25	28	26	27	22	18	25	28	26	27	552	48.6	40.2	55.8	63.9	60.1	62.5	263970000	298220000	545850000
	0.997531	0.10057	0.930645	1.90613	Tb927.11.5440	Tb927.11.5440	Tb927.11.5440 |; Transcript=Tb927.11.5440:mRNA | gene=Tb927.11.5440 | organism=Trypanosoma_brucei_brucei_TREU927 | gene_product=NADP-dependent malic enzyme, cytosolic |; Transcript_product=NADP-dependent malic enzyme, cytosolic | location=Tb927_11_v5	19	19	19	44	44	44	61.506	59.75	1475700000	76	19	19	19	1	5	6	14	14	15	10	5	6	14	14	15	10	5	6	14	14	15	10	564	13.1	14.4	31.9	38.5	36.7	23.6	31484000	34795000	206180000
	0.433735	0.368354	0.921078	1.89353	Tb927.11.7020	Tb927.11.7020	Tb927.11.7020 |; Transcript=Tb927.11.7020:mRNA | gene=Tb927.11.7020 | organism=Trypanosoma_brucei_brucei_TREU927 | gene_product=proteasome alpha 7 subunit, putative |; Transcript_product=proteasome alpha 7 subunit, putative | location=Tb927_11_v5.1:1	6	6	6	30.8	30.8	30.8	27.865	18.078	313000000	19	6	6	6	1	3	1	3	4	4	4	3	1	3	4	4	4	3	1	3	4	4	4	247	12.6	3.6	13	21.9	21.9	21.9	9936600	4559400	29268000
	1.61442	0.0242985	0.919235	1.89111	Tb927.5.1250	Tb927.5.1250	Tb927.5.1250 |; Transcript=Tb927.5.1250:mRNA | gene=Tb927.5.1250 | organism=Trypanosoma_brucei_brucei_TREU927 | gene_product=GAF domain/TIP41-like family, putative |; Transcript_product=GAF domain/TIP41-like family, putative | location=Tb927_05_v5.1:	6	6	6	13.2	13.2	13.2	63.921	6.7683	155510000	12	6	6	6	1	0	0	2	5	3	3	0	0	2	5	3	3	0	0	2	5	3	3	576	0	0	4.3	10.9	6.4	5.7	0	0	10951000
	0.807048	0.155938	0.917929	1.8894	Tb927.6.2130	Tb927.6.2130	Tb927.6.2130 |; Transcript=Tb927.6.2130:mRNA | gene=Tb927.6.2130 | organism=Trypanosoma_brucei_brucei_TREU927 | gene_product=nuclear movement protein, putative |; Transcript_product=nuclear movement protein, putative | location=Tb927_06_v5.1:680916-6	4	4	4	25.1	25.1	25.1	19.667	8.5361	99036000	11	4	4	4	1	0	0	1	4	4	3	0	0	1	4	4	3	0	0	1	4	4	3	175	0	0	5.7	25.1	25.1	20	0	0	2615800
	4.0848	8.22621e-05	0.91103	1.88039	Tb927.11.14250	Tb927.11.14250	Tb927.11.14250 |; Transcript=Tb927.11.14250:mRNA | gene=Tb927.11.14250 | organism=Trypanosoma_brucei_brucei_TREU927 | gene_product=T-complex protein 1, epsilon subunit, putative |; Transcript_product=T-complex protein 1, epsilon subunit, putative | l	24	24	24	54.1	54.1	54.1	59.381	178.01	3989300000	110	24	24	24	1	12	10	12	19	20	19	12	10	12	19	20	19	12	10	12	19	20	19	538	23.2	19.7	22.3	44.4	42.8	40	74248000	82483000	174050000
	1.39644	0.0401386	0.909768	1.87874	Tb927.3.1670	Tb927.3.1670	Tb927.3.1670 |; Transcript=Tb927.3.1670:mRNA | gene=Tb927.3.1670 | organism=Trypanosoma_brucei_brucei_TREU927 | gene_product=Cilia- and flagella-associated protein 251, putative |; Transcript_product=Cilia- and flagella-associated protein 251, putati	9	9	9	12.3	12.3	12.3	112.56	26.503	168120000	14	9	9	9	1	0	1	3	6	2	5	0	1	3	6	2	5	0	1	3	6	2	5	1027	0	1.3	5.6	8.8	3.6	7.5	0	3045900	9838400
	2.37795	0.00418845	0.9087	1.87735	Tb927.10.4610	Tb927.10.4610	Tb927.10.4610 |; Transcript=Tb927.10.4610:mRNA | gene=Tb927.10.4610 | organism=Trypanosoma_brucei_brucei_TREU927 | gene_product=dolicholphosphate-mannose synthase, putative |; Transcript_product=dolicholphosphate-mannose synthase, putative | location	9	9	9	39.8	39.8	39.8	29.086	24.78	520590000	34	9	9	9	1	3	4	6	7	7	6	3	4	6	7	7	6	3	4	6	7	7	6	259	16.2	20.1	26.6	30.9	30.1	28.2	19227000	14389000	22279000
	1.39977	0.0398317	0.905881	1.87369	Tb927.9.9550	Tb927.9.9550	Tb927.9.9550 |; Transcript=Tb927.9.9550:mRNA | gene=Tb927.9.9550 | organism=Trypanosoma_brucei_brucei_TREU927 | gene_product=EnigmRBP2 |; Transcript_product=EnigmRBP2 | location=Tb927_09_v5.1:1522102-1522740(-) | protein_length=212 | sequence_SO=chro	10	10	10	44.8	44.8	44.8	24.509	47.763	3060100000	53	10	10	10	1	7	6	6	9	7	9	7	6	6	9	7	9	7	6	6	9	7	9	212	34	29.2	26.9	44.8	36.3	41.5	70288000	78398000	170240000
	1.03557	0.0921361	0.903337	1.87039	Tb927.4.2110	Tb927.4.2110	Tb927.4.2110 |; Transcript=Tb927.4.2110:mRNA | gene=Tb927.4.2110 | organism=Trypanosoma_brucei_brucei_TREU927 | gene_product=protein phosphatase 2C, putative |; Transcript_product=protein phosphatase 2C, putative | location=Tb927_04_v5.1:546879-54782	3	3	3	11.8	11.8	11.8	33.456	24.272	150460000	13	3	3	3	1	0	2	2	3	3	3	0	2	2	3	3	3	0	2	2	3	3	3	314	0	8	8	11.8	11.8	11.8	0	7108200	10817000
	2.10506	0.00785134	0.90222	1.86894	Tb927.9.5040	Tb927.9.5040	Tb927.9.5040 |; Transcript=Tb927.9.5040:mRNA | gene=Tb927.9.5040 | organism=Trypanosoma_brucei_brucei_TREU927 | gene_product=cAMP-specific phosphodiesterase |; Transcript_product=cAMP-specific phosphodiesterase | location=Tb927_09_v5.1:903516-906308(	17	5	5	25.6	9.7	9.7	103.65	46.37	358200000	28	17	5	5	1	6	6	9	16	15	15	2	2	4	5	5	5	2	2	4	5	5	5	930	8.1	8.1	15.4	24.5	23.8	24.4	4472600	4432900	9085600
	2.22862	0.00590721	0.901513	1.86802	Tb927.9.12700	Tb927.9.12700	Tb927.9.12700 |; Transcript=Tb927.9.12700:mRNA | gene=Tb927.9.12700 | organism=Trypanosoma_brucei_brucei_TREU927 | gene_product=phospholipase A1, putative |; Transcript_product=phospholipase A1, putative | location=Tb927_09_v5.1:1995965-1997308(+) |	5	5	5	15.7	15.7	15.7	49.911	13.024	171600000	17	5	5	5	1	3	4	3	2	2	2	3	4	3	2	2	2	3	4	3	2	2	2	447	9.6	13.4	8.3	6	6	6	16048000	20473000	12096000
	4.21838	6.04807e-05	0.90011	1.86621	Tb927.10.3990	Tb927.10.3990	Tb927.10.3990 |; Transcript=Tb927.10.3990:mRNA | gene=Tb927.10.3990 | organism=Trypanosoma_brucei_brucei_TREU927 | gene_product=DHH1 |; Transcript_product=DHH1 | location=Tb927_10_v5.1:1056282-1057502(-) | protein_length=406 | sequence_SO=chromosome	35	35	35	80	80	80	46.468	323.31	18216000000	217	35	35	35	1	17	17	21	26	28	28	17	17	21	26	28	28	17	17	21	26	28	28	406	48.8	50.2	53.2	66.7	73.2	76.1	478250000	628390000	1037100000
	1.9652	0.0108343	0.896698	1.8618	Tb927.6.600	Tb927.6.600	Tb927.6.600 |; Transcript=Tb927.6.600:mRNA | gene=Tb927.6.600 | organism=Trypanosoma_brucei_brucei_TREU927 | gene_product=ccr4-not; Transcription complex subunit |; Transcript_product=ccr4-not; Transcription complex subunit | location=Tb927_06_v5.1:245	8	8	8	33.3	33.3	33.3	38.863	41.982	541740000	35	8	8	8	1	4	2	7	6	7	7	4	2	7	6	7	7	4	2	7	6	7	7	351	14.8	7.7	25.6	29.1	25.6	29.1	18032000	13168000	27982000
	2.13864	0.00726712	0.896174	1.86112	Tb927.11.1430	Tb927.11.1430	Tb927.11.1430 |; Transcript=Tb927.11.1430:mRNA | gene=Tb927.11.1430 | organism=Trypanosoma_brucei_brucei_TREU927 | gene_product=Component of motile flagella 2 |; Transcript_product=Component of motile flagella 2 | location=Tb927_11_v5.1:422497-424755	32	32	32	58.8	58.8	58.8	86.855	170.27	2136200000	82	32	32	32	1	6	13	8	19	16	21	6	13	8	19	16	21	6	13	8	19	16	21	752	10	24.9	13.8	35.9	30.1	39.9	37856000	103430000	117060000
	2.8988	0.00126242	0.891511	1.85512	Tb927.11.11900	Tb927.11.11900	Tb927.11.11900 |; Transcript=Tb927.11.11900:mRNA | gene=Tb927.11.11900 | organism=Trypanosoma_brucei_brucei_TREU927 | gene_product=Coatomer subunit gamma |; Transcript_product=Coatomer subunit gamma | location=Tb927_11_v5.1:3188010-3190646(+) | prote	25	25	25	37.8	37.8	37.8	97.586	117.38	1030100000	62	25	25	25	1	6	9	8	15	16	17	6	9	8	15	16	17	6	9	8	15	16	17	878	9	14.7	13	25.6	26.8	28.7	19807000	38912000	43538000
	0.344167	0.452724	0.889388	1.85239	Tb927.5.1700	Tb927.5.1700	Tb927.5.1700 |; Transcript=Tb927.5.1700:mRNA | gene=Tb927.5.1700 | organism=Trypanosoma_brucei_brucei_TREU927 | gene_product=replication Factor A 28 kDa subunit, putative |; Transcript_product=replication Factor A 28 kDa subunit, putative | location=	5	5	5	27.8	27.8	27.8	27.593	18.775	255570000	15	5	5	5	1	1	4	3	4	2	2	1	4	3	4	2	2	1	4	3	4	2	2	255	3.9	17.3	12.9	23.5	8.2	14.9	0	27835000	30946000
	2.15227	0.00704263	0.886804	1.84908	Tb927.10.15530	Tb927.10.15530	Tb927.10.15530 |; Transcript=Tb927.10.15530:mRNA | gene=Tb927.10.15530 | organism=Trypanosoma_brucei_brucei_TREU927 | gene_product=ABC; Transport system ATP-binding protein, putative |; Transcript_product=ABC; Transport system ATP-binding protein, puta	9	9	4	18.8	18.8	7.5	67.522	25.666	299720000	28	9	9	4	1	2	2	5	7	6	7	2	2	5	7	6	7	1	0	2	3	2	2	602	4.5	5.1	11.3	15.6	13.3	14.8	2550700	5503600	16173000
	0.318127	0.480698	0.884537	1.84617	Tb927.9.15420; Tb927.10.270	Tb927.9.15420; Tb927.10.270	Tb927.9.15420 |; Transcript=Tb927.9.15420:mRNA | gene=Tb927.9.15420 | organism=Trypanosoma_brucei_brucei_TREU927 | gene_product=60S ribosomal protein L32 |; Transcript_product=60S ribosomal protein L32 | location=Tb927_09_v5.1:2399675-2400073(+) | pr	5	5	5	29.5	29.5	29.5	15.353	38.268	563690000	28	NaN	NaN	NaN	2	1	3	4	4	3	4	1	3	4	4	3	4	1	3	4	4	3	4	132	6.1	29.5	29.5	23.5	23.5	23.5	17643000	47275000	166170000
	1.51084	0.0308432	0.884142	1.84567	Tb927.8.7980; Tb927.4.4380	Tb927.8.7980; Tb927.4.4380	Tb927.8.7980 |; Transcript=Tb927.8.7980:mRNA | gene=Tb927.8.7980 | organism=Trypanosoma_brucei_brucei_TREU927 | gene_product=Pyrophosphate-energized vacuolar membrane proton pump 2, putative |; Transcript_product=Pyrophosphate-energized vacuolar memb	15	15	15	25.1	25.1	25.1	86.003	71.959	1156000000	41	NaN	NaN	NaN	2	3	5	5	9	9	11	3	5	5	9	9	11	3	5	5	9	9	11	826	5.4	8	9.7	13.8	18.8	19.9	38474000	37537000	42296000
	4.06774	8.55576e-05	0.883823	1.84526	Tb927.10.2190	Tb927.10.2190	Tb927.10.2190 |; Transcript=Tb927.10.2190:mRNA | gene=Tb927.10.2190 | organism=Trypanosoma_brucei_brucei_TREU927 | gene_product=Protein of unknown function (DUF667), putative |; Transcript_product=Protein of unknown function (DUF667), putative | loca	12	12	12	44.9	44.9	44.9	34.552	87.64	1644000000	78	12	12	12	1	6	8	8	8	9	10	6	8	8	8	9	10	6	8	8	8	9	10	294	35	39.1	38.1	39.1	39.5	41.8	39639000	79031000	89221000
	0.736424	0.183474	0.8809	1.84152	Tb927.6.5010	Tb927.6.5010	Tb927.6.5010 |; Transcript=Tb927.6.5010:mRNA | gene=Tb927.6.5010 | organism=Trypanosoma_brucei_brucei_TREU927 | gene_product=hypothetical protein, conserved |; Transcript_product=hypothetical protein, conserved | location=Tb927_06_v5.1:1373762-137491	6	6	6	28.9	28.9	28.9	40.797	14.504	287440000	16	6	6	6	1	1	2	3	4	5	2	1	2	3	4	5	2	1	2	3	4	5	2	384	6.5	9.6	17.4	16.9	21.9	10.4	5077100	12176000	18731000
	0.869742	0.134976	0.877873	1.83766	Tb927.11.2370	Tb927.11.2370	Tb927.11.2370 |; Transcript=Tb927.11.2370:mRNA | gene=Tb927.11.2370 | organism=Trypanosoma_brucei_brucei_TREU927 | gene_product=mRNA export factor MEX67 |; Transcript_product=mRNA export factor MEX67 | location=Tb927_11_v5.1:680697-682424(+) | protei	9	9	9	26.4	26.4	26.4	62.541	51.333	152610000	25	9	9	9	1	1	1	4	5	5	6	1	1	4	5	5	6	1	1	4	5	5	6	575	2.6	1.9	9.4	17.6	12.2	19	2913100	8740000	29348000
	0.657625	0.219976	0.876415	1.83581	Tb927.9.9630	Tb927.9.9630	Tb927.9.9630 |; Transcript=Tb927.9.9630:mRNA | gene=Tb927.9.9630 | organism=Trypanosoma_brucei_brucei_TREU927 | gene_product=TPR repeat/Tetratricopeptide repeat, putative |; Transcript_product=TPR repeat/Tetratricopeptide repeat, putative | location=	4	4	4	14.4	14.4	14.4	38.92	26.931	226250000	15	4	4	4	1	1	2	4	2	3	4	1	2	4	2	3	4	1	2	4	2	3	4	355	3.9	7.3	14.4	6.5	10.4	14.4	7908900	9653900	22211000
	1.60372	0.0249046	0.868535	1.82581	Tb927.6.1770	Tb927.6.1770	Tb927.6.1770 |; Transcript=Tb927.6.1770:mRNA | gene=Tb927.6.1770 | organism=Trypanosoma_brucei_brucei_TREU927 | gene_product=kinesin, putative |; Transcript_product=kinesin, putative | location=Tb927_06_v5.1:590574-592460(-) | protein_length=628 | se	16	16	16	31.7	31.7	31.7	69.409	55.823	789770000	39	16	16	16	1	3	3	5	10	13	8	3	3	5	10	13	8	3	3	5	10	13	8	628	5.1	4.9	10.2	21.2	26	17.2	7742200	13312000	35623000
	2.47039	0.00338542	0.866646	1.82342	Tb927.8.2160	Tb927.8.2160	Tb927.8.2160 |; Transcript=Tb927.8.2160:mRNA | gene=Tb927.8.2160 | organism=Trypanosoma_brucei_brucei_TREU927 | gene_product=p-glycoprotein |; Transcript_product=p-glycoprotein | location=Tb927_08_v5.1:667841-672586(+) | protein_length=1581 | sequenc	9	9	9	6.8	6.8	6.8	174.68	20.524	87892000	16	9	9	9	1	0	0	0	6	6	6	0	0	0	6	6	6	0	0	0	6	6	6	1581	0	0	0	4.7	4.4	4.5	0	0	0
	0.685952	0.206086	0.866376	1.82308	Tb927.6.4390	Tb927.6.4390	Tb927.6.4390 |; Transcript=Tb927.6.4390:mRNA | gene=Tb927.6.4390 | organism=Trypanosoma_brucei_brucei_TREU927 | gene_product=kinesin, putative |; Transcript_product=kinesin, putative | location=Tb927_06_v5.1:1234638-1237973(-) | protein_length=1111 |	11	11	11	14.1	14.1	14.1	125.9	24.465	186850000	22	11	11	11	1	1	0	5	5	5	6	1	0	5	5	5	6	1	0	5	5	5	6	1111	1	0	6.6	5.3	5	7.9	0	0	15824000
	0.954027	0.111166	0.865615	1.82212	Tb927.10.8170	Tb927.10.8170	Tb927.10.8170 |; Transcript=Tb927.10.8170:mRNA | gene=Tb927.10.8170 | organism=Trypanosoma_brucei_brucei_TREU927 | gene_product=Nucleoporin NUP144 |; Transcript_product=Nucleoporin NUP144 | location=Tb927_10_v5.1:2027749-2031726(-) | protein_length=1	11	11	11	11	11	11	144.37	23.119	168310000	14	11	11	11	1	1	0	3	4	6	5	1	0	3	4	6	5	1	0	3	4	6	5	1325	1.1	0	3.1	3.2	5.5	5	1475500	0	8705100
	0.482258	0.329414	0.85912	1.81393	Tb927.10.12590	Tb927.10.12590	Tb927.10.12590 |; Transcript=Tb927.10.12590:mRNA | gene=Tb927.10.12590 | organism=Trypanosoma_brucei_brucei_TREU927 | gene_product=hypothetical protein, conserved |; Transcript_product=hypothetical protein, conserved | location=Tb927_10_v5.1:3051347-	15	15	15	30.1	30.1	30.1	105.85	45.715	439000000	42	15	15	15	1	8	2	7	9	9	9	8	2	7	9	9	9	8	2	7	9	9	9	933	15.3	2.5	13	18.5	17.7	18.2	21322000	6801200	40440000
	0.770439	0.169653	0.857323	1.81167	Tb927.2.4330; Tb11.v5.0777.1	Tb927.2.4330; Tb11.v5.0777.1	Tb927.2.4330 |; Transcript=Tb927.2.4330:mRNA | gene=Tb927.2.4330 | organism=Trypanosoma_brucei_brucei_TREU927 | gene_product=paraflagellar rod protein 5, putative |; Transcript_product=paraflagellar rod protein 5, putative | location=Tb927_02_v5.1:76	9	9	9	14.7	14.7	14.7	87.142	19.321	230090000	14	NaN	NaN	NaN	2	1	0	4	6	5	6	1	0	4	6	5	6	1	0	4	6	5	6	762	1.8	0	6.2	9.7	8.8	10.4	1338300	0	8897900
	0.433785	0.368311	0.850571	1.80321	Tb927.11.4360	Tb927.11.4360	Tb927.11.4360 |; Transcript=Tb927.11.4360:mRNA | gene=Tb927.11.4360 | organism=Trypanosoma_brucei_brucei_TREU927 | gene_product=Protein of unknown function (DUF1014), putative |; Transcript_product=Protein of unknown function (DUF1014), putative | lo	5	5	5	28	28	28	29.673	57.788	195000000	17	5	5	5	1	2	3	1	3	4	2	2	3	1	3	4	2	2	3	1	3	4	2	257	9.3	16.7	4.3	16	23.7	8.6	6083600	20778000	2250400
	0.966646	0.107983	0.850552	1.80319	Tb927.11.15990	Tb927.11.15990	Tb927.11.15990 |; Transcript=Tb927.11.15990:mRNA | gene=Tb927.11.15990 | organism=Trypanosoma_brucei_brucei_TREU927 | gene_product=Nucleoporin NUP109 |; Transcript_product=Nucleoporin NUP109 | location=Tb927_11_v5.1:4233369-4236374(-) | protein_lengt	7	7	7	8.5	8.5	8.5	108.72	28.617	119940000	12	7	7	7	1	2	0	2	3	3	5	2	0	2	3	3	5	2	0	2	3	3	5	1001	2.7	0	3.1	4.2	4.2	6.4	4903300	0	7089400
	0.756954	0.175003	0.845695	1.79713	Tb927.10.2490	Tb927.10.2490	Tb927.10.2490 |; Transcript=Tb927.10.2490:mRNA | gene=Tb927.10.2490 | organism=Trypanosoma_brucei_brucei_TREU927 | gene_product=glucose-6-phosphate 1-dehydrogenase |; Transcript_product=glucose-6-phosphate 1-dehydrogenase | location=Tb927_10_v5.1:648	15	15	15	42.3	42.3	42.3	63.503	75.844	468040000	30	15	15	15	1	2	4	8	7	3	12	2	4	8	7	3	12	2	4	8	7	3	12	558	4.3	12.7	22.2	19.9	10.4	33.3	3305000	20813000	44870000
	1.91425	0.0121829	0.835363	1.78431	Tb927.8.2080	Tb927.8.2080	Tb927.8.2080 |; Transcript=Tb927.8.2080:mRNA | gene=Tb927.8.2080 | organism=Trypanosoma_brucei_brucei_TREU927 | gene_product=Fungal; TRNA ligase phosphodiesterase domain containing protein, putative |; Transcript_product=Fungal; TRNA ligase phosphodies	6	6	3	36.6	36.6	23.7	20.204	16.145	1250300000	18	6	6	3	1	2	3	4	5	5	5	2	3	4	5	5	5	2	2	2	2	3	3	186	14	18.3	23.1	26.9	32.3	32.3	16195000	31902000	45557000
	0.590817	0.256556	0.830092	1.7778	Tb927.8.820	Tb927.8.820	Tb927.8.820 |; Transcript=Tb927.8.820:mRNA | gene=Tb927.8.820 | organism=Trypanosoma_brucei_brucei_TREU927 | gene_product=VID27 cytoplasmic protein, putative |; Transcript_product=VID27 cytoplasmic protein, putative | location=Tb927_08_v5.1:233701-23	17	17	17	40.1	40.1	40.1	61.686	44.333	407190000	30	17	17	17	1	3	3	3	8	11	8	3	3	3	8	11	8	3	3	3	8	11	8	553	8.7	6	9.6	21	27.3	19	12859000	6780700	17128000
	2.50427	0.00313133	0.827377	1.77446	Tb927.1.3300	Tb927.1.3300	Tb927.1.3300 |; Transcript=Tb927.1.3300:mRNA | gene=Tb927.1.3300 | organism=Trypanosoma_brucei_brucei_TREU927 | gene_product=Myotubularin-related protein, putative |; Transcript_product=Myotubularin-related protein, putative | location=Tb927_01_v5.1:	7	7	7	11.8	11.8	11.8	97.543	31.58	215260000	34	7	7	7	1	2	3	3	5	7	6	2	3	3	5	7	6	2	3	3	5	7	6	872	4.5	6.7	6.7	11	11.8	11.8	6235000	8881500	11935000
	0.430401	0.371193	0.826292	1.77312	Tb927.11.3280; Tb927.9.3650	Tb927.11.3280	Tb927.11.3280 |; Transcript=Tb927.11.3280:mRNA | gene=Tb927.11.3280 | organism=Trypanosoma_brucei_brucei_TREU927 | gene_product=Kinesin-13 5, putative |; Transcript_product=Kinesin-13 5, putative | location=Tb927_11_v5.1:951904-954063(+) | protein_le	4	4	4	6.8	6.8	6.8	80.07	11.606	138920000	12	NaN	NaN	NaN	2	2	2	1	3	3	3	2	2	1	3	3	3	2	2	1	3	3	3	719	3.8	3.8	2.2	4.9	5.3	5.7	7160200	8050400	3051300
	1.21046	0.0615942	0.822829	1.76887	Tb927.11.4800	Tb927.11.4800	Tb927.11.4800 |; Transcript=Tb927.11.4800:mRNA | gene=Tb927.11.4800 | organism=Trypanosoma_brucei_brucei_TREU927 | gene_product=clathrin coat assembly protein, putative |; Transcript_product=clathrin coat assembly protein, putative | location=Tb927_1	8	8	8	22.2	22.2	22.2	54.924	27.675	235890000	23	8	8	8	1	1	2	4	6	6	4	1	2	4	6	6	4	1	2	4	6	6	4	492	3.3	5.7	10.6	16.9	19.1	10.6	2790100	5340600	16640000
	2.10647	0.00782578	0.816022	1.76055	Tb927.9.9870	Tb927.9.9870	Tb927.9.9870 |; Transcript=Tb927.9.9870:mRNA | gene=Tb927.9.9870 | organism=Trypanosoma_brucei_brucei_TREU927 | gene_product=Kinesin-13 6, putative |; Transcript_product=Kinesin-13 6, putative | location=Tb927_09_v5.1:1565175-1566623(-) | protein_len	8	8	8	25.5	25.5	25.5	53.501	14.591	118340000	15	8	8	8	1	3	1	3	5	4	3	3	1	3	5	4	3	3	1	3	5	4	3	482	7.1	2.9	7.1	13.7	13.1	10.6	4099100	2843400	8957700
	0.432709	0.369225	0.81279	1.75661	Tb927.10.14840; Tb927.10.14830; Tb927.10.14820	Tb927.10.14840; Tb927.10.14830; Tb927.10.14820	Tb927.10.14840 |; Transcript=Tb927.10.14840:mRNA | gene=Tb927.10.14840 | organism=Trypanosoma_brucei_brucei_TREU927 | gene_product=Mitochondrial ADP/ATP carrier protein 5a |; Transcript_product=Mitochondrial ADP/ATP carrier protein 5a | location=Tb92	8	8	8	32.2	32.2	32.2	34.074	29.626	578660000	25	NaN	NaN	NaN	3	3	2	5	2	3	5	3	2	5	2	3	5	3	2	5	2	3	5	307	10.1	6.2	19.9	10.7	16.6	23.1	12715000	15404000	113250000
	3.01156	0.000973727	0.807831	1.75058	Tb05.5K5.110; Tb927.5.4460; Tb11.v5.0866.1	Tb05.5K5.110; Tb927.5.4460; Tb11.v5.0866.1	Tb05.5K5.110 |; Transcript=Tb05.5K5.110:mRNA | gene=Tb05.5K5.110 | organism=Trypanosoma_brucei_brucei_TREU927 | gene_product=major vault protein, putative |; Transcript_product=major vault protein, putative | location=5K5_v5.1:18945-21461(-) | protei	29	29	29	48.8	48.8	48.8	94.06	185.8	2660000000	112	NaN	NaN	NaN	3	12	11	15	20	21	21	12	11	15	20	21	21	12	11	15	20	21	21	838	18.7	18.1	25.2	35.1	37	35.3	74575000	92300000	127160000
	1.80819	0.0155528	0.805665	1.74795	Tb927.8.1840	Tb927.8.1840	Tb927.8.1840 |; Transcript=Tb927.8.1840:mRNA | gene=Tb927.8.1840 | organism=Trypanosoma_brucei_brucei_TREU927 | gene_product=Sec7 domain containing protein, putative |; Transcript_product=Sec7 domain containing protein, putative | location=Tb927_08_v	8	8	8	5.4	5.4	5.4	225.88	39.032	81332000	15	8	8	8	1	1	1	4	3	5	4	1	1	4	3	5	4	1	1	4	3	5	4	2063	0.4	0.4	2.3	1.6	3.8	2.8	0	0	5948300
	0.872407	0.134151	0.803197	1.74496	Tb927.5.2320	Tb927.5.2320	Tb927.5.2320 |; Transcript=Tb927.5.2320:mRNA | gene=Tb927.5.2320 | organism=Trypanosoma_brucei_brucei_TREU927 | gene_product=Mak10 subunit, NatC N(alpha)-terminal acetyltransferase, putative |; Transcript_product=Mak10 subunit, NatC N(alpha)-terminal	15	15	15	26	26	26	82.159	37.754	304410000	24	15	15	15	1	2	4	7	7	6	9	2	4	7	7	6	9	2	4	7	7	6	9	736	2.4	6.8	12.5	15.2	10.9	18.6	4095600	18412000	19486000
	2.95693	0.00110425	0.795904	1.73617	Tb927.11.4910	Tb927.11.4910	Tb927.11.4910 |; Transcript=Tb927.11.4910:mRNA | gene=Tb927.11.4910 | organism=Trypanosoma_brucei_brucei_TREU927 | gene_product=predicted ankyrin repeat family protein |; Transcript_product=predicted ankyrin repeat family protein | location=Tb927_11_	15	15	15	41.1	41.1	41.1	43.647	87.898	1976700000	62	15	15	15	1	7	10	8	12	10	13	7	10	8	12	10	13	7	10	8	12	10	13	392	20.7	29.1	24.7	36.2	30.6	38.8	55690000	90819000	124050000
	0.403587	0.394833	0.793065	1.73275	Tb927.2.5240	Tb927.2.5240	Tb927.2.5240 |; Transcript=Tb927.2.5240:mRNA | gene=Tb927.2.5240 | organism=Trypanosoma_brucei_brucei_TREU927 | gene_product=pre-mRNA splicing factor 19 |; Transcript_product=pre-mRNA splicing factor 19 | location=Tb927_02_v5.1:921221-922750(+) | pro	6	6	6	17.7	17.7	17.7	54.268	33.831	174710000	16	6	6	6	1	2	2	3	4	2	3	2	2	3	4	2	3	2	2	3	4	2	3	509	5.7	4.9	9.2	11	5.7	8.8	8636100	17256000	11068000
	1.13212	0.0737701	0.788136	1.72684	Tb927.9.8990	Tb927.9.8990	Tb927.9.8990 |; Transcript=Tb927.9.8990:mRNA | gene=Tb927.9.8990 | organism=Trypanosoma_brucei_brucei_TREU927 | gene_product=Ankyrin repeats (3 copies), putative |; Transcript_product=Ankyrin repeats (3 copies), putative | location=Tb927_09_v5.1:1440	11	11	11	43.2	43.2	43.2	38.856	50.415	429190000	29	11	11	11	1	3	2	6	7	6	6	3	2	6	7	6	6	3	2	6	7	6	6	345	11.9	8.1	19.7	33.3	26.4	27.8	11228000	9351500	40524000
	3.49044	0.000323264	0.776957	1.71351	Tb927.10.4640	Tb927.10.4640	Tb927.10.4640 |; Transcript=Tb927.10.4640:mRNA | gene=Tb927.10.4640 | organism=Trypanosoma_brucei_brucei_TREU927 | gene_product=eukaryotic; Translation initiation factor 3 subunit l |; Transcript_product=eukaryotic; Translation initiation factor 3 subu	15	15	15	43.9	43.9	43.9	55.649	129.33	2869000000	89	15	15	15	1	9	10	11	13	14	12	9	10	11	13	14	12	9	10	11	13	14	12	488	25.6	30.7	33.4	36.3	40	37.5	79329000	102910000	133070000
	1.39165	0.0405834	0.775579	1.71188	Tb927.10.11760	Tb927.10.11760	Tb927.10.11760 |; Transcript=Tb927.10.11760:mRNA | gene=Tb927.10.11760 | organism=Trypanosoma_brucei_brucei_TREU927 | gene_product=pumilio/PUF RNA binding protein 6 |; Transcript_product=pumilio/PUF RNA binding protein 6 | location=Tb927_10_v5.1:2869	11	11	11	21.1	21.1	21.1	93.062	29.249	296840000	32	11	11	11	1	3	2	5	7	7	6	3	2	5	7	7	6	3	2	5	7	7	6	843	5.1	4.2	8.2	14.6	12.3	11.2	12712000	10070000	27516000
	1.66408	0.0216731	0.763401	1.69749	Tb927.11.16830	Tb927.11.16830	Tb927.11.16830 |; Transcript=Tb927.11.16830:mRNA | gene=Tb927.11.16830 | organism=Trypanosoma_brucei_brucei_TREU927 | gene_product=Rab-like 5, small G protein |; Transcript_product=Rab-like 5, small G protein | location=Tb927_11_v5.1:4483931-4484590(	8	8	8	47.9	47.9	47.9	24.466	36.293	263000000	26	8	8	8	1	2	3	4	6	6	7	2	3	4	6	6	7	2	3	4	6	6	7	219	12.3	15.5	26.5	36.5	36.5	42.9	5681400	8433900	12956000
	0.992562	0.101727	0.762557	1.69649	Tb927.11.5290	Tb927.11.5290	Tb927.11.5290 |; Transcript=Tb927.11.5290:mRNA | gene=Tb927.11.5290 | organism=Trypanosoma_brucei_brucei_TREU927 | gene_product=mitochondrial carrier protein |; Transcript_product=mitochondrial carrier protein | location=Tb927_11_v5.1:1508940-1509788	4	4	4	15.2	15.2	15.2	29.883	8.0488	60610000	12	4	4	4	1	2	2	1	2	3	2	2	2	1	2	3	2	2	2	1	2	3	2	282	5.7	5.7	4.3	8.2	11	8.2	1346400	2126100	0
	0.537645	0.289971	0.758816	1.6921	Tb927.11.4820; Tb927.10.14580	Tb927.11.4820; Tb927.10.14580	Tb927.11.4820 |; Transcript=Tb927.11.4820:mRNA | gene=Tb927.11.4820 | organism=Trypanosoma_brucei_brucei_TREU927 | gene_product=60S ribosomal protein L17, putative |; Transcript_product=60S ribosomal protein L17, putative | location=Tb927_11_v5.1:138	5	5	5	28.9	28.9	28.9	19.105	28.523	665620000	36	NaN	NaN	NaN	2	2	3	4	5	5	5	2	3	4	5	5	5	2	3	4	5	5	5	166	11.4	19.9	19.9	28.9	28.9	28.9	5883400	16185000	91861000
	2.61968	0.00240063	0.758432	1.69165	Tb927.3.5620	Tb927.3.5620	Tb927.3.5620 |; Transcript=Tb927.3.5620:mRNA | gene=Tb927.3.5620 | organism=Trypanosoma_brucei_brucei_TREU927 | gene_product=Facilitates chromatin; Transcription complex subunit spt16 |; Transcript_product=Facilitates chromatin; Transcription complex s	25	25	25	39.3	39.3	39.3	113.69	124.71	1255100000	84	25	25	25	1	8	9	9	19	21	19	8	9	9	19	21	19	8	9	9	19	21	19	1022	11.6	12.5	13.5	30.6	34.1	32.3	34349000	47054000	53585000
	1.06378	0.0863412	0.755164	1.68782	Tb927.8.4360	Tb927.8.4360	Tb927.8.4360 |; Transcript=Tb927.8.4360:mRNA | gene=Tb927.8.4360 | organism=Trypanosoma_brucei_brucei_TREU927 | gene_product=hypothetical protein, conserved |; Transcript_product=hypothetical protein, conserved | location=Tb927_08_v5.1:1296185-130029	4	4	4	3.1	3.1	3.1	151.5	13.951	75923000	7	4	4	4	1	0	0	0	3	2	3	0	0	0	3	2	3	0	0	0	3	2	3	1368	0	0	0	2.3	1.5	2.4	0	0	0
	1.35043	0.0446241	0.751586	1.68364	Tb927.11.13670	Tb927.11.13670	Tb927.11.13670 |; Transcript=Tb927.11.13670:mRNA | gene=Tb927.11.13670 | organism=Trypanosoma_brucei_brucei_TREU927 | gene_product=hypothetical protein, conserved |; Transcript_product=hypothetical protein, conserved | location=Tb927_11_v5.1:3640224-	16	16	16	14.8	14.8	14.8	183.5	44.562	204860000	29	16	16	16	1	4	3	8	5	7	4	4	3	8	5	7	4	4	3	8	5	7	4	1624	4	2	7.9	5.2	7.6	3.9	8824700	12698000	20976000
	2.73358	0.00184679	0.750724	1.68264	Tb927.4.760	Tb927.4.760	Tb927.4.760 |; Transcript=Tb927.4.760:mRNA | gene=Tb927.4.760 | organism=Trypanosoma_brucei_brucei_TREU927 | gene_product=AP-1 adapter complex gamma subunit, putative |; Transcript_product=AP-1 adapter complex gamma subunit, putative | location=Tb927	22	22	22	39.6	39.6	39.6	87.344	206.26	2913400000	102	22	22	22	1	9	12	14	17	19	17	9	12	14	17	19	17	9	12	14	17	19	17	801	16.5	20.7	25.1	26.5	31.2	31.2	57426000	111710000	175460000
	2.08244	0.00827109	0.75027	1.68211	Tb927.9.15460	Tb927.9.15460	Tb927.9.15460 |; Transcript=Tb927.9.15460:mRNA | gene=Tb927.9.15460 | organism=Trypanosoma_brucei_brucei_TREU927 | gene_product=calcium motive p-type ATPase, putative |; Transcript_product=calcium motive p-type ATPase, putative | location=Tb927_09_v5	23	23	23	31.3	31.3	31.3	113.97	101.35	1729900000	86	23	23	23	1	8	7	9	16	18	14	8	7	9	16	18	14	8	7	9	16	18	14	1041	10.4	10.1	11.8	22.1	26.4	17.2	46843000	51569000	72155000
	1.13057	0.0740338	0.748686	1.68026	Tb927.10.11510	Tb927.10.11510	Tb927.10.11510 |; Transcript=Tb927.10.11510:mRNA | gene=Tb927.10.11510 | organism=Trypanosoma_brucei_brucei_TREU927 | gene_product=hypothetical protein, conserved |; Transcript_product=hypothetical protein, conserved | location=Tb927_10_v5.1:2808068-	3	3	3	11.7	11.7	11.7	46.871	11.192	63822000	8	3	3	3	1	1	0	1	3	3	3	1	0	1	3	3	3	1	0	1	3	3	3	426	3.5	0	3.5	11.7	11.7	11.7	749460	0	2426600
	2.71665	0.0019202	0.746087	1.67724	Tb927.4.1300	Tb927.4.1300	Tb927.4.1300 |; Transcript=Tb927.4.1300:mRNA | gene=Tb927.4.1300 | organism=Trypanosoma_brucei_brucei_TREU927 | gene_product=amidinotransferase, putative |; Transcript_product=amidinotransferase, putative | location=Tb927_04_v5.1:341652-342776(-) | p	23	23	23	73.5	73.5	73.5	42.015	323.31	24307000000	265	23	23	23	1	19	16	19	23	21	22	19	16	19	23	21	22	19	16	19	23	21	22	374	64.4	58.8	66.6	73.5	70.1	71.4	628090000	1028500000	1515200000
	1.61264	0.0243981	0.745322	1.67635	Tb927.6.4990	Tb927.6.4990	Tb927.6.4990 |; Transcript=Tb927.6.4990:mRNA | gene=Tb927.6.4990 | organism=Trypanosoma_brucei_brucei_TREU927 | gene_product=mitochondrial ATP synthase delta chain |; Transcript_product=mitochondrial ATP synthase delta chain | location=Tb927_06_v5.1:	4	4	4	31.9	31.9	31.9	20.147	12.257	95326000	13	4	4	4	1	1	2	3	2	2	3	1	2	3	2	2	3	1	2	3	2	2	3	182	11	18.1	24.7	17.6	17.6	24.7	2207900	5968100	9749900
	0.722967	0.189249	0.742953	1.6736	Tb927.11.14750	Tb927.11.14750	Tb927.11.14750 |; Transcript=Tb927.11.14750:mRNA | gene=Tb927.11.14750 | organism=Trypanosoma_brucei_brucei_TREU927 | gene_product=PSP1 C-terminal conserved region, putative |; Transcript_product=PSP1 C-terminal conserved region, putative | location=	5	5	5	15.1	15.1	15.1	42.2	23.635	157730000	15	5	5	5	1	2	2	1	4	4	3	2	2	1	4	4	3	2	2	1	4	4	3	372	7	6.2	3	11.8	15.1	12.1	5558800	6046000	5271600
	1.0639	0.086317	0.738234	1.66813	Tb927.11.2270	Tb927.11.2270	Tb927.11.2270 |; Transcript=Tb927.11.2270:mRNA | gene=Tb927.11.2270 | organism=Trypanosoma_brucei_brucei_TREU927 | gene_product=inner dynein arm I1 intermediate chain, axonemal |; Transcript_product=inner dynein arm I1 intermediate chain, axonemal |	14	14	14	22.6	22.6	22.6	90.406	26.877	457220000	35	14	14	14	1	3	4	4	9	9	8	3	4	4	9	9	8	3	4	4	9	9	8	809	5.4	6.8	7.8	12.7	15.1	12.4	8841700	14652000	13798000
	1.14582	0.071479	0.733576	1.66276	Tb927.10.2440	Tb927.10.2440	Tb927.10.2440 |; Transcript=Tb927.10.2440:mRNA | gene=Tb927.10.2440 | organism=Trypanosoma_brucei_brucei_TREU927 | gene_product=Metacaspase-4 |; Transcript_product=Metacaspase-4 | location=Tb927_10_v5.1:630862-631923(-) | protein_length=353 | sequenc	9	9	9	43.3	43.3	43.3	38.969	65.594	813390000	42	9	9	9	1	5	5	5	6	4	5	5	5	5	6	4	5	5	5	5	6	4	5	353	18.1	18.1	21.5	30.9	21	28	44873000	63541000	96240000
	0.477033	0.333401	0.725604	1.65359	Tb927.7.900	Tb927.7.900	Tb927.7.900 |; Transcript=Tb927.7.900:mRNA | gene=Tb927.7.900 | organism=Trypanosoma_brucei_brucei_TREU927 | gene_product=hypothetical protein, conserved |; Transcript_product=hypothetical protein, conserved | location=Tb927_07_v5.1:210773-212560(-)	7	7	7	15.3	15.3	15.3	64.798	49.605	217180000	19	7	7	7	1	2	1	2	5	5	5	2	1	2	5	5	5	2	1	2	5	5	5	595	6.1	2.9	6.1	11.8	13.8	11.9	8719700	4235000	15811000
	2.72368	0.00188936	0.724947	1.65284	Tb927.3.3000	Tb927.3.3000	Tb927.3.3000 |; Transcript=Tb927.3.3000:mRNA | gene=Tb927.3.3000 | organism=Trypanosoma_brucei_brucei_TREU927 | gene_product=Putative intraflagellar; Transport protein C3 |; Transcript_product=Putative intraflagellar; Transport protein C3 | location=Tb	20	20	20	50.2	50.2	50.2	64.892	80.588	1609200000	87	20	20	20	1	7	9	11	18	14	15	7	9	11	18	14	15	7	9	11	18	14	15	566	18	22.1	22.4	45.2	35.7	39	37891000	63668000	100180000
	2.12998	0.00741345	0.722523	1.65007	Tb927.8.6160; Tb927.8.6150	Tb927.8.6160; Tb927.8.6150	Tb927.8.6160 |; Transcript=Tb927.8.6160:mRNA | gene=Tb927.8.6160 | organism=Trypanosoma_brucei_brucei_TREU927 | gene_product=40S ribosomal protein S8, putative |; Transcript_product=40S ribosomal protein S8, putative | location=Tb927_08_v5.1:1796603-	7	7	7	38.6	38.6	38.6	24.937	85.469	3696200000	53	NaN	NaN	NaN	2	5	5	4	5	6	6	5	5	4	5	6	6	5	5	4	5	6	6	220	27.3	28.2	24.1	29.1	34.5	34.5	151920000	154250000	301940000
	2.02545	0.00943088	0.72135	1.64872	Tb927.5.3260	Tb927.5.3260	Tb927.5.3260 |; Transcript=Tb927.5.3260:mRNA | gene=Tb927.5.3260 | organism=Trypanosoma_brucei_brucei_TREU927 | gene_product=WD domain, G-beta repeat, putative |; Transcript_product=WD domain, G-beta repeat, putative | location=Tb927_05_v5.1:1075589-	6	6	6	6.9	6.9	6.9	149.17	27.227	70682000	9	6	6	6	1	2	0	3	2	2	3	2	0	3	2	2	3	2	0	3	2	2	3	1399	2.4	0	3	2.4	2.4	3.9	3063000	0	11489000
	2.76531	0.00171667	0.719417	1.64652	Tb927.10.8930	Tb927.10.8930	Tb927.10.8930 |; Transcript=Tb927.10.8930:mRNA | gene=Tb927.10.8930 | organism=Trypanosoma_brucei_brucei_TREU927 | gene_product=paraflagellar rod component, putative |; Transcript_product=paraflagellar rod component, putative | location=Tb927_10_v5.1	13	13	13	24.2	24.2	24.2	80.014	104.19	903600000	52	13	13	13	1	5	8	8	10	9	11	5	8	8	10	9	11	5	8	8	10	9	11	710	12.8	15.2	18.5	20.8	21.7	24.2	23740000	46737000	49849000
	1.18359	0.0655259	0.717956	1.64485	Tb927.3.4630	Tb927.3.4630	Tb927.3.4630 |; Transcript=Tb927.3.4630:mRNA | gene=Tb927.3.4630 | organism=Trypanosoma_brucei_brucei_TREU927 | gene_product=UDP-glucose:glycoprotein glucosyltransferase, putative |; Transcript_product=UDP-glucose:glycoprotein glucosyltransferase, pu	7	7	7	4.6	4.6	4.6	186.84	20.719	153510000	16	7	7	7	1	0	1	2	4	6	4	0	1	2	4	6	4	0	1	2	4	6	4	1675	0	1.1	1.6	3.1	4.1	2.6	0	3077600	7557700
	3.07638	0.000838725	0.712595	1.63875	Tb927.11.14460	Tb927.11.14460	Tb927.11.14460 |; Transcript=Tb927.11.14460:mRNA | gene=Tb927.11.14460 | organism=Trypanosoma_brucei_brucei_TREU927 | gene_product=ADP-ribosylation factor GTPase activating protein 1, putative |; Transcript_product=ADP-ribosylation factor GTPase acti	9	9	9	39.4	39.4	39.4	34.004	31.405	572640000	37	9	9	9	1	5	5	4	8	7	6	5	5	4	8	7	6	5	5	4	8	7	6	307	18.6	20.5	17.3	34.9	30	23.5	15268000	19989000	36345000
	1.8808	0.0131582	0.712432	1.63856	Tb927.11.4460	Tb927.11.4460	Tb927.11.4460 |; Transcript=Tb927.11.4460:mRNA | gene=Tb927.11.4460 | organism=Trypanosoma_brucei_brucei_TREU927 | gene_product=ALBA-Domain Protein |; Transcript_product=ALBA-Domain Protein | location=Tb927_11_v5.1:1292887-1293264(+) | protein_length	4	4	4	39.2	39.2	39.2	14.038	32.828	1279800000	23	4	4	4	1	2	3	2	4	3	4	2	3	2	4	3	4	2	3	2	4	3	4	125	22.4	28.8	22.4	39.2	23.2	39.2	31264000	73855000	71354000
	0.353419	0.443181	0.71191	1.63797	Tb927.11.6790	Tb927.11.6790	Tb927.11.6790 |; Transcript=Tb927.11.6790:mRNA | gene=Tb927.11.6790 | organism=Trypanosoma_brucei_brucei_TREU927 | gene_product=Nucleolar protein 89 |; Transcript_product=Nucleolar protein 89 | location=Tb927_11_v5.1:1915589-1917934(-) | protein_leng	8	8	8	14.5	14.5	14.5	89.011	20.131	296240000	20	8	8	8	1	4	1	3	5	5	6	4	1	3	5	5	6	4	1	3	5	5	6	781	8.2	1.7	6.5	8.7	8.7	10.6	14995000	4325200	12912000
	1.8949	0.012738	0.709798	1.63558	Tb927.10.7060	Tb927.10.7060	Tb927.10.7060 |; Transcript=Tb927.10.7060:mRNA | gene=Tb927.10.7060 | organism=Trypanosoma_brucei_brucei_TREU927 | gene_product=Nucleoporin NUP96 |; Transcript_product=Nucleoporin NUP96 | location=Tb927_10_v5.1:1776795-1779446(+) | protein_length=883	11	11	11	18.7	18.7	18.7	96.511	31.456	203750000	21	11	11	11	1	1	2	3	3	6	9	1	2	3	3	6	9	1	2	3	3	6	9	883	1.2	2.8	4.6	4.8	9.3	15.4	381170	2111600	6896000
	3.00969	0.000977945	0.708176	1.63374	Tb927.10.4570; Tb927.10.4560	Tb927.10.4570; Tb927.10.4560	Tb927.10.4570 |; Transcript=Tb927.10.4570:mRNA | gene=Tb927.10.4570 | organism=Trypanosoma_brucei_brucei_TREU927 | gene_product=elongation factor 2 |; Transcript_product=elongation factor 2 | location=Tb927_10_v5.1:1167167-1169707(-) | protein_length	56	56	56	75.8	75.8	75.8	94.333	323.31	61143000000	642	NaN	NaN	NaN	2	39	43	44	47	48	51	39	43	44	47	48	51	39	43	44	47	48	51	846	56.7	60.2	64.9	66.1	67	73.5	1717000000	2860300000	3776700000
	2.10652	0.00782501	0.706836	1.63222	Tb927.10.15520; Tb11.v5.0812.1	Tb927.10.15520; Tb11.v5.0812.1	Tb927.10.15520 |; Transcript=Tb927.10.15520:mRNA | gene=Tb927.10.15520 | organism=Trypanosoma_brucei_brucei_TREU927 | gene_product=signal recognition particle protein, putative |; Transcript_product=signal recognition particle protein, putative | loc	14	14	14	29.6	29.6	29.6	76.262	33.027	360940000	36	NaN	NaN	NaN	2	2	6	4	7	9	10	2	6	4	7	9	10	2	6	4	7	9	10	676	3.6	10.4	6.1	14.8	18.9	20.7	7370800	21612000	14408000
	2.92418	0.00119075	0.702321	1.62712	Tb927.2.6050	Tb927.2.6050	Tb927.2.6050 |; Transcript=Tb927.2.6050:mRNA | gene=Tb927.2.6050 | organism=Trypanosoma_brucei_brucei_TREU927 | gene_product=beta prime COP protein |; Transcript_product=beta prime COP protein | location=Tb927_02_v5.1:1092934-1095501(+) | protein_len	13	13	13	18.5	18.5	18.5	94.485	37.571	775720000	41	13	13	13	1	5	4	10	9	9	8	5	4	10	9	9	8	5	4	10	9	9	8	855	8	6.8	13.8	11.9	12.5	11.3	26317000	24703000	63973000
	3.23866	0.000577215	0.695181	1.61909	Tb927.11.7380	Tb927.11.7380	Tb927.11.7380 |; Transcript=Tb927.11.7380:mRNA | gene=Tb927.11.7380 | organism=Trypanosoma_brucei_brucei_TREU927 | gene_product=glycerol-3-phosphate dehydrogenase (FAD-dependent), mitochondrial |; Transcript_product=glycerol-3-phosphate dehydrogenase	35	35	35	70.1	70.1	70.1	66.991	316.9	9861800000	223	35	35	35	1	18	19	26	26	27	27	18	19	26	26	27	27	18	19	26	26	27	27	603	40.6	40	54.1	50.2	55.4	56.7	526370000	314090000	578090000
	4.05217	8.86813e-05	0.693566	1.61728	Tb927.7.1110	Tb927.7.1110	Tb927.7.1110 |; Transcript=Tb927.7.1110:mRNA | gene=Tb927.7.1110 | organism=Trypanosoma_brucei_brucei_TREU927 | gene_product=asparagine synthetase a, putative |; Transcript_product=asparagine synthetase a, putative | location=Tb927_07_v5.1:288012-289	18	18	18	63	63	63	39.597	187.37	2884400000	101	18	18	18	1	8	10	13	17	17	16	8	10	13	17	17	16	8	10	13	17	17	16	351	32.8	42.5	51.6	61	62.7	53.8	82780000	125680000	199420000
	1.58542	0.0259765	0.687639	1.61065	Tb927.4.3790	Tb927.4.3790	Tb927.4.3790 |; Transcript=Tb927.4.3790:mRNA | gene=Tb927.4.3790 | organism=Trypanosoma_brucei_brucei_TREU927 | gene_product=ubiquitin carboxyl-terminal hydrolase, putative |; Transcript_product=ubiquitin carboxyl-terminal hydrolase, putative | locat	13	13	13	36.8	36.8	36.8	52.002	88.444	631660000	40	13	13	13	1	3	6	7	9	8	9	3	6	7	9	8	9	3	6	7	9	8	9	465	7.5	19.1	19.1	28.8	26.7	27.1	9850400	21786000	27237000
	1.24394	0.0570239	0.684759	1.60743	Tb927.2.1330	Tb927.2.1330	Tb927.2.1330 |; Transcript=Tb927.2.1330:pseudogenic_transcript | gene=Tb927.2.1330 | organism=Trypanosoma_brucei_brucei_TREU927 | gene_product=retrotransposon hot spot protein 6 (RHS6), degenerate |; Transcript_product=retrotranspos	8	2	2	18.1	4.7	4.7	65.638	12.452	203890000	12	8	2	2	1	5	6	6	4	5	4	2	2	2	2	2	2	2	2	2	2	2	2	602	9.8	15.6	11.8	9.1	11.5	9.1	7133100	7982400	17230000
	0.234537	0.582725	0.682723	1.60517	Tb927.11.1090; Tb927.11.1100; Tb11.v5.1038.1; Tb11.v5.0702.1	Tb927.11.1090; Tb927.11.1100	Tb927.11.1090 |; Transcript=Tb927.11.1090:mRNA | gene=Tb927.11.1090 | organism=Trypanosoma_brucei_brucei_TREU927 | gene_product=calpain-like protein, putative |; Transcript_product=calpain-like protein, putative | location=Tb927_11_v5.1:279194-296707	7	7	1	20.3	20.3	0.2	658.93	17.613	215940000	20	NaN	NaN	NaN	4	1	2	3	3	4	4	1	2	3	3	4	4	0	0	0	0	0	1	5837	8.4	9.5	19	18.3	18.4	18.6	0	14441000	48256000
	0.302911	0.497839	0.672984	1.59437	Tb927.9.15190	Tb927.9.15190	Tb927.9.15190 |; Transcript=Tb927.9.15190:mRNA | gene=Tb927.9.15190 | organism=Trypanosoma_brucei_brucei_TREU927 | gene_product=ribosomal protein L15, putative |; Transcript_product=ribosomal protein L15, putative | location=Tb927_09_v5.1:2361569-236	3	3	1	17.6	17.6	5.4	24.401	8.8304	367120000	17	3	3	1	1	2	1	2	3	3	3	2	1	2	3	3	3	0	0	0	1	1	1	204	12.3	4.9	12.3	17.6	17.6	17.6	39316000	7858600	105770000
	1.20343	0.0625988	0.667267	1.58806	Tb927.3.5660	Tb927.3.5660	Tb927.3.5660 |; Transcript=Tb927.3.5660:mRNA | gene=Tb927.3.5660 | organism=Trypanosoma_brucei_brucei_TREU927 | gene_product=UDP-GlcNAc:alpha3-D-mannoside beta-1,2-N-acetylglucosaminyltransferase I |; Transcript_product=UDP-GlcNAc:alpha3-D-mannoside	5	5	5	14.7	14.7	14.7	45.73	12.153	92248000	12	5	5	5	1	0	0	1	3	4	4	0	0	1	3	4	4	0	0	1	3	4	4	388	0	0	2.6	7.5	12.6	12.6	0	0	2327700
	1.42662	0.0374435	0.667113	1.58789	Tb927.9.8050	Tb927.9.8050	Tb927.9.8050 |; Transcript=Tb927.9.8050:mRNA | gene=Tb927.9.8050 | organism=Trypanosoma_brucei_brucei_TREU927 | gene_product=Protein of unknown function (DUF974), putative |; Transcript_product=Protein of unknown function (DUF974), putative | locatio	2	2	2	7.9	7.9	7.9	58.484	3.3918	42692000	7	2	2	2	1	0	0	0	2	2	2	0	0	0	2	2	2	0	0	0	2	2	2	541	0	0	0	7.9	7.9	7.9	0	0	0
	0.513021	0.306887	0.667013	1.58778	Tb927.10.11930	Tb927.10.11930	Tb927.10.11930 |; Transcript=Tb927.10.11930:mRNA | gene=Tb927.10.11930 | organism=Trypanosoma_brucei_brucei_TREU927 | gene_product=beta-D-hydroxybutyrate dehydrogenase |; Transcript_product=beta-D-hydroxybutyrate dehydrogenase | location=Tb927_10_v5.	4	4	4	21.9	21.9	21.9	27.645	9.4183	265720000	12	4	4	4	1	2	1	3	3	2	3	2	1	3	3	2	3	2	1	3	3	2	3	260	7.3	3.5	13.5	18.5	10	18.5	10843000	7792100	31301000
	4.11056	7.75247e-05	0.664001	1.58447	Tb927.9.11270	Tb927.9.11270	Tb927.9.11270 |; Transcript=Tb927.9.11270:mRNA | gene=Tb927.9.11270 | organism=Trypanosoma_brucei_brucei_TREU927 | gene_product=t- complex protein 1 (eta subunit), putative |; Transcript_product=t- complex protein 1 (eta subunit), putative | location	32	32	32	72.9	72.9	72.9	61.471	321.3	5480900000	195	32	32	32	1	16	20	22	26	24	26	16	20	22	26	24	26	16	20	22	26	24	26	568	36.6	43.8	55.6	63	60.2	63.6	123230000	180040000	287840000
	2.48679	0.00325994	0.662127	1.58241	Tb927.11.10760	Tb927.11.10760	Tb927.11.10760 |; Transcript=Tb927.11.10760:mRNA | gene=Tb927.11.10760 | organism=Trypanosoma_brucei_brucei_TREU927 | gene_product=kinesin-D |; Transcript_product=kinesin-D | location=Tb927_11_v5.1:2879951-2881804(+) | protein_length=617 | sequence_S	16	16	16	32.3	32.3	32.3	69.884	107.28	1068100000	52	16	16	16	1	10	8	9	9	9	10	10	8	9	9	9	10	10	8	9	9	9	10	617	21.6	18.8	16.9	19	20.7	22.2	54686000	49705000	77154000
	2.71777	0.00191529	0.66084	1.581	Tb927.11.2300	Tb927.11.2300	Tb927.11.2300 |; Transcript=Tb927.11.2300:mRNA | gene=Tb927.11.2300 | organism=Trypanosoma_brucei_brucei_TREU927 | gene_product=eukaryotic peptide chain release factor subunit 1, putative |; Transcript_product=eukaryotic peptide chain release factor	12	12	12	26.5	26.5	26.5	50.976	72.702	855510000	43	12	12	12	1	6	6	6	6	8	11	6	6	6	6	8	11	6	6	6	6	8	11	452	13.9	17.5	17.7	19.5	22.1	24.6	17687000	37128000	58541000
	1.51191	0.0307676	0.659944	1.58002	Tb927.3.3300	Tb927.3.3300	Tb927.3.3300 |; Transcript=Tb927.3.3300:mRNA | gene=Tb927.3.3300 | organism=Trypanosoma_brucei_brucei_TREU927 | gene_product=Flagellum attachment zone protein 19 |; Transcript_product=Flagellum attachment zone protein 19 | location=Tb927_03_v5.1:8480	14	14	14	24.6	24.6	24.6	89.197	142.2	1660100000	54	14	14	14	1	7	6	8	10	12	11	7	6	8	10	12	11	7	6	8	10	12	11	814	11.8	10.4	13.6	18.6	21	18.9	45678000	51078000	121370000
	1.16302	0.068704	0.651882	1.57122	Tb927.9.14120	Tb927.9.14120	Tb927.9.14120 |; Transcript=Tb927.9.14120:mRNA | gene=Tb927.9.14120 | organism=Trypanosoma_brucei_brucei_TREU927 | gene_product=NLI interacting factor-like phosphatase, putative |; Transcript_product=NLI interacting factor-like phosphatase, putative	2	2	2	4	4	4	59.066	2.6222	53104000	9	2	2	2	1	1	1	1	2	2	2	1	1	1	2	2	2	1	1	1	2	2	2	531	1.3	1.3	1.3	4	4	4	1134100	1409800	2210700
	0.518856	0.302791	0.651622	1.57093	Tb927.11.14220	Tb927.11.14220	Tb927.11.14220 |; Transcript=Tb927.11.14220:mRNA | gene=Tb927.11.14220 | organism=Trypanosoma_brucei_brucei_TREU927 | gene_product=Regulator of ESAG9-1 |; Transcript_product=Regulator of ESAG9-1 | location=Tb927_11_v5.1:3772489-3774039(+) | protein_l	9	9	9	33.7	33.7	33.7	54.405	42.685	204570000	19	9	9	9	1	2	0	5	2	4	4	2	0	5	2	4	4	2	0	5	2	4	4	516	7.6	0	17.4	9.7	15.1	14.3	8749200	0	26607000
	1.02368	0.0946924	0.650387	1.56959	Tb927.7.7070; Tb11.v5.0612.1	Tb927.7.7070; Tb11.v5.0612.1	Tb927.7.7070 |; Transcript=Tb927.7.7070:mRNA | gene=Tb927.7.7070 | organism=Trypanosoma_brucei_brucei_TREU927 | gene_product=MYND finger, putative |; Transcript_product=MYND finger, putative | location=Tb927_07_v5.1:2020498-2021829(-) | protein_lengt	15	15	15	41.1	41.1	41.1	49.45	48.235	682190000	43	NaN	NaN	NaN	2	6	3	8	11	10	12	6	3	8	11	10	12	6	3	8	11	10	12	443	14.2	7	23.9	31.8	29.8	33.6	16096000	10790000	43530000
	0.478353	0.33239	0.644353	1.56304	Tb927.7.2100	Tb927.7.2100	Tb927.7.2100 |; Transcript=Tb927.7.2100:mRNA | gene=Tb927.7.2100 | organism=Trypanosoma_brucei_brucei_TREU927 | gene_product=GMP synthase [glutamine-hydrolysing] |; Transcript_product=GMP synthase [glutamine-hydrolysing] | location=Tb927_07_v5.1:5326	8	8	8	17.8	17.8	17.8	71.794	14.747	181600000	17	8	8	8	1	2	1	3	4	5	6	2	1	3	4	5	6	2	1	3	4	5	6	658	2.6	1.5	5	10.6	10.9	10.8	2925000	2073200	8829900
	2.4722	0.00337131	0.644157	1.56283	Tb927.4.1680	Tb927.4.1680	Tb927.4.1680 |; Transcript=Tb927.4.1680:mRNA | gene=Tb927.4.1680 | organism=Trypanosoma_brucei_brucei_TREU927 | gene_product=ZFP family member, putative |; Transcript_product=ZFP family member, putative | location=Tb927_04_v5.1:429633-431042(-) | pro	8	8	8	32	32	32	51.675	41.755	516750000	41	8	8	8	1	2	3	3	8	7	8	2	3	3	8	7	8	2	3	3	8	7	8	469	6.6	12.2	12.2	32	26.7	32	12008000	19760000	21343000
	1.77188	0.016909	0.639715	1.55802	Tb927.3.1200.2; Tb927.3.1200.1	Tb927.3.1200.2	Tb927.3.1200.2 |; Transcript=Tb927.3.1200.2:mRNA | gene=Tb927.3.1200 | organism=Trypanosoma_brucei_brucei_TREU927 | gene_product=hypothetical protein, conserved |; Transcript_product=hypothetical protein, conserved | location=Tb927_03_v5.1:295770-298	9	9	9	18.4	18.4	18.4	83.763	15.613	95327000	25	NaN	NaN	NaN	2	5	3	5	5	4	3	5	3	5	5	4	3	5	3	5	5	4	3	773	11.8	6.2	12.3	12	10.2	6.3	8722000	4506700	11773000
	0.815913	0.152787	0.639337	1.55761	Tb927.4.1800; Tb927.4.1790	Tb927.4.1800; Tb927.4.1790	Tb927.4.1800 |; Transcript=Tb927.4.1800:mRNA | gene=Tb927.4.1800 | organism=Trypanosoma_brucei_brucei_TREU927 | gene_product=Mitochondrial ribosomal protein L3 |; Transcript_product=Mitochondrial ribosomal protein L3 | location=Tb927_04_v5.1:450119-4	21	21	21	49.2	49.2	49.2	48.691	173.02	7241700000	140	NaN	NaN	NaN	2	10	7	13	15	20	17	10	7	13	15	20	17	10	7	13	15	20	17	429	28.9	27.3	38.7	39.9	48.3	44.3	239710000	132160000	428780000
	2.30589	0.00494432	0.638116	1.5563	Tb927.11.4480	Tb927.11.4480	Tb927.11.4480 |; Transcript=Tb927.11.4480:mRNA | gene=Tb927.11.4480 | organism=Trypanosoma_brucei_brucei_TREU927 | gene_product=Flagellar radial spoke protein 4/6 |; Transcript_product=Flagellar radial spoke protein 4/6 | location=Tb927_11_v5.1:12972	12	12	12	37.4	37.4	37.4	66.905	132.84	1372100000	61	12	12	12	1	7	6	9	9	10	9	7	6	9	9	10	9	7	6	9	9	10	9	585	18.1	16.4	22.9	27.7	32.6	30.4	53181000	63784000	93903000
	1.18136	0.0658624	0.63422	1.5521	Tb927.5.4560; Tb11.v5.0409.1; Tb05.5K5.200	Tb927.5.4560; Tb11.v5.0409.1; Tb05.5K5.200	Tb927.5.4560 |; Transcript=Tb927.5.4560:mRNA | gene=Tb927.5.4560 | organism=Trypanosoma_brucei_brucei_TREU927 | gene_product=guanine deaminase, putative |; Transcript_product=guanine deaminase, putative | location=Tb927_05_v5.1:1410838-1412388(+) | p	6	6	6	16.1	16.1	16.1	55.321	44.63	261270000	24	NaN	NaN	NaN	3	3	4	5	3	5	5	3	4	5	3	5	5	3	4	5	3	5	5	516	9.1	10.5	13.4	9.1	13.2	13.2	7640200	12062000	32970000
	0.954405	0.111069	0.62874	1.54621	Tb927.7.6680	Tb927.7.6680	Tb927.7.6680 |; Transcript=Tb927.7.6680:mRNA | gene=Tb927.7.6680 | organism=Trypanosoma_brucei_brucei_TREU927 | gene_product=STE/STE11 serine/threonine-protein kinase, putative |; Transcript_product=STE/STE11 serine/threonine-protein kinase, putative	4	4	4	7	7	7	97.376	9.0627	64972000	8	4	4	4	1	0	0	0	4	2	2	0	0	0	4	2	2	0	0	0	4	2	2	899	0	0	0	7	2.9	2.9	0	0	0
	2.2713	0.00535428	0.627603	1.545	Tb927.3.2490	Tb927.3.2490	Tb927.3.2490 |; Transcript=Tb927.3.2490:mRNA | gene=Tb927.3.2490 | organism=Trypanosoma_brucei_brucei_TREU927 | gene_product=hypothetical protein, conserved |; Transcript_product=hypothetical protein, conserved | location=Tb927_03_v5.1:626648-629539(	18	18	18	23.4	23.4	23.4	110.07	35.721	829000000	39	18	18	18	1	4	4	5	8	13	10	4	4	5	8	13	10	4	4	5	8	13	10	963	4.9	4.8	6.4	9.9	18.1	13.8	11159000	22649000	21339000
	1.30525	0.0495164	0.624172	1.54133	Tb927.3.3850	Tb927.3.3850	Tb927.3.3850 |; Transcript=Tb927.3.3850:mRNA | gene=Tb927.3.3850 | organism=Trypanosoma_brucei_brucei_TREU927 | gene_product=COPII coat assembly protein sec16 |; Transcript_product=COPII coat assembly protein sec16 | location=Tb927_03_v5.1:1066556-10	12	12	12	13.1	13.1	13.1	146.55	47.8	259260000	29	12	12	12	1	3	2	6	10	6	11	3	2	6	10	6	11	3	2	6	10	6	11	1387	3.2	2.3	6.4	11.5	6.4	10.9	8021200	3723800	14169000
	3.81012	0.000154839	0.616166	1.5328	Tb927.10.5770	Tb927.10.5770	Tb927.10.5770 |; Transcript=Tb927.10.5770:mRNA | gene=Tb927.10.5770 | organism=Trypanosoma_brucei_brucei_TREU927 | gene_product=Valosin-containing protein |; Transcript_product=Valosin-containing protein | location=Tb927_10_v5.1:1430797-1433139(-) |	40	40	40	70.4	70.4	70.4	85.825	307.6	4719900000	187	40	40	40	1	16	22	26	32	31	27	16	22	26	32	31	27	16	22	26	32	31	27	780	29.5	36.3	48.6	61.8	58.3	55	113780000	189040000	317160000
	2.05987	0.00871233	0.605639	1.52165	Tb927.7.6910	Tb927.7.6910	Tb927.7.6910 |; Transcript=Tb927.7.6910:mRNA | gene=Tb927.7.6910 | organism=Trypanosoma_brucei_brucei_TREU927 | gene_product=Phosphatidylinositol 4-phosphate 5-kinase, putative |; Transcript_product=Phosphatidylinositol 4-phosphate 5-kinase, putative	25	25	25	46.7	46.7	46.7	92.255	72.431	1785300000	84	25	25	25	1	7	10	9	21	17	16	7	10	9	21	17	16	7	10	9	21	17	16	823	9.8	17.7	16.9	37.9	34.1	31.5	37146000	54814000	71274000
	3.56376	0.000273048	0.602159	1.51799	Tb927.3.4840	Tb927.3.4840	Tb927.3.4840 |; Transcript=Tb927.3.4840:mRNA | gene=Tb927.3.4840 | organism=Trypanosoma_brucei_brucei_TREU927 | gene_product=ubiquitin carboxyl-terminal hydrolase, putative |; Transcript_product=ubiquitin carboxyl-terminal hydrolase, putative | locat	12	12	12	21.1	21.1	21.1	81.752	71.54	759870000	53	12	12	12	1	7	5	8	8	10	10	7	5	8	8	10	10	7	5	8	8	10	10	731	11.1	8.8	12.9	13.3	16.3	18.2	22007000	23667000	48273000
	2.92535	0.00118754	0.601861	1.51767	Tb927.2.2520; Tb927.2.2510	Tb927.2.2520; Tb927.2.2510	Tb927.2.2520 |; Transcript=Tb927.2.2520:mRNA | gene=Tb927.2.2520 | organism=Trypanosoma_brucei_brucei_TREU927 | gene_product=Mitochondrial outer membrane protein porin 2 |; Transcript_product=Mitochondrial outer membrane protein porin 2 | location=Tb	14	14	14	68.1	68.1	68.1	29.189	185.36	6186900000	114	NaN	NaN	NaN	2	10	13	12	13	14	13	10	13	12	13	14	13	10	13	12	13	14	13	270	54.4	63.3	60.7	65.6	68.1	65.6	254810000	265470000	465010000
	0.526929	0.297215	0.599888	1.5156	Tb927.8.1940	Tb927.8.1940	Tb927.8.1940 |; Transcript=Tb927.8.1940:mRNA | gene=Tb927.8.1940 | organism=Trypanosoma_brucei_brucei_TREU927 | gene_product=endosomal integral membrane protein, putative |; Transcript_product=endosomal integral membrane protein, putative | location=	3	3	3	7.5	7.5	7.5	70.463	16.63	195770000	12	3	3	3	1	2	1	2	2	3	2	2	1	2	2	3	2	2	1	2	2	3	2	628	4.6	2.2	4.6	5.3	7.5	5.3	9126400	6539900	18885000
	3.15917	0.000693161	0.595334	1.51082	Tb927.11.4610; Tb11.v5.0587.1	Tb927.11.4610; Tb11.v5.0587.1	Tb927.11.4610 |; Transcript=Tb927.11.4610:mRNA | gene=Tb927.11.4610 | organism=Trypanosoma_brucei_brucei_TREU927 | gene_product=protein kinase A regulatory subunit |; Transcript_product=protein kinase A regulatory subunit | location=Tb927_11_v5.1:132	30	30	30	73.3	73.3	73.3	56.734	245.85	6971200000	158	NaN	NaN	NaN	2	12	14	19	22	24	25	12	14	19	22	24	25	12	14	19	22	24	25	499	36.1	42.1	52.1	57.5	60.7	65.7	199980000	265950000	487690000
	1.89395	0.0127659	0.594234	1.50967	Tb927.6.1500	Tb927.6.1500	Tb927.6.1500 |; Transcript=Tb927.6.1500:mRNA | gene=Tb927.6.1500 | organism=Trypanosoma_brucei_brucei_TREU927 | gene_product=alkyl-dihydroxyacetone phosphate synthase |; Transcript_product=alkyl-dihydroxyacetone phosphate synthase | location=Tb927_06	8	8	8	16.6	16.6	16.6	69.067	29.459	264200000	25	8	8	8	1	5	4	3	4	5	4	5	4	3	4	5	4	5	4	3	4	5	4	613	8.3	7	5.1	10.9	12.1	10.9	12430000	17617000	16740000
	1.81527	0.0153012	0.592775	1.50815	Tb927.7.2260	Tb927.7.2260	Tb927.7.2260 |; Transcript=Tb927.7.2260:mRNA | gene=Tb927.7.2260 | organism=Trypanosoma_brucei_brucei_TREU927 | gene_product=SEP domain containing protein, putative |; Transcript_product=SEP domain containing protein, putative | location=Tb927_07_v5.	6	6	6	35.5	35.5	35.5	30.059	11.694	193950000	18	6	6	6	1	4	3	5	4	2	3	4	3	5	4	2	3	4	3	5	4	2	3	279	19	15.8	26.2	22.9	6.5	15.8	10047000	8089000	28093000
	0.788358	0.162795	0.582375	1.49731	Tb927.11.6200; Tb927.11.6180	Tb927.11.6200; Tb927.11.6180	Tb927.11.6200 |; Transcript=Tb927.11.6200:mRNA | gene=Tb927.11.6200 | organism=Trypanosoma_brucei_brucei_TREU927 | gene_product=60S ribosomal protein L28, putative |; Transcript_product=60S ribosomal protein L28, putative | location=Tb927_11_v5.1:174	6	6	6	37	37	37	16.861	53.642	1932400000	40	NaN	NaN	NaN	2	4	5	5	5	5	5	4	5	5	5	5	5	4	5	5	5	5	5	146	22.6	30.8	32.2	30.8	30.8	30.8	51499000	98572000	224300000
	1.6228	0.0238343	0.580078	1.49493	Tb927.1.4690	Tb927.1.4690	Tb927.1.4690 |; Transcript=Tb927.1.4690:mRNA | gene=Tb927.1.4690 | organism=Trypanosoma_brucei_brucei_TREU927 | gene_product=Protein arginine N-methyltransferase 1 catalytic subunit |; Transcript_product=Protein arginine N-methyltransferase 1 catalyt	8	8	8	31.6	31.6	31.6	39.206	36.458	567980000	36	8	8	8	1	5	2	6	6	7	5	5	2	6	6	7	5	5	2	6	6	7	5	345	20.9	8.1	26.1	22.6	27.5	19.4	21788000	14423000	34681000
	0.230901	0.587623	0.576013	1.49072	Tb927.10.790	Tb927.10.790	Tb927.10.790 |; Transcript=Tb927.10.790:mRNA | gene=Tb927.10.790 | organism=Trypanosoma_brucei_brucei_TREU927 | gene_product=vesicle-associated membrane protein, putative |; Transcript_product=vesicle-associated membrane protein, putative | location=	2	2	2	10	10	10	26.489	15.584	111250000	8	2	2	2	1	0	0	2	2	2	2	0	0	2	2	2	2	0	0	2	2	2	2	239	0	0	10	10	10	10	0	0	30413000
	0.649207	0.224281	0.574181	1.48883	Tb927.1.1030; Tb11.v5.0436.1	Tb927.1.1030; Tb11.v5.0436.1	Tb927.1.1030 |; Transcript=Tb927.1.1030:mRNA | gene=Tb927.1.1030 | organism=Trypanosoma_brucei_brucei_TREU927 | gene_product=Nucleolar protein 49 |; Transcript_product=Nucleolar protein 49 | location=Tb927_01_v5.1:296968-298341(+) | protein_length=45	3	3	3	8.8	8.8	8.8	49.852	6.9396	75576000	7	NaN	NaN	NaN	2	0	0	0	3	3	3	0	0	0	3	3	3	0	0	0	3	3	3	457	0	0	0	8.8	8.8	8.8	0	0	0
	2.82329	0.00150214	0.572766	1.48737	Tb927.10.14790	Tb927.10.14790	Tb927.10.14790 |; Transcript=Tb927.10.14790:mRNA | gene=Tb927.10.14790 | organism=Trypanosoma_brucei_brucei_TREU927 | gene_product=metallo-peptidase, Clan MG, Family M24 |; Transcript_product=metallo-peptidase, Clan MG, Family M24 | location=Tb927_10	14	14	14	39	39	39	42.69	64.931	3334100000	73	14	14	14	1	8	7	10	11	12	11	8	7	10	11	12	11	8	7	10	11	12	11	382	25.7	23.8	29.6	31.2	36.6	31.4	77240000	113920000	244790000
	2.77593	0.00167523	0.567353	1.4818	Tb927.11.9220	Tb927.11.9220	Tb927.11.9220 |; Transcript=Tb927.11.9220:mRNA | gene=Tb927.11.9220 | organism=Trypanosoma_brucei_brucei_TREU927 | gene_product=proteasome regulatory non-ATP-ase subunit 2 |; Transcript_product=proteasome regulatory non-ATP-ase subunit 2 | location=T	10	10	10	12.1	12.1	12.1	106.51	27.589	417010000	38	10	10	10	1	4	5	6	7	8	6	4	5	6	7	8	6	4	5	6	7	8	6	977	4.3	6.6	7.8	9	9.1	7.4	9129900	10232000	27839000
	2.15165	0.00705255	0.565634	1.48004	Tb927.10.8190	Tb927.10.8190	Tb927.10.8190 |; Transcript=Tb927.10.8190:mRNA | gene=Tb927.10.8190 | organism=Trypanosoma_brucei_brucei_TREU927 | gene_product=T-complex protein 1,; Theta subunit, putative |; Transcript_product=T-complex protein 1,; Theta subunit, putative | location	22	22	22	55.3	55.3	55.3	58.081	202.02	4895000000	137	22	22	22	1	13	10	17	20	20	19	13	10	17	20	20	19	13	10	17	20	20	19	537	35.4	25.9	46	52.5	51.6	50.3	95026000	142690000	346220000
	0.496273	0.318953	0.562686	1.47702	Tb927.11.16670	Tb927.11.16670	Tb927.11.16670 |; Transcript=Tb927.11.16670:mRNA | gene=Tb927.11.16670 | organism=Trypanosoma_brucei_brucei_TREU927 | gene_product=hypothetical protein, conserved |; Transcript_product=hypothetical protein, conserved | location=Tb927_11_v5.1:4433080-	7	7	7	13.3	13.3	13.3	63.505	16.272	169120000	20	7	7	7	1	3	3	2	5	5	6	3	3	2	5	5	6	3	3	2	5	5	6	570	5.8	6	3.9	9.8	9.8	11.1	1964100	8847200	0
	1.23464	0.0582591	0.559834	1.4741	Tb927.9.4190	Tb927.9.4190	Tb927.9.4190 |; Transcript=Tb927.9.4190:mRNA | gene=Tb927.9.4190 | organism=Trypanosoma_brucei_brucei_TREU927 | gene_product=fatty acyl CoA syntetase 1 |; Transcript_product=fatty acyl CoA syntetase 1 | location=Tb927_09_v5.1:790886-792982(+) | prote	16	16	16	24.2	24.2	24.2	78.959	29.506	465560000	32	16	16	16	1	4	4	9	9	7	8	4	4	9	9	7	8	4	4	9	9	7	8	698	6.6	6.6	16	15.2	12.2	11.3	10031000	13607000	62103000
	2.46098	0.00345957	0.557991	1.47222	Tb927.11.14190	Tb927.11.14190	Tb927.11.14190 |; Transcript=Tb927.11.14190:mRNA | gene=Tb927.11.14190 | organism=Trypanosoma_brucei_brucei_TREU927 | gene_product=Staphylococcal nuclease homologue/Tudor domain containing protein, putative |; Transcript_product=Staphylococcal nuclea	28	28	28	36.3	36.3	36.3	100.47	203.59	3012500000	153	28	28	28	1	18	19	22	21	22	23	18	19	22	21	22	23	18	19	22	21	22	23	924	23.8	27.2	31.2	28.9	29	28.8	107340000	159510000	247070000
	2.72808	0.00187032	0.557051	1.47126	Tb927.3.2600	Tb927.3.2600	Tb927.3.2600 |; Transcript=Tb927.3.2600:mRNA | gene=Tb927.3.2600 | organism=Trypanosoma_brucei_brucei_TREU927 | gene_product=ATP-dependent DEAD/H RNA helicase, putative |; Transcript_product=ATP-dependent DEAD/H RNA helicase, putative | location=Tb92	54	54	54	32.7	32.7	32.7	244.99	224.83	2743300000	157	54	54	54	1	16	18	27	36	36	34	16	18	27	36	36	34	16	18	27	36	36	34	2170	8.6	10	15	21.7	19.7	21	74131000	93463000	289740000
	0.719872	0.190602	0.556918	1.47112	Tb927.10.2860	Tb927.10.2860	Tb927.10.2860 |; Transcript=Tb927.10.2860:mRNA | gene=Tb927.10.2860 | organism=Trypanosoma_brucei_brucei_TREU927 | gene_product=POC1 centriolar protein homolog |; Transcript_product=POC1 centriolar protein homolog | location=Tb927_10_v5.1:729287-7316	6	6	6	13.8	13.8	13.8	84.322	39.189	96536000	14	6	6	6	1	1	1	3	4	2	4	1	1	3	4	2	4	1	1	3	4	2	4	780	2.3	2.1	7.6	10.3	5.3	8.6	1995600	547610	9542400
	1.75451	0.0175991	0.556273	1.47047	Tb927.11.6160	Tb927.11.6160	Tb927.11.6160 |; Transcript=Tb927.11.6160:mRNA | gene=Tb927.11.6160 | organism=Trypanosoma_brucei_brucei_TREU927 | gene_product=eukaryotic release factor 3, putative |; Transcript_product=eukaryotic release factor 3, putative | location=Tb927_11_v5.1	16	16	16	31.5	31.5	31.5	76.914	64.882	971730000	53	16	16	16	1	7	7	9	9	11	8	7	7	9	9	11	8	7	7	9	9	11	8	698	14.8	13.2	19.1	19.6	22.3	13.6	50418000	64319000	106480000
	2.31113	0.00488505	0.553312	1.46745	Tb927.11.2360	Tb927.11.2360	Tb927.11.2360 |; Transcript=Tb927.11.2360:mRNA | gene=Tb927.11.2360 | organism=Trypanosoma_brucei_brucei_TREU927 | gene_product=phenylalanyl-tRNA synthetase (beta subunit), putative |; Transcript_product=phenylalanyl-tRNA synthetase (beta subunit), p	19	19	19	38.5	38.5	38.5	70.311	77.614	1137000000	54	19	19	19	1	7	5	7	11	14	14	7	5	7	11	14	14	7	5	7	11	14	14	624	14.9	10.4	14.6	23.4	27.7	32.1	31718000	31791000	67350000
	1.12097	0.0756878	0.542772	1.45677	Tb927.3.4360; Tb927.11.6140	Tb927.3.4360; Tb927.11.6140	Tb927.3.4360 |; Transcript=Tb927.3.4360:mRNA | gene=Tb927.3.4360 | organism=Trypanosoma_brucei_brucei_TREU927 | gene_product=40S ribosomal protein S15A, putative |; Transcript_product=40S ribosomal protein S15A, putative | location=Tb927_03_v5.1:1223	5	5	5	38.5	38.5	38.5	14.645	18.928	1627900000	33	NaN	NaN	NaN	2	3	3	5	5	5	4	3	3	5	5	5	4	3	3	5	5	5	4	130	24.6	24.6	38.5	38.5	38.5	30.8	37284000	47356000	155430000
	0.762007	0.172979	0.535496	1.44944	Tb927.9.5410	Tb927.9.5410	Tb927.9.5410 |; Transcript=Tb927.9.5410:mRNA | gene=Tb927.9.5410 | organism=Trypanosoma_brucei_brucei_TREU927 | gene_product=hypothetical protein, conserved |; Transcript_product=hypothetical protein, conserved | location=Tb927_09_v5.1:942084-942977(	4	4	4	18.9	18.9	18.9	34.163	10.083	83590000	10	4	4	4	1	1	1	2	3	3	3	1	1	2	3	3	3	1	1	2	3	3	3	297	4.7	4.7	9.4	16.2	16.2	16.2	0	2187000	7242300
	1.06958	0.0851971	0.529071	1.443	Tb927.9.5100	Tb927.9.5100	Tb927.9.5100 |; Transcript=Tb927.9.5100:mRNA | gene=Tb927.9.5100 | organism=Trypanosoma_brucei_brucei_TREU927 | gene_product=cAMP-specific phosphodiesterase |; Transcript_product=cAMP-specific phosphodiesterase | location=Tb927_09_v5.1:908687-911464(	22	22	10	32.6	32.6	16.6	103.22	101.87	1481700000	75	22	22	10	1	6	7	8	18	15	16	6	7	8	18	15	16	2	3	3	7	5	6	925	9	10.4	13.5	26.4	21.7	25.8	36352000	47100000	101040000
	0.853563	0.1401	0.528997	1.44293	Tb927.8.3100	Tb927.8.3100	Tb927.8.3100 |; Transcript=Tb927.8.3100:mRNA | gene=Tb927.8.3100 | organism=Trypanosoma_brucei_brucei_TREU927 | gene_product=coronin, putative |; Transcript_product=coronin, putative | location=Tb927_08_v5.1:929087-930586(+) | protein_length=499 | se	9	9	9	25.3	25.3	25.3	54.719	32.905	501400000	27	9	9	9	1	4	4	6	4	4	5	4	4	6	4	4	5	4	4	6	4	4	5	499	14	14.4	17.8	14.8	14.8	16.2	11968000	15029000	54463000
	1.84953	0.0141406	0.523224	1.43716	Tb927.11.13250	Tb927.11.13250	Tb927.11.13250 |; Transcript=Tb927.11.13250:mRNA | gene=Tb927.11.13250 | organism=Trypanosoma_brucei_brucei_TREU927 | gene_product=eukaryotic; Translation initiation factor 2 gamma, putative |; Transcript_product=eukaryotic; Translation initiation fact	16	16	16	55.3	55.3	55.3	52.2	113.73	1600700000	60	16	16	16	1	5	8	11	11	10	10	5	8	11	11	10	10	5	8	11	11	10	10	477	17.8	28.3	36.9	41.9	37.3	37.3	45770000	106860000	139480000
	0.970411	0.107051	0.517889	1.43186	Tb927.6.4800	Tb927.6.4800	Tb927.6.4800 |; Transcript=Tb927.6.4800:mRNA | gene=Tb927.6.4800 | organism=Trypanosoma_brucei_brucei_TREU927 | gene_product=hypothetical protein, conserved |; Transcript_product=hypothetical protein, conserved | location=Tb927_06_v5.1:1337604-133886	5	5	5	16.3	16.3	16.3	46.376	17.933	168360000	16	5	5	5	1	2	1	3	3	4	4	2	1	3	3	4	4	2	1	3	3	4	4	418	5	2.4	7.2	7.4	9.8	13.9	5698400	4243900	13570000
	0.358332	0.438196	0.516792	1.43077	Tb927.11.10430	Tb927.11.10430	Tb927.11.10430 |; Transcript=Tb927.11.10430:mRNA | gene=Tb927.11.10430 | organism=Trypanosoma_brucei_brucei_TREU927 | gene_product=hypothetical protein, conserved |; Transcript_product=hypothetical protein, conserved | location=Tb927_11_v5.1:2778167-	5	5	5	16.4	16.4	16.4	63.675	25.619	113830000	10	5	5	5	1	0	0	1	4	4	4	0	0	1	4	4	4	0	0	1	4	4	4	568	0	0	1.4	11.8	11.3	11.8	0	0	1648400
	2.26843	0.00538978	0.516065	1.43005	Tb927.11.14300	Tb927.11.14300	Tb927.11.14300 |; Transcript=Tb927.11.14300:mRNA | gene=Tb927.11.14300 | organism=Trypanosoma_brucei_brucei_TREU927 | gene_product=Dynein intermediate chain, axonemal |; Transcript_product=Dynein intermediate chain, axonemal | location=Tb927_11_v5.1:	19	19	19	42.7	42.7	42.7	68.115	46.383	964330000	57	19	19	19	1	8	8	10	9	11	12	8	8	10	9	11	12	8	8	10	9	11	12	602	15.6	17.1	21.4	21.8	22.6	29.2	34284000	50401000	91571000
	0.81278	0.153893	0.513988	1.42799	Tb927.10.8040	Tb927.10.8040	Tb927.10.8040 |; Transcript=Tb927.10.8040:mRNA | gene=Tb927.10.8040 | organism=Trypanosoma_brucei_brucei_TREU927 | gene_product=beta adaptin, putative |; Transcript_product=beta adaptin, putative | location=Tb927_10_v5.1:2002232-2004319(-) | protein_	17	17	17	32.9	32.9	32.9	76.279	43.645	450150000	37	17	17	17	1	2	3	5	10	11	11	2	3	5	10	11	11	2	3	5	10	11	11	695	4.9	7.6	11.9	21.2	19	21.7	8584000	14225000	34939000
	0.379686	0.417171	0.513899	1.4279	Tb927.11.1700	Tb927.11.1700	Tb927.11.1700 |; Transcript=Tb927.11.1700:mRNA | gene=Tb927.11.1700 | organism=Trypanosoma_brucei_brucei_TREU927 | gene_product=hypothetical protein, conserved |; Transcript_product=hypothetical protein, conserved | location=Tb927_11_v5.1:518497-5202	6	6	6	20.4	20.4	20.4	61.63	19.251	61516000	10	6	6	6	1	0	0	3	3	2	2	0	0	3	3	2	2	0	0	3	3	2	2	570	0	0	11.9	8.4	5.3	6.3	0	0	10369000
	0.705131	0.197183	0.50874	1.42281	Tb927.4.870	Tb927.4.870	Tb927.4.870 |; Transcript=Tb927.4.870:mRNA | gene=Tb927.4.870 | organism=Trypanosoma_brucei_brucei_TREU927 | gene_product=dynein heavy chain, putative |; Transcript_product=dynein heavy chain, putative | location=Tb927_04_v5.1:238338-252137(-) | prot	20	19	19	6.5	6.3	6.3	527.12	32.589	188430000	36	20	19	19	1	4	4	6	5	7	15	4	4	6	5	6	14	4	4	6	5	6	14	4599	1.3	1.4	2.3	1.7	2.3	4.8	3329000	5169100	12913000
[truncated: 503 more rows]
[truncated: 15 more columns]
