# Supplementary material for: A multi-adenylate cyclase regulator at the flagellar tip controls African trypanosome transmission
Source: Nat Commun. 2022 Sep 16;13:5445. doi: 10.1038/s41467-022-33108-z (PMC9481589; doi:10.1038/s41467-022-33108-z)
Supplement: Supplementary file 8 — Supplementary Dataset 5 [file 41467_2022_33108_MOESM8_ESM.xlsx]

## Sheet: Sheet1
Supplementary Data 5: Summary of the T. brucei AC repertoire (according to Durante et al., 2021)
			CARP3 interaction proteomics				Identified in previous transcrtiptome / proteome studies
AC gene ID	AC cluster (Durante et al., 202040)	localization (Saada et al., 20141, REF 15; Durante et al., 20202, REF 40; this study3)	CARP3-YFP BSF (Supplementary Data 1A)	CARP3-YFP PCF (Supplementary Data 1B)	CARP3 BioID BSF (Supplementary Data 3)	CARP3 RNAi BSF (Supplementary Data 4)	Savage et al., 201641 (comparative transcriptome of trypanosomes in tsetse organs)		Shimogawa et al., 201542 (comparative surface proteome BSF & PCF)	Dejung et al., 201643 (comparative label-free proteome BSF to PCF development)	Urbaniak et al., 201244 (comparative SILAC proteome BSF & PCF)	AC gene ID
							FC PV/MG	FC SG/PV	FC PCF/BSF	FC PCF/BSF	FC PCF/BSF
Tb927.11.13740 (ACP5)	2.4	throughout flagellar body, enriched at tip1, flagellar tip3					0.3		6.09	1.5	7.38	Tb927.11.13740 (ACP5)
Tb927.11.17040 (ACP1)	2.1	flagellar tip1,3			protein group	protein group		0.3	3.48		8.07	Tb927.11.17040 (ACP1)
Tb927.10.16190 (ACP2)	2.1	throughout flagellar body1					2.37	0.31				Tb927.10.16190 (ACP2)
Tb927.10.15990	pseudogene						5.01					Tb927.10.15990
Tb927.10.13040 (ACP4)	2.3	flagellar tip1,3					0.28		7.5	only detected in PCF	10.04	Tb927.10.13040 (ACP4)
Tb927.9.15660 (ACP6)	2.1	flagellar tip1,3	protein group				0.46	0.4	5.42		4.39	Tb927.9.15660 (ACP6)
Tb09.v4.0009	2.1											Tb09.v4.0009
Tb927.8.7920	1.1	flagellar tip2										Tb927.8.7920
Tb927.8.7940	1.1		protein group						0.13		0.08	Tb927.8.7940
Tb11.v5.0821	1.4					protein group						Tb11.v5.0821
Tb927.8.7590	1.1						4.07	0.42				Tb927.8.7590
Tb927.8.7930	1.1											Tb927.8.7930
Tb11.v5.0429	1.1				protein group							Tb11.v5.0429
Tb927.8.7900	1.1											Tb927.8.7900
Tb927.8.7870	1.1											Tb927.8.7870
Tb927.8.7860	1.1											Tb927.8.7860
Tb927.8.7890	1.1								4.33			Tb927.8.7890
Tb927.8.7910	1.1											Tb927.8.7910
Tb927.8.7880	fragment											Tb927.8.7880
Tb927.2.910	degenerate											Tb927.2.910
Tb927.7.7530	1.1					protein group		2.22	0.52	0.4		Tb927.7.7530
Tb927.7.7520	1.1	throughout flagellar body2						2.64			0.1	Tb927.7.7520
Tb927.7.7470 (ACP3)	2.3	flagellar tip3					0.25		2.82	5.6	5.1	Tb927.7.7470 (ACP3)
Tb927.7.6070	1.4					protein group					0.13 *protein group with Tb927.4.4430	Tb927.7.6070
Tb927.7.6080	1.4				protein group							Tb927.7.6080
Tb927.7.6040	1.4											Tb927.7.6040
Tb927.7.6060	1.4								0.042			Tb927.7.6060
Tb927.7.6050	1.4				*protein group with Tb927.5.650				0.42			Tb927.7.6050
Tb927.6.280	2.9					protein group						Tb927.6.280
Tb927.6.300	2.9											Tb927.6.300
Tb927.6.310	2.9											Tb927.6.310
Tb927.6.180	2.9		protein group									Tb927.6.180
Tb927.6.170	2.9											Tb927.6.170
Tb927.6.320	1.1									1.9		Tb927.6.320
Tb927.6.200	2.8						0.36	0.48	5.34		6.05	Tb927.6.200
Tb927.6.790	2.7							0.43				Tb927.6.790
Tb927.6.780	2.7							0.42				Tb927.6.780
Tb927.6.770	2.7							0.41				Tb927.6.770
Tb927.6.760	2.7							0.36				Tb927.6.760
Tb927.6.430	2.8							0.14				Tb927.6.430
Tb927.6.800	2.7							0.41				Tb927.6.800
Tb11.v5.0456	2.9											Tb11.v5.0456
Tb11.v5.0431	2.8											Tb11.v5.0431
Tb11.v5.0546	1.3											Tb11.v5.0546
Tb11.v5.0425	2.8											Tb11.v5.0425
Tb11.v5.0576	2.8											Tb11.v5.0576
Tb927.5.320	2.6			protein group				0.19			6.12	Tb927.5.320
Tb927.5.285b	2.6							0.19				Tb927.5.285b
Tb11.v5.0281	2.6	throughout flagellar body2						0.29		5.4		11.v5.0281
Tb11.v5.0209	2.6											Tb11.v5.0209
Tb11.v5.0217	2.3											Tb11.v5.0217
Tb927.5.1450	2.2		protein group				3.47					Tb927.5.1450
Tb927.5.650	1.3				*protein group with Tb927.7.6050						0.13 *protein group with Tb927.4.4430	Tb927.5.650
Tb927.4.4470	1.1				protein group	protein group			0.92			Tb927.4.4470
Tb11.v5.0864	not included											Tb11.v5.0864
Tb11.v5.0865	not included											Tb11.v5.0865
Tb927.4.4460	1.1								8.75		0.13 *protein group with Tb927.4.4430	Tb927.4.4460
Tb927.6.390	pseudogene				protein group							Tb927.6.390
Tb927.6.340	pseudogene										0.13 *protein group with Tb927.4.4430	Tb927.6.340
Tb927.6.270	pseudogene											Tb927.6.270
Tb927.4.4430	1.1					protein group (+29 additional AC isoforms that share some of the peptides)			0.2	only detected in BSF		Tb927.4.4430
Tb927.4.4450	1.1											Tb927.4.4450
Tb927.4.4440	1.1											Tb927.4.4440
Tb927.4.4410	1.1											Tb927.4.4410
Tb927.6.330	2.9											Tb927.6.330
Tb927.11.140	2.5						0.46				6.12 *protein group with Tb927.5.320	Tb927.11.140
Tb927.11.150	2.5											Tb927.11.150
Tb11.v5.1015	2.5									only detected in BSF		Tb11.v5.1015
Tb927.11.1480	2.5						0.35	0.27			7.12	Tb927.11.1480
Tb927.10.16000	2.1						6.23	0.19			8.07 *protein group with Tb927.11.17040	Tb927.10.16000
Tb927.5.4540	1.2						8.12	0.15				Tb927.5.4540
Tb05.5k5.180	1.2											Tb05.5k5.180
Tb927.5.4550	1.2						8.66	0.15				Tb927.5.4550
Tb05.5k5.190	1.2											Tb05.5k5.190
Tb11.v5.0379	1.2											Tb11.v5.0379
Tb927.4.3860	1.2						12.39	0.04				Tb927.4.3860
Tb927.4.3870	1.2						11.68	0.04				Tb927.4.3870
Tb927.4.3880	1.2						12.64	0.04				Tb927.4.3880
Tb11.v5.0484	1.2											Tb11.v5.0484
Tb927.4.3750	1.2						12.06	0.09				Tb927.4.3750
Tb927.6.190	1.3						24.71	0.06				Tb927.6.190
Tb927.11.5940	2.5						0.22				6.45	Tb927.11.5940
Tb927.10.2430	2.3						3.98	0.2			0.13 *protein group with Tb927.4.4430	Tb927.10.2430
Tb11.v5.0470	2.3											Tb11.v5.0470
Tb927.8.8360	1.4						6.38	0.13				Tb927.8.8360
Tb927.8.7860	1.1											Tb927.8.7860
Tb927.6.290	pseudogene, 1.1											Tb927.6.290
Tb927.5.330	2.6							0.29		5.4	6.12 *protein group with Tb927.5.320	Tb927.5.330
Tb927.4.4420	pseudogene, 1.1										0.13 *protein group with Tb927.4.4430	Tb927.4.4420
Tb927.4.130	pseudogene, 1.1									1.5		Tb927.4.130
Tb927.2.1260	pseudogene, 1.1											Tb927.2.1260
Tb927.1.275	pseudogene, 1.1											Tb927.1.275
Tb11.v5.1016	pseudogene, 1.4											Tb11.v5.1016
Tb11.v5.0830	2.7											Tb11.v5.0830
Tb11.v5.0654	2.1											Tb11.v5.0654
Tb11.v5.0424	2.9											Tb11.v5.0424
	significant hit in proteome analysis (see Supplementary Data 1, 3 and 4 for details regarding significance in individual proteome analyses)
	no significant change in abundance upon CARP3 RNAi
	blue: PCF enriched AC isoforms
	red: BSF enriched AC isoforms
	not identified in proteome analysis
protein groups: peptides identified by mass spectrometry match to several AC isoforms
FC fold change
