# Supplementary material for: A multi-adenylate cyclase regulator at the flagellar tip controls African trypanosome transmission
Source: Nat Commun. 2022 Sep 16;13:5445. doi: 10.1038/s41467-022-33108-z (PMC9481589; doi:10.1038/s41467-022-33108-z)
Supplement: Supplementary file 10 — Supplementary Dataset 7 [file 41467_2022_33108_MOESM10_ESM.zip]

Archive with 2 entries (2 files):
- Supplementary Data 7.pse
- __MACOSX/._Supplementary Data 7.pse
