# Supplementary material for: A multi-adenylate cyclase regulator at the flagellar tip controls African trypanosome transmission
Source: Nat Commun. 2022 Sep 16;13:5445. doi: 10.1038/s41467-022-33108-z (PMC9481589; doi:10.1038/s41467-022-33108-z)
Supplement: Supplementary file 12 — Source Data [file 41467_2022_33108_MOESM12_ESM.xlsx]

## Sheet: Fig 1a
Fig. 1a Western blot of AnTat 1.1 WT, carp3 KO (two independent clones KO1, KO2) and in situ CARP3 rescue (resc, two independent clones resc1, resc2) lines

## Sheet: Fig 1b
Fig. 1b Western blot of AnTat 1.1 1313 and derived CARP3 RNAi cells (-Tet/+Tet 24h)

## Sheet: Fig 1d
Fig. 1d Infection rates of tsetse fly midgut (MG) or salivary glands (SG) infected with T. brucei AnTat 1.1 WT, carp3 KO (two independent clones KO1, KO2) or CARP3 rescue (clone 1)
	total # of cells analyzed	# of cells MG+	MG infection rate (%)	# of cells SG+	SG infection rate (%)
WT	48	48	100	28	58.3333
KO1	48	48	100	0	0
KO2	50	50	100	0	0
resc1	40	40	100	30	75

## Sheet: Fig 2b
Fig. 2b Western blot analysis of CARP3-PAmCherry/∆carp3

## Sheet: Fig 4a
Fig. 4a Tsetse fly infection rates and density scores of CARP3KO in different organs
	total # of flies analyzed	# of infected PM	PM infection rate (%)	# of infected AM	AM infection rate (%)	# of infected PV	PV infection rate (%)
WT	15	9	60	9	60	9	60
KO1	14	6	42.8571	5	35.7143	3	21.4286
resc1	10	7	70	7	70	7	70
PM posterior midgut
AM anterior midgut
PV proventriculus

## Sheet: Fig 4b
Fig. 4b Tsetse fly infection density scores of CARP3KO in different organs (Day 21 p.i.)
		PM density score
	total # of flies analyzed	0 (no parasites)	1 (1-10 parasites)	2 (10-100 parasites)	3 (100-1000 parasites)	4 (>1000 parasites)	total	average score
resc1	7	0	0	0	0	7	28	4
KO1	6	0	0	1	2	3	20	3.33333
WT	9	0	0	0	0	9	36	4
		AM density score
	total # of flies analyzed	0 (no parasites)	1 (1-10 parasites)	2 (10-100 parasites)	3 (100-1000 parasites)	4 (>1000 parasites)	total	average score
resc1	7	0	0	0	0	7	28	4
KO1	6	1	0	0	2	3	18	3
WT	9	0	0	0	0	9	36	4
		PV
	total # of flies analyzed	0 (no parasites)	1 (1-10 parasites)	2 (10-100 parasites)	3 (100-1000 parasites)	4 (>1000 parasites)	total	average score
resc1	7	0	0	0	0	7	28	4
KO1	6	3	0	0	3	0	9	1.5
WT	9	0	0	0	0	9	36	4
Microscopical examination (obj. 25x)
0	no parasites		PM posterior midgut
1	1-10 parasites		AM anterior midgut
2	10-100 parasites		PV proventriculus
3	100-1000 parasites
4	>1000 parasites

## Sheet: Fig 4c
Fig. 4c Tsetse fly infection rates of FLAM8KO in different organs
	replicate	Strain	n flies	n SG	n PV	n MG	MG+	PV+	SG+	% MG+	% PV+	% SG+	% mean MG+	% mean PV+	% mean SG+	% SD MG+	% SD PV+	% SD SG+
	1	WT	20	20	14	20	12	10	2	60	71.4286	10	50.4437	37.1789	5.75831	17.1667	25.2789	5.02108
	2	WT	23	23	18	23	12	3	1	52.1739	16.6667	4.34783
	3	WT	12	12	12	12	7	7	0	58.3333	58.3333	0
	4	WT	27	27	19	27	14	2	0	51.8519	10.5263	0
	5	WT	22	22	19	22	14	9	2	63.6364	47.3684	9.09091
	6	WT	18	18	16	18	3	3	2	16.6667	18.75	11.1111
	1	KO1	37	37	34	37	9	4	0	24.3243	11.7647	0	21.6225	7.10784	0	5.35792	8.44789	0
	2	KO1	12	12	12	12	3	2	0	25	16.6667	0
	3	KO1	17	17	10	17	4	0	0	23.5294	0	0
	4	KO1	22	22	21	22	3	0	0	13.6364	0	0
	1	KO2	36	36	31	36	1	0	0	2.77778	0	0	5.0463	0	0	4.49909	0	0
	2	KO2	26	26	26	26	0	0	0	0	0	0
	3	KO2	27	27	19	27	2	0	0	7.40741	0	0
	4	KO2	20	20	16	20	2	0	0	10	0	0
	1	KO3	23	23	23	23	5	1	0	21.7391	4.34783	0	34.286	5.61594	0	17.1641	6.34575	0
	2	KO3	13	13	8	13	7	1	0	53.8462	12.5	0
	3	KO3	22	22	21	22	6	0	0	27.2727	0	0
	1	AB	18	18	13	18	14	8	0	77.7778	61.5385	0	70.7071	59.7166	2.27273	9.99949	2.5765	3.21412
	2	AB	22	22	19	22	14	11	1	63.6364	57.8947	4.54545

## Sheet: Fig 4d
Fig. 4d Tsetse fly infection density scores of FLAM8KO in different organs
	replicate experiment	Strain	n flies	n SG	n PV	n MG	MG+	PV+	SG+	Density MG	Density PV	Density SG	mean MG+	mean PV+	mean SG+	SD MG+	SD PV+	SD SG+
	1	WT	20	20	14	20	12	10	2	2	2	0.7	1.77976	1.35556	0.7	0.3941	0.608702	1.02372
	2	WT	23	23	18	23	12	3	1	1.75	0.7	0.2
	3	WT	12	12	12	12	7	7	0	2	2	0
	4	WT	27	27	19	27	14	2	0	2	0.6	0
	5	WT	22	22	19	22	14	9	2	1.92857	1.5	0.6
	6	WT	18	18	16	18	3	3	2	1	1.33333	2.7
	1	KO1	37	37	34	37	9	4	0	1.88889	0.4	0	1.72222	0.366667	0	0.293972	0.351188	0
	2	KO1	12	12	12	12	3	2	0	1.33333	0.7	0
	3	KO1	17	17	10	17	4	0	0	2		0
	4	KO1	22	22	21	22	3	0	0	1.66667	0	0
	1	KO2	36	36	31	36	1	0	0	2		0	1.5	0	0	0.5	#DIV/0!	0
	2	KO2	26	26	26	26	0	0	0			0
	3	KO2	27	27	19	27	2	0	0	1.5		0
	4	KO2	20	20	16	20	2	0	0	1	0	0
	1	KO3	23	23	23	23	5	1	0	1.5	0.5	0	1.51587	0.266667	0	0.190972	0.251661	0
	2	KO3	13	13	8	13	7	1	0	1.71429	0.3	0
	3	KO3	22	22	21	22	6	0	0	1.33333	0	0
	1	AB	18	18	13	18	14	8	0	1.92857	1.3	0	1.89286	1.60455	0.3	0.0505076	0.430692	0.424264
	2	AB	22	22	19	22	14	11	1	1.85714	1.90909	0.6
	Density score	# parasites / field
	0	0
	1	1 to 10
	2	10 to 100
	3	100 to 1000
	4	> 1000

## Sheet: Fig 4e
Fig. 4e Morphological analysis of CARP3KO upon RBP6 OE
	RBP6i WT
			t = 0 days				t = 2 days				t = 4 days				t = 6 days				t = 8 days
			procyclic	epimastigote	metacyclic		procyclic	epimastigote	metacyclic		procyclic	epimastigote	metacyclic		procyclic	epimastigote	metacyclic		procyclic	epimastigote	metacyclic
	raw counts	repl 1	118	5	3		46	61	1		51	31	52		31	23	57		55	17	43
		repl 2	114	1	1		62	62	1		61	33	45		36	21	56		54	22	42
		repl 3	111	2	1		57	43	3		60	32	31		32	22	49		43	21	40
	percentage	repl 1	93.6508	3.96825	2.38095		42.5926	56.4815	0.925926		38.0597	23.1343	38.806		27.9279	20.7207	51.3514		47.8261	14.7826	37.3913
		repl 2	98.2759	0.862069	0.862069		49.6	49.6	0.8		43.8849	23.741	32.3741		31.8584	18.5841	49.5575		45.7627	18.6441	35.5932
		repl 3	97.3684	1.75439	0.877193		55.3398	41.7476	2.91262		48.7805	26.0163	25.2033		31.068	21.3592	47.5728		41.3462	20.1923	38.4615
		MW	96.4317	2.1949	1.3734		49.1775	49.2764	1.54618		43.575	24.2972	32.1278		30.2848	20.2213	49.4939		44.9783	17.873	37.1487
		STDEV	2.4507	1.59926	0.872595		6.3841	7.37228	1.18504		5.36711	1.51934	6.8047		2.07899	1.45341	1.89007		3.31041	2.78606	1.44947
	RBP6i carp3 KO
			t = 0 days				t = 2 days				t = 4 days				t = 6 days				t = 8 days
			procyclic	epimastigote	metacyclic		procyclic	epimastigote	metacyclic		procyclic	epimastigote	metacyclic		procyclic	epimastigote	metacyclic		procyclic	epimastigote	metacyclic
	raw counts	repl 1	112	0	1		62	54	0		47	24	55		53	19	51		42	16	45
		repl 2	104	3	0		59	50	0		43	17	42		33	18	53		37	13	52
		repl 3	99	2	1		67	51	3		60	20	35		55	20	42		36	14	50
	percentage	repl 1	99.115	0	0.884956		53.4483	46.5517	0		37.3016	19.0476	43.6508		43.0894	15.4472	41.4634		40.7767	15.534	43.6893
		repl 2	97.1963	2.80374	0		54.1284	45.8716	0		42.1569	16.6667	41.1765		31.7308	17.3077	50.9615		36.2745	12.7451	50.9804
		repl 3	97.0588	1.96078	0.980392		55.3719	42.1488	2.47934		52.1739	17.3913	30.4348		47.0085	17.094	35.8974		36	14	50
		MW	97.79	1.58817	0.621783		54.3162	44.8573	0.826446		43.8775	17.7019	38.4207		40.6096	16.6163	42.7741		37.6837	14.093	48.2232
		STDEV	1.14954	1.43853	0.54059		0.975461	2.37023	1.43145		7.58399	1.22048	7.02577		7.93504	1.01812	7.6171		2.6821	1.39677	3.95697

## Sheet: Fig 4f
Fig. 4f Morphological analysis of AnTat 1.1E (parent), flam8 KO (three subclones KO1, KO2, KO3) or FLAM8 rescue cell lines in tsetse organs
							n cells
			Cell counts
			PM		AM / cardia		PMG	AMG / PV	Total
	Fly	STRAIN	PC	MS	MS	E	n	n
	parent- FLY 3	parent	35	116	81	24	151	105	689
	parent- FLY 19	parent	11	89	101	13	100	114
	parent- FLY 2	parent	28	77	108	6	105	114
	KO 1- FLY 7	KO1	18	82			100	0	522
	KO 1- FLY 21	KO1	54	64	17	35	118	52
	KO 1- FLY 22	KO1	22	79	41	9	101	50
	KO 1- FLY 10	KO1	22	79			101	0
	KO 2- FLY 9	KO2	61	43			104	0	272
	KO 2- FLY 2	KO2	15	102	25	26	117	51
	KO 3- FLY 11	KO3	35	68			103	0	304
	KO 3- FLY 20	KO3	76	24			100	0
	KO 3- FLY 17	KO3	48	53			101	0
	AB- FLY 10	AB	31	69	37	13	100	50	302
	AB- FLY 15	AB	39	62	48	3	101	51

[truncated: 18 more sheets: Fig 5c, Fig 6a, Fig 6b, Fig 6d, Supp Fig 1b, Supp Fig 1c, Supp Fig 1d, Supp Fig 1e, Supp Fig 1f, Supp Fig 1g, Supp Fig 4b, Supp Fig 5b, Supp Fig 6a, Supp Fig 6b, Supp Fig 6c, Supp Fig 7a, Supp Fig 8g, Supp Fig 8h]
